# Supplementary material for: Multimodal control of Cas13d activity through domain insertion at an allosteric hotspot
Source: Nat Commun. 2026 Jun 3;17:7146. doi: 10.1038/s41467-026-73645-5 (PMC13396516; doi:10.1038/s41467-026-73645-5)
Supplement: Supplementary file 4 — Source Data [file 41467_2026_73645_MOESM4_ESM.xlsx]

## Sheet: Fig. 1d
AsLOV2 insertion position in Cas13 sequence	Library 1	Library 2	Library 3
read 1	1293	705	2797
read 2	2765	2204	2454
…	70	313	1493
	656	2856	379
	2279	1642	1709
	1519	1595	940
	1331	1517	1517
	566	2326	632
	2755	2685	2871
	936	2755	1912
	2316	2529	1494
	370	1593	1793
	1733	1982	2704
	761	2107	2646
	1927	2856	2732
	2529	1594	2687
	961	1974	81
	2203	557	2153
	260	2678	683
	2306	2905	1793
	2279	1383	35
	1869	2657	158
	377	1331	602
	1973	2389	2171
	1493	2741	2696
	2353	260	1993
	2370	1468	2764
	557	1356	2496
	2707	411	1733
	2808	2805	1973
	1807	2529	2253
	2161	2826	2176
	2780	1965	2327
	254	2204	1910
	2321	2372	1539
	1594	2705	2459
	935	2529	2247
	1920	2425	2189
	328	1482	721
	2732	356	1494
	1660	2648	227
	2702	2719	2559
	2684	1790	1093
	1899	2696	2920
	2666	2861	1993
	2900	641	2104
	2858	2693	1041
	718	913	1390
	412	1856	2925
	2707	2204	2710
	1120	1427	2347
	656	2706	2474
	2603	2453	2828
	2907	1331	1571
	2254	2461	2346
	1259	1588	1517
	410	1495	1789
	1925	2696	2882
	2595	1730	2828
	1518	412	1136
	2707	2327	1492
	164	1665	2371
	1790	1467	1841
	1615	1319	2716
	2805	1097	2053
	1716	1934	1916
	2123	2529	2598
	2696	291	1463
	2696	2425	2489
	2441	410	2798
	1779	2358	2529
	2482	1919	2529
	2380	2152	1574
	587	1630	1262
	1137	2561	815
	2828	1250	2029
	2272	1460	2680
	1277	2471	313
	554	791	2261
	2765	312	2530
	2818	2647	1140
	2346	2529	2828
	2483	1790	2402
	1950	2908	2707
	326	1325	2405
	2604	161	2646
	2794	841	1485
	2345	1546	1919
	2053	1620	1734
	1098	1237	2587
	2864	1964	377
	2706	2560	2716
	1632	1949	2532
	2495	684	1495
	261	2707	1482
	2104	2900	2346
	1320	2890	338
	1974	2160	290
	2529	2677	2709
	979	2598	2744
	2611	2264	1526
	896	1147	2732
	1993	2805	2719
	2706	393	1918
	2707	2484	1052
	2699	1722	2932
	1829	1615	2571
	2732	2438	2296
	2203	1542	2815
	2530	2611	2634
	224	1189	1615
	2900	2894	936
	2038	2204	2595
	2555	2247	1868
	1850	356	2247
	2724	164	1236
	2327	1790	1423
	812	2559	704
	1711	2887	1109
	1436	1615	856
	142	511	2099
	2161	1874	1534
	1697	1757	1190
	1569	2540	1856
	2389	2924	856
	1682	2716	1567
	857	2657	2871
	236	2174	1949
	2040	2917	170
	1494	890	2693
	2560	2684	2539
	2648	1136	2732
	2005	2161	1795
	1189	1137	2455
	502	2805	2347
	2225	1547	2707
	1642	718	1140
	1174	2306	1647
	2828	2696	740
	1673	224	2685
	2706	1964	2404
	412	1485	2151
	2828	1944	1517
	1205	2648	1139
	2332	557	1897
	2543	2326	1793
	753	1493	2825
	1543	2924	2085
	1668	170	2516
	995	2206	2716
	2622	863	2453
	2858	2585	1403
	2559	2716	2458
	2159	1137	2596
	1817	2828	1778
	2709	2348	1518
	1538	1031	266
	1484	2648	1528
	202	2632	2582
	2237	2756	646
	1205	1577	1924
	2645	2162	2869
	2194	1341	2237
	1484	1790	803
	1900	1280	2603
	1236	2529	2818
	683	476	2882
	1920	1974	412
	514	1518	1645
	2529	2054	1763
	2871	225	1446
	1646	2705	2512
	290	2707	2871
	2347	1022	1728
	1721	271	2497
	261	2665	433
	260	2842	1818
	2557	2707	260
	2496	1952	1614
	2654	1042	1974
	1526	1589	1097
	1293	631	2584
	1615	842	1915
	2332	2096	1826
	1868	1614	2054
	1949	2870	2380
	2706	1484	1206
	2231	2124	928
	2126	1460	239
	2279	2584	1758
	2871	2831	185
	1120	2843	2497
	1566	2572	2873
	1205	1874	1974
	1494	2078	1060
	1539	1114	1955
	2603	2707	412
	2682	1594	595
	1136	1898	1752
	2162	2585	401
	1682	1874	412
	356	1426	1224
	632	939	2030
	329	1868	1790
	2495	353	2876
	2905	1007	1787
	2618	514	2815
	518	1447	2172
	893	158	2425
	2346	1392	1493
	590	1125	2039
	2843	2168	542
	2327	1225	2665
	2471	855	1344
	674	2191	611
	2733	2662	2544
	2529	1823	857
	2529	2471	2705
	2706	2693	2346
	2696	1494	529
	413	2871	1006
	2770	412	1493
	2172	2247	2704
	826	2744	1328
	1279	74	2494
	2529	1548	1832
	1736	2905	1446
	761	2151	2719
	1663	1547	680
	2530	1491	2845
	1494	857	1721
	411	2828	1547
	1785	2819	1738
	348	2875	1597
	2756	2843	1429
	2805	704	2598
	2831	2654	128
	1186	1569	1788
	1575	2179	2181
	522	2306	412
	2346	2704	2815
	1484	2530	2496
	1494	2053	1642
	2900	2497	623
	1642	2204	2453
	2598	2540	2805
	239	2765	1631
	1877	1188	2682
	2512	2471	2282
	2603	2828	2258
	1667	2723	2754
	2707	1021	2885
	1189	530	1774
	1620	2716	1426
	412	2054	2927
	2656	2269	847
	503	674	1518
	704	2203	578
	606	2203	327
	936	2124	1493
	1780	874	1634
	1606	642	1352
	2392	2447	1926
	1092	1625	1856
	2705	1688	1642
	2828	2584	199
	2497	871	2732
	1831	2501	442
	1410	2105	2716
	2162	1920	2706
	2665	1059	2437
	2246	879	1426
	2332	1436	2665
	2479	2644	1615
	2381	443	836
	611	2529	2645
	2561	1615	2707
	303	290	1934
	2361	831	1447
	1280	860	361
	1898	2893	2845
	2347	680	1372
	1540	2065	1918
	2923	339	2599
	2096	2707	290
	1203	120	411
	2151	2690	2893
	1236	824	227
	2717	2706	2705
	893	2843	683
	1974	141	757
	1655	2105	2191
	1619	2706	2927
	2540	2706	1826
	2805	764	1644
	1807	2706	2484
	620	2704	1982
	1995	476	604
	2347	2780	2819
	1691	1663	2453
	2105	2696	2307
	1518	2033	2391
	2705	91	2482
	2847	1797	2544
	1198	2719	2453
	1790	2326	2598
	2614	1642	224
	2653	2932	2204
	2642	1919	2204
	2315	410	2203
	236	2770	2217
	2530	2598	2037
	2805	1823	2676
	2432	413	2104
	2389	2497	1283
	2782	2425	1789
	2696	2842	2496
	236	2191	2348
	153	1804	1120
	131	2225	2926
	2539	2694	2325
	2894	2474	1994
	2171	1187	2808
	2529	2225	2483
	2706	1492	1493
	2707	943	1928
	2487	2286	2483
	2828	603	239
	2405	2124	2529
	2723	2843	1425
	1666	641	1494
	1517	719	2248
	2798	2203	1484
	445	1493	2124
	1863	529	260
	1856	586	2172
	224	2053	2208
	2171	2427	1757
	2596	1691	2530
	2395	1426	1278
	2730	2561	1211
	2003	2903	1438
	1785	1518	412
	2289	2803	2840
	698	158	1739
	2124	2880	1528
	2126	1982	410
	176	2932	290
	284	2529	827
	1322	2732	578
	1630	856	2530
	2706	2380	601
	2562	1272	2842
	346	2458	169
	2840	1427	2247
	2582	1790	2834
	2798	1642	212
	1685	2496	1928
	1021	2105	2880
	2816	212	2336
	2562	1898	1636
	2597	2426	2842
	1642	2487	2731
	2871	524	1632
	856	356	389
	2153	2327	2871
	441	1137	2732
	2162	2806	173
	1894	2539	974
	1982	2217	236
	2561	161	2841
	2696	2924	412
	356	1547	1919
	1237	2529	516
	614	1974	1919
	481	1788	2842
	751	2805	327
	812	2642	2512
	1593	1874	224
	1540	2209	290
	1979	2706	519
	697	2324	2842
	2572	2054	433
	1594	2004	631
	1567	2010	2471
	2270	845	224
	1874	2642	1310
	2416	2880	2828
	2558	1974	1426
	2765	925	1211
	1661	1189	2564
	2363	1366	2930
	2819	2696	2411
	2529	1459	2699
	2261	2162	1634
	1664	2828	340
	2603	2483	1359
	2819	2707	312
	595	2705	2888
	1789	2529	605
	2441	2498	707
	1237	2016	584
	1528	291	2770
	2482	1359	1668
	413	1495	1715
	1096	393	2735
	2450	236	2623
	1909	2370	1669
	578	1593	2162
	2530	239	1567
	2707	2347	1999
	1569	1900	1802
	2869	412	824
	961	1753	684
	1811	1435	1593
	2203	2595	1920
	1795	474	1973
	1667	1972	2236
	1735	236	1493
	203	1403	1280
	1974	2174	2822
	2598	2908	2845
	2706	2688	1333
	2842	2326	1643
	2764	2168	2796
	2598	2685	1182
	2287	1288	2707
	1666	1606	1973
	1919	949	2529
	2347	2828	753
	2055	2216	2441
	1973	380	2360
	2699	2696	2876
	288	2693	2798
	2192	2053	2573
	2778	2345	2343
	1517	2765	1636
	2623	598	2105
	2706	843	1698
	1955	171	2030
	1420	2693	1344
	2345	212	2765
	2264	2549	1341
	1567	2168	2827
	807	1909	1841
	2706	2780	2592
	1207	2837	2259
	1594	2247	1426
	2666	2503	1877
	2347	412	2381
	2053	271	290
	1426	2871	1634
	2804	2053	2529
	1789	1916	1475
	2924	1041	2693
	2677	701	1435
	2924	1567	356
	2696	2542	1493
	2456	2539	1982
	836	2203	2104
	2705	2471	2482
	287	2780	1190
	1207	1539	2707
	412	2005	2562
	2642	2706	2169
	1855	2706	691
	1502	823	2706
	324	2767	2482
	562	2571	623
	2806	269	359
	2691	2202	2861
	2732	2857	1774
	1979	2682	2870
	1502	401	1518
	188	2871	798
	1790	2677	1406
	1789	1412	589
	1241	359	2665
	704	2707	558
	2321	1283	2447
	2139	1494	2482
	2705	1187	2621
	2042	328	2195
	1236	1482	290
	2837	2843	557
	2032	2389	1360
	290	2443	2805
	2908	2488	245
	2192	2727	2183
	1633	599	2401
	595	1517	2768
	2202	2425	2633
	1041	2586	1799
	2529	2717	1900
	1280	2597	2710
	2190	1642	1040
	2719	1607	433
	2706	2803	1913
	326	2529	1547
	2425	2642	1793
	1823	2598	371
	2844	936	1593
	1779	2381	1406
	557	503	1485
	2541	2696	836
	1567	2560	290
	1790	1518	1493
	2443	2831	339
	412	430	161
	2054	1341	2706
	2529	937	2390
	1426	2304	557
	641	1137	1280
	2545	1970	2645
	1718	1137	1206
	2188	2843	2585
	111	1484	356
	412	2347	962
	2479	2529	2648
	2756	2820	1493
	2555	1874	2845
	1142	2038	2644
	1807	142	2705
	291	1667	514
	1982	1446	422
	1567	1924	2462
	2840	2203	2410
	1136	380	1615
	2786	2704	2572
	2429	1934	880
	1817	1668	2696
	227	1944	2347
	1970	2924	2741
	2707	1119	2880
	1850	2247	2226
	412	2542	1757
	2644	2558	1973
	670	445	2563
	2666	415	2684
	1494	1604	2880
	2879	2265	1974
	578	2688	740
	1842	326	2347
	2171	2665	1710
	2665	2108	2665
	2054	227	2365
	2459	1708	2108
	2226	1993	2179
	2648	1822	1783
	1960	684	2621
	2633	2171	1580
	1668	2203	2247
	141	2871	1928
	2705	1136	327
	2312	2082	1402
	1897	2327	2839
	948	1060	1567
	2010	2688	1715
	2416	936	1542
	2266	1790	862
	2693	1972	2389
	2705	1790	2771
	2010	1757	2216
	568	2327	2845
	2150	59	1952
	2905	1572	996
	212	2706	851
	2665	2352	2842
	640	2654	1823
	1478	2871	560
	2204	2705	2347
	2842	1169	605
	2530	2314	2007
	2470	977	1621
	1099	2720	1868
	2468	2203	1790
	2188	2642	327
	2815	1863	1520
	2270	2557	2705
	312	2153	1855
	2842	2017	980
	1850	2346	2786
	101	2706	1927
	2530	1274	1933
	2496	2198	1614
	2595	1327	1283
	446	2828	2599
	1710	236	2666
	2279	158	2255
	1982	200	937
	1919	2435	1446
	506	966	2905
	2665	202	1693
	2053	2389	2621
	2629	2829	1863
	1405	2021	1136
	356	397	689
	1874	236	1687
	2539	1302	2632
	611	2087	1528
	371	2054	2827
	2743	2124	2327
	2842	2109	476
	1928	2030	2359
	2706	1406	1910
	2633	610	2744
	2347	2528	744
	1790	1850	2819
	1567	2693	937
	2530	2529	1794
	1021	236	1463
	1061	2842	300
	1426	1920	2327
	29	1642	291
	1427	2857	2706
	815	1299	1915
	2162	348	1982
	2054	1928	1615
	1604	2642	260
	1614	1682	698
	2308	548	236
	2054	514	188
	1658	1636	1594
	328	1699	2483
	2217	2027	1364
	1794	1710	684
	2924	2529	348
	2203	2716	831
	2529	925	2330
	1383	754	281
	2732	1381	1174
	2124	260	2909
	2278	1936	1900
	2347	1495	1205
	2528	2105	1520
	1594	2459	2706
	1897	2582	2389
	2856	2705	394
	2611	1402	1517
	2820	2870	2706
	2173	2744	2602
	2729	1637	174
	2707	937	2359
	857	2611	291
	2803	2054	2664
	572	1547	1677
	2254	1658	359
	1897	908	2764
	497	2586	2497
	1494	2903	1517
	2866	2696	1405
	2741	2706	2037
	1406	2358	2499
	2582	1621	2705
	516	2642	2633
	2893	2645	2517
	1350	2272	393
	1121	1463	2801
	2706	1915	560
	2666	1980	2472
	2840	2706	233
	2653	2563	1620
	2347	2870	460
	563	525	577
	2512	2856	756
	2705	996	824
	1446	974	1283
	356	557	2783
	2653	2161	2707
	2108	1672	1398
	2597	2716	276
	1459	2843	1919
	600	2173	2716
	2411	1445	2826
	1824	1604	108
	2248	2706	1792
	2540	936	2888
	1874	871	2828
	2346	980	396
	2389	2507	2691
	773	811	788
	2413	1807	2610
	2529	2654	1494
	2841	915	250
	1508	1919	2192
	1292	2599	2264
	290	364	2786
	260	558	919
	691	2858	2306
	1867	600	2927
	1517	766	1493
	412	656	2119
	392	1189	674
	376	2441	87
	2028	1494	394
	1561	2347	2574
	1673	524	356
	2696	464	2128
	1715	339	380
	2871	2419	1041
	1136	2542	2192
	2875	2495	109
	1137	2203	261
	769	1817	1256
	2529	2665	1642
	1547	863	122
	2390	411	2347
	2033	393	2171
	1642	2392	2790
	2529	2206	1119
	1673	2188	2314
	863	2741	394
	2530	2622	2642
	2247	394	2327
	2777	1787	2173
	2786	2908	2390
	1547	2693	2888
	2529	1614	2738
	339	2842	2162
	1081	2794	2618
	411	2805	1620
	2819	2205	2665
	347	2765	2419
	164	1715	2371
	59	824	2842
	2597	2688	2192
	2411	1620	236
	1614	2158	1684
	2055	141	826
	547	2871	1165
	392	1935	1597
	2529	916	2156
	1973	2828	2871
	1547	2678	1979
	2570	1846	1007
	2603	323	87
	754	224	2679
	2563	2923	896
	2270	161	1493
	1635	1171	2893
	2053	1144	1937
	2707	327	2482
	2572	2069	1763
	557	2666	2665
	371	1137	2622
	111	1625	2381
	2203	224	1597
	312	2179	2544
	2153	2596	572
	1874	466	2528
	824	2539	1489
	548	2296	434
	322	2090	257
	2597	2516	356
	2363	1682	2217
	1805	604	2559
	1565	1136	1790
	281	2665	1343
	2684	2696	387
	2706	2147	1651
	2151	2644	2471
	188	290	2094
	2584	2425	2483
	2053	2161	1868
	305	1120	326
	1527	1171	2843
	2688	2053	158
	2544	2648	2654
	1304	1484	2803
	1494	2806	2059
	374	404	185
	1391	1484	2128
	291	1401	2705
	188	412	1430
	2904	2120	1644
	2840	290	412
	2876	1228	2176
	2582	2622	2496
	1518	176	1540
	2544	2632	2732
	2425	290	1250
	2539	2876	2347
	2255	2558	1286
	614	1547	2706
	2795	2314	2802
	2173	2545	2927
	1485	939	269
	2696	312	2933
	2705	1447	212
	2684	1136	2162
	2125	1344	810
	2871	1972	1928
	2279	2691	619
	302	2405	2105
	2264	2707	2559
	2706	371	54
	290	962	1330
	2315	1280	1597
	2744	2529	1459
	2857	2598	1283
	852	824	879
	2665	2765	1915
	1790	236	1934
	411	1873	2261
	2347	2755	719
	2558	2706	513
	2840	394	2765
	2471	1979	2561
	2587	1567	1625
	348	1900	756
	299	2197	2557
	2096	557	1919
	1280	2870	2168
	1789	1518	879
	2053	2470	2614
	1692	236	236
	1614	2621	2666
	1780	1137	412
	2843	2265	1528
	2346	2529	2648
	1460	1117	1919
	2336	1136	1933
	1883	1671	1528
	1668	2706	2347
	1235	323	2147
	1136	2842	2561
	2525	2707	1216
	412	1458	1437
	2161	2856	2754
	2706	1715	1393
	2903	2208	2171
	2526	394	2870
	2828	2767	2309
	2570	1507	1823
	1935	2151	2623
	1494	888	2905
	582	224	2425
	2705	2471	936
	1863	2459	1993
	2560	1851	2707
	1675	2054	161
	2549	2694	161
	1494	2666	2216
	2677	2663	2845
	2770	1137	1208
	1109	1283	1250
	1485	1900	158
	2719	2857	2705
	2216	1119	578
	1227	2648	2126
	2364	551	1325
	1397	2226	2483
	404	2597	174
	2666	304	2105
	339	605	2706
	2582	1518	434
	2293	1973	2570
	236	1788	1517
	2347	1761	2349
	824	119	2347
	1973	2798	1527
	2879	2559	1261
	1751	375	2710
	629	1116	1636
	2705	1790	859
	1323	356	312
	1939	2529	1688
	1114	2933	2443
	1019	1569	1051
	545	1668	1934
	2359	2653	1615
	2308	2015	1140
	2765	1867	2604
	1343	2104	2920
	2454	2654	2831
	1341	2248	1949
	2544	2251	2529
	2322	2876	2517
	2602	2320	2662
	2178	2805	2684
	1282	2666	239
	434	629	227
	1809	1402	1760
	1795	1299	1494
	2278	2731	2289
	764	476	1801
	841	2529	2706
	2871	656	2643
	2529	2237	1517
	1495	635	2923
	1093	1356	431
	2707	2869	1790
	2667	2921	412
	1919	1528	2261
	613	2826	2528
	371	1402	2053
	2495	288	1406
	2584	781	2512
	2530	2560	2471
	1136	2327	185
	290	1974	2278
	2215	393	1466
	2345	2850	2707
	1079	2689	290
	2327	993	2906
	1272	2371	1594
	1790	2264	2053
	2540	697	467
	2525	1293	1206
	2496	1493	251
	2065	2765	2122
	2204	1125	2872
	2381	2470	803
	2787	646	1222
	2541	598	860
	2237	2858	689
	1041	445	2496
	1259	2706	412
	1403	1614	2552
	1137	476	1909
	2765	224	1897
	2529	1943	1863
	2161	1458	413
	1668	2327	2003
	2247	2327	2718
	2571	2780	2153
	194	707	1916
	635	846	2034
	2529	2447	1818
	1032	312	2813
	2843	716	291
	2020	2705	1976
	164	1789	2314
	1811	1137	2529
	371	2312	1114
	1678	412	863
	1274	1998	2391
	412	791	2564
	1144	412	1810
	1965	1207	2420
	1517	1231	2753
	2871	224	1522
	2173	185	1547
	1633	1577	2008
	2483	2752	2602
	2053	2203	1733
	656	2795	916
	2471	2191	2496
	2109	1811	683
	1491	2128	2471
	2497	1435	152
	1547	2843	1974
	2814	1994	784
	2497	2725	1274
	2703	1313	1778
	1982	949	1367
	1815	197	1886
	1484	2215	236
	1484	1493	1098
	1930	1493	1715
	2277	2608	2864
	2792	1547	1919
	1660	1139	2411
	1955	1614	2857
	1380	1133	635
	312	1787	2858
	355	1863	1435
	2529	1484	2634
	2706	857	642
	1965	1863	2927
	1763	1972	2707
	2703	1864	2707
	2203	2314	304
	1593	2856	1466
	1136	445	937
	2530	727	1958
	185	2453	2614
	1682	2273	2635
	261	1566	925
	2705	1925	2905
	2871	1790	961
	391	1710	1936
	2657	2732	907
	1097	224	1007
	2332	847	2893
	2347	1668	811
	577	1285	2707
	170	2344	2574
	1484	161	1898
	2924	2443	383
	1112	753	2005
	655	1540	2053
	79	1869	411
	2259	1495	2485
	379	323	2289
	862	2306	2708
	1844	2782	1846
	281	907	410
	790	910	2471
	1916	1206	2665
	747	2496	2053
	2848	293	1117
	2419	590	303
	1790	2437	2278
	1558	824	2765
	2497	2531	2206
	1811	1041	2820
	1272	2321	2791
	454	1993	1928
	1187	590	1791
	1493	2924	2189
	1550	2642	1570
	2371	348	1894
	1341	1547	1989
	338	2734	1494
	1716	2706	2281
	1641	1518	1990
	1643	2595	1877
	161	2125	2703
	2707	2054	416
	2346	1593	2843
	514	1137	1666
	812	1139	557
	1615	1710	2684
	1868	1913	2865
	689	2828	1955
	1272	1973	1595
	1280	2665	1373
	2815	1325	1807
	2017	303	2105
	2053	2706	2705
	2425	1614	2247
	312	575	1791
	2483	394	655
	1117	1874	2411
	303	1995	2347
	2684	2544	601
	2215	2741	2325
	2482	1979	2905
	639	2572	2163
	1921	1528	2529
	1530	2539	2883
	2707	2857	31
	1495	1137	2483
	2707	1615	2879
	1677	297	1283
	2771	1973	1205
	2249	546	2669
	1450	1790	2404
	1484	2496	2529
	2347	2539	2677
	2903	2707	1672
	2541	2054	1516
	2332	2668	312
	2394	1517	2346
	697	2596	1636
	2828	791	2123
	348	1754	1481
	2767	1484	185
	1028	227	841
	2420	2435	2529
	2204	1547	1446
	2516	2765	412
	2346	2706	164
	2127	2573	2690
	2529	1042	2003
	2634	1631	1993
	2725	1547	2525
	1494	944	224
	996	1495	2197
	2425	1855	2706
	1934	1325	2645
	224	2171	581
	1285	2529	226
	1620	896	894
	2529	392	108
	1280	412	1900
	2571	857	2828
	2865	2642	1274
	2806	1493	1919
	1403	2705	2770
	1595	2259	1784
	2124	2203	2230
	2327	2470	2657
	2677	2598	1109
	2756	2487	2254
	1028	2598	2541
	2838	1823	2622
	1493	1280	2699
	2765	841	2634
	2529	323	2497
	1920	1368	2708
	2558	377	1497
	2529	1508	2151
	2251	2732	1868
	1508	1022	1493
	985	1973	2109
	1721	2698	2794
	1789	1528	2717
	1738	1272	1642
	1682	2894	1137
	2075	2831	1900
	395	1831	681
	224	164	2656
	2842	614	288
	2179	944	1189
	1691	2172	2015
	557	2324	2528
	860	2856	1206
	411	1061	2733
	2347	434	2696
	1383	312	2009
	1426	2648	2832
	2053	2541	1459
	371	2705	96
	2529	2706	1328
	1136	2706	1227
	856	2530	1547
	1909	2405	1293
	1435	2842	1979
	2438	2038	2708
	2665	2858	1856
	2684	2590	2529
	1874	475	513
	2425	2054	2389
	412	1994	1493
	1280	1911	2287
	1919	1965	2906
	1919	2468	1547
	1051	326	1982
	1867	1973	176
	1547	1702	181
	2642	2530	2345
	2620	410	2116
	2623	2871	2876
	861	704	2705
	1698	2105	236
	1614	824	2583
	2315	2654	291
	879	1718	2203
	1556	1299	1593
	2437	1722	326
	1527	1869	2706
	2921	1238	756
	2598	2278	2203
	2755	1863	2247
	2174	1936	2180
	1547	2866	2716
	141	1446	2540
	2009	2393	2451
	2704	577	2570
	1919	2169	2597
	2704	2903	1945
	2486	2269	2425
	2168	2708	2643
	2157	1916	1789
	2843	2389	2841
	2053	463	1151
	1128	904	404
	2908	2496	2696
	1728	2677	747
	2831	2204	2657
	1293	2053	2660
	2425	2327	2192
	1790	2656	2665
	2829	2707	2483
	2529	920	2105
	288	1137	2632
	2179	1007	2669
	2268	2705	2471
	1098	2716	2149
	2278	2932	1137
	2702	1137	1274
	2705	2644	1484
	791	2539	1874
	2405	811	2078
	2890	1900	961
	236	2864	2665
	2031	2843	2598
	2706	1079	290
	1527	1832	2614
	2795	1607	1318
	412	2828	356
	1137	674	1960
	890	1426	2588
	1528	595	1974
	2458	2705	1544
	1120	547	2540
	2529	1517	1526
	2903	356	97
	1642	1418	73
	1615	2590	2769
	605	2560	2805
	2452	1517	1547
	1994	2732	692
	101	2380	2590
	356	295	1293
	2585	2203	2496
	312	1898	1790
	623	2684	2777
	1919	312	2768
	2828	485	605
	1910	2347	2033
	1458	2794	803
	1030	1868	161
	2879	1703	2108
	1614	2487	2369
	2923	2408	1877
	2632	2719	1643
	557	557	2710
	1838	2056	1912
	1595	641	2530
	2732	2574	631
	236	141	1402
	2204	1950	2332
	631	2582	647
	2642	2391	236
	212	1387	2871
	2693	1950	236
	2347	2321	1592
	859	2624	2459
	2324	2425	312
	2483	2806	2851
	2685	1120	680
	2870	2603	2297
	2905	1325	1446
	189	413	1568
	983	2826	303
	328	2162	2040
	2707	1518	2603
	2597	2344	310
	2634	2704	2473
	393	2654	2679
	1135	2758	2830
	1642	856	359
	2164	2795	2596
	2044	631	2842
	2311	1642	224
	2253	2706	2254
	97	2677	401
	1493	2203	2529
	2487	623	2398
	2815	1528	641
	578	2706	557
	2471	1643	1927
	1052	2858	1604
	323	2665	1867
	2054	1789	73
	2347	2599	1903
	2326	236	2233
	2443	1547	1874
	2572	2204	322
	1463	1871	1240
	857	2529	2320
	1916	1539	2927
	2347	2815	2815
	1718	1927	2557
	2529	2249	758
	895	2153	2843
	2153	2596	1790
	1144	2727	1426
	475	2530	2642
	2455	2665	1365
	2711	2795	1934
	2054	1007	2632
	2425	1790	1810
	1459	2647	2706
	2203	793	844
	1547	803	2696
	1195	2694	1595
	2287	1669	2710
	304	1260	2054
	764	857	299
	2923	38	1261
	890	377	2333
	860	1483	2648
	1727	2871	2468
	1528	230	1919
	2576	2744	2795
	451	2346	655
	2742	1841	1137
	2529	752	2304
	1517	1709	2347
	2390	2181	2830
	326	2543	2053
	413	1841	1577
	1041	2871	2127
	1934	2515	2104
	1718	2666	2707
	1973	2105	1790
	2009	2217	2643
	2201	2840	2863
	328	1206	1733
	2437	1598	161
	2038	1550	1763
	2705	1182	2805
	2254	224	762
	1920	2787	1763
	2409	1791	1733
	443	2924	2496
	744	2470	326
	2294	412	2693
	2456	380	1520
	701	2685	371
	2189	1864	1979
	2618	1186	2535
	1955	2595	1637
	754	1955	95
	1403	323	2872
	620	2064	1874
	2104	323	1615
	1645	373	577
	2703	2124	1899
	2348	2677	1136
	1189	2559	2192
	1541	2438	1810
	557	1088	2324
	1288	170	2684
	2529	2287	1969
	2828	2726	2405
	656	1031	2909
	1833	291	1685
	2840	2876	2363
	2831	741	1205
	1863	1823	2278
	1137	2633	394
	2426	2053	1426
	2203	1381	1672
	2571	1457	1437
	235	299	2882
	2029	1415	1342
	2482	1894	1402
	1982	2596	797
	1280	677	2394
	339	2474	514
	2392	445	314
	2596	962	1850
	2345	2781	2665
	2335	1954	2707
	1495	412	2327
	2890	631	2554
	1993	1691	2195
	2040	2530	2830
	1789	412	2360
	2690	2633	1466
	2015	2868	2694
	1097	1172	2027
	2203	824	1977
	2539	1527	2570
	2698	895	632
	2648	2242	2365
	2693	1710	1690
	1484	2634	2496
	2158	1505	2347
	2706	2765	2732
	1205	1452	1790
	2037	251	1597
	2180	2841	1978
	2161	1916	2371
	514	2487	1615
	2665	2197	433
	1577	1463	907
	2321	1935	614
	2666	2648	1633
	2054	744	2189
	2755	2665	2287
	202	1567	2706
	1468	1083	2858
	1517	1994	2053
	2842	2707	775
	2497	2327	2516
	2642	1642	1429
	1642	1188	2706
	582	1273	1190
	1946	2598	2252
	827	1223	2642
	2716	1325	590
	857	225	1494
	1518	2517	2516
	2729	2787	1811
	2161	1042	2381
	2453	2857	2425
	1365	2225	2161
	2587	2487	312
	1517	2529	1340
	2471	2324	2871
	1495	2389	2206
	2498	1831	2812
	2933	2827	1189
	547	661	2706
	2596	2054	2665
	2644	605	2905
	1446	2871	522
	236	606	236
	291	2496	1633
	753	1797	2665
	322	1863	2561
	2685	824	2706
	1620	157	1405
	1121	2594	2347
	2858	2541	142
	2768	2389	2390
	2550	326	1596
	979	2870	2349
	2741	1910	2346
	2560	1615	1369
	2324	2153	2531
	578	744	2425
	1897	2053	1041
	401	1691	2906
	1642	2780	850
	1778	1567	855
	2192	658	2453
	412	676	185
	1462	2890	2770
	2841	1919	1993
	2037	1850	2666
	2544	401	857
	770	1549	1520
	272	590	1974
	1493	2038	2871
	2709	1188	2654
	1518	2665	611
	1109	1973	2470
	2237	1547	683
	2706	2665	2905
	1919	843	2741
	1934	752	926
	2281	366	2482
	2785	2345	2666
	2597	1137	659
	2311	2842	82
	1313	1615	2359
	1427	339	1404
	2438	1409	1570
	2586	2132	2206
	2391	1727	2614
	936	404	2693
	1447	1898	1642
	2347	1918	2053
	2498	2191	710
	2707	2917	2845
	197	2529	1310
	641	2531	2870
	2843	1238	1921
	1406	1517	1450
	1365	2732	1868
	2179	2347	291
	639	2215	2603
	2441	1097	2530
	2828	2597	212
	1783	766	1494
	2798	2472	260
	1878	1528	2204
	2470	2530	2203
	2648	2531	2439
	641	1841	2391
	1874	514	371
	1507	1643	2165
	875	2358	2278
	2724	2054	2203
	2347	2264	2843
	203	2831	1061
	1807	1793	2063
	1439	2471	2831
	1757	2204	1856
	2264	2880	2053
	2645	764	1233
	2278	2529	2688
	1841	1636	1790
	2581	2189	821
	2682	2530	2707
	2842	2586	1481
	1189	2471	412
	1494	2918	475
	2264	1604	2124
	1541	312	1790
	2841	1165	727
	227	1261	2696
	2216	2826	2344
	2447	2396	2344
	2744	476	1615
	1863	2933	2822
	2656	1493	895
	376	2033	2909
	1789	996	1018
	2430	2530	1498
	1924	2287	1445
	1402	1614	2558
	260	2496	1224
	2632	522	2295
	1137	811	142
	830	412	1793
	481	2696	2454
	2654	716	2280
	1137	1331	1810
	2347	2017	2456
	401	1919	2622
	2768	2482	1137
	2636	1568	412
	2828	2191	2311
	2706	2327	1620
	1139	1920	323
	2597	1965	1620
	1885	1795	1645
	632	1856	1874
	1788	719	1296
	2381	2871	1565
	1274	1293	1974
	412	152	2927
	2419	1716	2150
	1778	1994	827
	2495	211	2597
	236	2471	1610
	767	2539	966
	1568	2053	2866
	2441	1841	1137
	975	762	2882
	603	2707	1897
	1485	2059	2831
	2435	2216	2707
	1493	412	1125
	2882	448	290
	1310	1412	2203
	2719	1736	1482
	161	601	2706
	2411	1898	2192
	137	1484	359
	2805	2204	732
	1323	2885	1982
	2150	2707	2706
	2706	2105	940
	1517	2486	2561
	2471	2529	2425
	1595	2785	1517
	413	1784	2191
	2293	2327	1149
	2706	1617	2637
	1844	2723	2494
	1489	2879	2544
	1206	2705	2744
	2843	2178	290
	340	2699	1518
	1436	1471	564
	1804	458	1654
	2876	2717	2347
	1642	1642	1841
	260	2828	2336
	620	2773	308
	1778	2351	2483
	578	152	2802
	2660	356	2708
	1494	2381	2728
	949	1872	841
	1568	1866	722
	2726	2203	164
	830	2828	1631
	2843	2707	1391
	1823	1528	1949
	2690	530	164
	2604	1642	2443
	410	446	2040
	328	2065	2456
	2804	2582	1007
	2684	1876	2827
	185	2124	2893
	1430	2544	1919
	1978	2678	2705
	2706	2769	2597
	1595	2827	2757
	379	1882	2705
	546	1046	910
	1207	2150	1283
	1666	546	1931
	2767	2696	2173
	851	2540	1789
	2303	2610	1206
	2240	1785	184
	2009	2665	1716
	224	996	2623
	2871	1910	2203
	2780	1492	401
	2561	2381	1327
	1566	1919	1562
	2685	1790	2549
	530	2752	1109
	1137	929	1614
	2482	2498	547
	2345	2278	1597
	1547	1617	224
	2648	2425	2218
	356	2642	1128
	2644	2126	164
	2684	2456	412
	2696	937	236
	2347	2005	905
	1714	2716	104
	753	522	2693
	2840	371	2598
	863	2471	1597
	2716	2743	1139
	2280	2380	2919
	2780	1684	2845
	2497	2633	2322
	2696	2706	108
	2321	393	2669
	2203	2562	2227
	2598	2259	1506
	2706	2924	1687
	2483	1790	230
	141	2425	2792
	2742	2756	2669
	2530	1196	1899
	1517	1434	1900
	2442	2529	2905
	2716	1856	2347
	2105	604	1948
	2744	880	611
	2732	1280	2497
	2638	2707	1320
	1198	260	1903
	2722	2642	2765
	2860	2529	1547
	290	2487	2741
	2890	764	2497
	1128	1867	236
	236	2264	996
	339	1788	2869
	2905	949	1805
	1597	2347	1793
	2015	2705	2452
	1022	356	1974
	1567	2623	2040
	412	1804	1176
	2571	2482	2426
	2731	2732	1856
	2204	2124	2696
	1900	2706	1789
	2642	1790	1752
	1822	2932	1814
	92	2665	1351
	142	275	2907
	1547	2529	2327
	1237	1841	194
	1506	677	454
	2530	451	2834
	2797	2828	2053
	1919	2645	2927
	475	2933	328
	371	1459	1856
	1539	2871	491
	2706	2644	1636
	2559	2315	2705
	2733	497	2471
	236	2203	1687
	1710	1973	1484
	2009	1789	1435
	606	1614	2646
	2497	2665	2529
	1586	1323	2218
	2327	2529	2590
	1919	2632	740
	2687	1654	1811
	2055	2560	1937
	2582	2648	475
	1687	1920	2792
	1293	2765	1426
	1129	313	1420
	2177	1606	1940
	159	1293	356
	1291	164	2549
	1322	2496	608
	2203	2643	2496
	2204	2289	2040
	1280	311	2743
	161	359	2687
	359	1518	382
	313	2216	393
	339	2828	1935
	2247	2540	2837
	2696	1495	327
	2105	1238	312
	191	1273	1523
	1927	1484	1440
	2924	1236	188
	2321	2684	2529
	2179	2240	1565
	1664	1856	35
	2216	2496	2705
	1998	2306	554
	2391	1790	937
	182	290	2119
	647	2806	2040
	2843	1527	2179
	1636	1547	2932
	2682	2843	1527
	2705	1446	2603
	2903	356	1994
	412	2336	2203
	2705	857	1468
	2881	402	1447
	2171	2392	2707
	1137	2870	2770
	200	1644	2347
	571	2529	2540
	1910	2244	2770
	2472	1987	2708
	2842	2705	2882
	2162	480	2845
	173	2191	2486
	2425	1284	2927
	475	2870	2053
	2765	303	236
	476	2247	2216
	1919	1406	2633
	2425	2346	1539
	313	1883	1676
	2529	1934	2909
	1642	2685	356
	857	125	2495
	1189	2828	1973
	1169	2648	2642
	2837	2150	1804
	1715	2286	2003
	2347	2648	1283
	1919	2876	2932
	1445	1539	690
	2558	988	2704
	1435	1406	2341
	236	158	412
	2903	2573	2172
	943	1715	1981
	548	2596	2496
	1898	2693	2842
	2540	1663	2703
	2043	1909	2647
	2843	2917	97
	1339	2805	2599
	2529	2717	1900
	302	1634	2486
	2277	1442	2706
	782	2411	2705
	290	2707	290
	1663	1642	2644
	2706	2244	600
	2842	2783	2831
	2529	122	2665
	481	2582	2102
	1274	857	1594
	679	2828	2633
	1283	312	411
	1874	679	1897
	2705	1844	1189
	1643	926	153
	558	2215	2654
	1493	2828	1048
	2691	2302	2663
	2496	2348	1119
	557	745	2529
	2529	367	294
	2124	2795	2706
	2495	1406	1625
	1795	817	1919
	2596	2311	1283
	1739	2264	2560
	2289	2380	1982
	312	2540	2178
	2042	309	348
	2876	2078	266
	312	2666	1778
	1982	1120	2706
	2696	2344	1999
	2179	2540	2326
	1493	2828	1919
	2483	1856	770
	2327	2828	1672
	311	2685	2696
	2269	2147	1178
	2924	632	1357
	1447	2871	2598
	1727	2394	1463
	558	2754	380
	824	1446	2654
	2885	2529	2742
	290	339	841
	1994	1187	2906
	1973	2204	2653
	2529	340	2845
	1791	638	1793
	937	2306	1367
	578	1897	2716
	2828	1531	1592
	2530	2880	2856
	614	2866	1486
	1553	915	1284
	2843	2688	1450
	547	2425	1636
	2780	2828	1642
	2343	2446	1672
	1949	2764	1597
	841	2529	836
	1484	2204	1919
	2530	1716	1507
	1749	2654	2306
	2705	1869	2644
	362	412	1790
	836	629	1996
	2326	1041	2795
	1841	288	841
	2597	1778	1547
	2529	340	2054
	1526	2095	2786
	1280	2880	2281
	2893	2359	2347
	2326	339	2473
	1691	2740	1933
	2828	2064	2323
	2444	857	2346
	1547	1436	2710
	2436	1187	1620
	2452	2665	2231
	1389	2205	110
	323	2332	412
	2444	548	2598
	2828	1790	1426
	2158	2204	1341
	2095	2173	1909
	1136	2693	603
	2169	1484	691
	1900	1874	2735
	2482	2666	2706
	546	1665	2414
	1979	2585	2805
	2561	225	1361
	2233	2687	2669
	2562	630	1136
	1642	2781	2786
	1567	1949	1328
	2828	2390	1950
	1567	1594	1236
	754	2483	122
	2225	1768	2516
	1297	2765	2828
	391	2767	1937
	2905	188	1606
	1916	2529	1325
	2109	2645	2596
	1129	2179	2572
	578	111	2470
	2879	339	2053
	260	2828	2203
	845	2866	172
	1427	2502	2182
	54	2347	2529
	2311	2053	412
	848	1709	2171
	1900	2435	1519
	1171	2716	2897
	557	2561	2732
	1606	1386	339
	323	2559	677
	2719	1484	2348
	2359	2380	517
	412	1807	577
	1594	1595	1547
	2153	2497	1675
	2243	2707	2287
	2866	557	401
	2539	1900	2496
	936	171	2496
	2707	2706	710
	1600	2359	290
	2125	2470	1900
	2732	1777	2927
	2171	2471	2151
	2648	1899	1137
	1494	1317	2648
	1446	87	1810
	1645	2803	2597
	224	2444	2530
	1484	476	2054
	1484	2203	2311
	2495	2706	2815
	2708	1360	1447
	1831	606	2831
	2529	1682	2557
	2707	2529	2684
	2871	2037	757
	1899	1022	2705
	2381	842	2843
	1547	2249	2204
	299	577	2446
	2431	2685	863
	841	1062	2765
	1919	1517	1642
	2038	1817	862
	2192	1403	2066
	1788	265	2156
	161	288	1196
	1182	863	2727
	356	2707	380
	412	2917	974
	2842	2584	635
	2843	1068	2179
	392	2584	890
	1973	2705	2346
	2540	305	2450
	836	2806	1899
	1764	578	1949
	1919	2732	2456
	871	2540	2875
	2498	2928	1972
	346	1790	187
	412	2267	575
	2530	2279	2801
	2716	1982	1344
	2666	2622	290
	2180	1826	2311
	2706	95	2410
	2559	2684	2204
	740	1463	802
	2254	142	2172
	868	224	2346
	2540	2124	2225
	312	1944	707
	2706	1529	1426
	2795	2765	2802
	1426	701	2843
	1484	2456	2845
	2813	376	2834
	547	605	1631
	1567	2704	2287
	2429	1253	1238
	1716	1263	2842
	2453	2092	2647
	2644	2841	857
	1508	1925	2325
	2482	716	2388
	558	1823	2496
	2571	272	1903
	879	52	1642
	2082	2598	1793
	2657	227	2719
	1684	2529	2927
	936	1507	2529
	1558	2381	2348
	1041	2153	2529
	404	53	1299
	1974	559	1139
	312	1809	1978
	1994	1735	716
	679	1637	2854
	2347	2202	1539
	2215	1109	2173
	2819	1900	1136
	475	1440	1067
	1109	1495	2693
	2778	2645	1271
	212	313	2559
	2834	2247	2191
	2422	1120	1547
	2056	2269	626
	1097	2804	2544
	1924	442	1466
	288	323	2146
	2261	2529	2597
	2706	1757	2259
	1120	1928	2856
	863	2051	2485
	577	1493	412
	1616	326	1520
	857	2425	1466
	1919	1189	1972
	2055	236	2120
	1104	1918	1493
	458	1642	2770
	1061	2041	854
	547	208	226
	2539	2529	1877
	809	2151	1483
	1271	2438	2741
	2015	1557	2696
	1527	293	2483
	1900	312	2909
	1713	2707	412
	2623	2174	1900
	2498	2153	340
	2033	2615	557
	455	1790	2402
	2171	2558	2279
	1594	1207	2827
	704	640	2069
	2621	1406	2598
	519	2389	340
	476	2840	2768
	1810	2497	1238
	1900	2905	1790
	1973	1999	2110
	2296	610	359
[truncated: 44,960 more rows]

## Sheet: Fig. 1f - density plot
	4.84	5.08	5.33	5.58	5.83	6.1	6.36	6.64	6.91	7.2	7.49	7.79	8.09	8.4	8.72	9.04	9.37	9.71	10.06	10.41	10.77	11.14	11.52	11.91	12.3	12.71	13.12	13.54	13.98	14.42	14.87	15.33	15.81	16.29	16.78	17.29	17.8	18.33	18.87	19.43	19.99	20.57	21.16	21.76	22.38	23.01	23.66	24.32	25
-499.72	0	0	0	0	0	0	0	0	0	0	0	0	0	0	0	0	0	0	0	0	0	0	0	0	0	0	0	0	0	0	0	0	0	0	0	0	0	0	0	0	0	0	0	0	0	0	0	0	0
-490.29	0	0	0	0	0	0	0	0	0	0	0	0	0	0	0	0	0	0	0	0	0	0	0	0	0	0	0	0	0	0	0	0	0	0	0	0	0	0	0	0	0	0	0	0	0	0	0	0	0
-480.99	0	0	0	0	0	0	0	0	0	0	0	0	0	0	0	0	0	0	0	0	0	0	0	0	0	0	0	0	0	0	0	0	0	0	0	0	0	0	0	0	0	0	0	0	0	0	0	0	0
-471.83	0	0	0	0	0	0	0	0	0	0	0	0	0	0	0	0	0	0	0	0	0	0	0	0	0	0	0	0	0	0	0	0	0	0	0	0	0	0	0	0	0	0	0	0	0	0	0	0	0
-462.8	0	0	0	0	0	0	0	0	0	0	0	0	0	0	0	0	0	0	0	0	0	0	0	0	0	0	0	0	0	0	0	0	0	0	0	0	0	0	0	0	0	0	0	0	0	0	0	0	0
-453.91	0	0	0	0	0	0	0	0	0	0	0	0	0	0	0	0	0	0	0	0	0	0	0	0	0	0	0	0	0	0	0	0	0	0	0	0	0	0	0	0	0	0	0	0	0	0	0	0	0
-445.14	0	0	0	0	0	0	0	0	0	0	0	0	0	0	0	0	0	0	0	0	0	0	0	0	0	0	0	0	0	0	0	0	0	0	0	0	0	0	0	0	0	0	0	0	0	0	0	0	0
-436.5	0	0	0	0	0	0	0	0	0	0	0	0	0	0	0	0	0	0	0	0	0	0	0	0	0	0	0	0	0	0	0	0	0	0	0	0	0	0	0	0	0	0	0	0	0	0	0	0	0
-427.97	0	0	0	0	0	0	0	0	0	0	0	0	0	0	0	0	0	0	0	0	0	0	0	0	0	0	0	0	0	0	0	0	0	0	0	0	0	0	0	0	0	0	0	0	0	0	0	0	0
-419.56	0	0	0	0	0	0	0	0	0	0	0	0	0	0	0	0	0	0	0	0	0	0	0	0	0	0	0	0	0	0	0	0	0	0	0	0	0	0	0	0	0	0	0	0	0	0	0	0	0
-411.27	0	0	0	0	0	0	0	0	0	0	0	0	0	0	0	0	0	0	0	0	0	0	0	0	0	0	0	0	0	0	0	0	0	0	0	0	0	0	0	0	0	0	0	0	0	0	0	0	0
-403.09	0	0	0	0	0	0	0	0	0	0	0	0	0	0	0	0	0	0	0	0	0	0	0	0	0	0	0	0	0	0	0	0	0	0	0	0	0	0	0	0	0	0	0	0	0	0	0	0	0
-395.01	0	0	0	0	0	0	0	0	0	0	0	0	0	0	0	0	0	0	0	0	0	0	0	0	0	0	0	0	0	0	0	0	0	0	0	0	0	0	0	0	0	0	0	0	0	0	0	0	0
-387.04	0	0	0	0	0	0	0	0	0	0	0	0	0	0	0	0	0	0	0	0	0	0	0	0	0	0	0	0	0	0	0	0	0	0	0	0	0	0	0	0	0	0	0	0	0	0	0	0	0
-379.17	0	0	0	0	0	0	0	0	0	0	0	0	0	0	0	0	0	0	0	0	0	0	0	0	0	0	0	0	0	0	0	0	0	0	0	0	0	0	0	0	0	0	0	0	0	0	0	0	0
-371.4	0	0	0	0	0	0	0	0	0	0	0	0	0	0	0	0	0	0	0	0	0	0	0	0	0	0	0	0	0	0	0	0	0	0	0	0	0	0	0	0	0	0	0	0	0	0	0	0	0
-363.73	0	0	0	0	0	0	0	0	0	0	0	0	0	0	0	0	0	0	0	0	0	0	0	0	0	0	0	0	0	0	0	0	0	0	0	0	0	0	0	0	0	0	0	0	0	0	0	0	0
-356.15	0	0	0	0	0	0	0	0	0	0	0	0	0	0	0	0	0	0	0	0	0	0	0	0	0	0	0	0	0	0	0	0	0	0	0	0	0	0	0	0	0	0	0	0	0	0	0	0	0
-348.67	0	0	0	0	0	0	0	0	0	0	0	0	0	0	0	0	0	0	0	0	0	0	0	0	0	0	0	0	0	0	0	0	0	0	0	0	0	0	0	0	0	0	0	0	0	0	0	0	0
-341.27	0	0	0	0	0	0	0	0	0	0	0	0	0	0	0	0	0	0	0	0	0	0	0	0	0	0	0	0	0	0	0	0	0	0	0	0	0	0	0	0	0	0	0	0	0	0	0	0	0
-333.96	0	0	0	0	0	0	0	0	0	0	0	0	0	0	0	0	0	0	0	0	0	0	0	0	0	0	0	0	0	0	0	0	0	0	0	0	0	0	0	0	0	0	0	0	0	0	0	0	0
-326.73	0	0	0	0	0	0	0	0	0	0	0	0	0	0	0	0	0	0	0	0	0	0	0	0	0	0	0	0	0	0	0	0	0	0	0	0	0	0	0	0	0	0	0	0	0	0	0	0	0
-319.58	0	0	0	0	0	0	0	0	0	0	0	0	0	0	0	0	0	0	0	0	0	0	0	0	0	0	0	0	0	0	0	0	0	0	0	0	0	0	0	0	0	0	0	0	0	0	0	0	0
-312.51	0	0	0	0	0	0	0	0	0	0	0	0	0	0	0	0	0	0	0	0	0	0	0	0	0	0	0	0	0	0	0	0	0	0	0	0	0	0	0	0	0	0	0	0	0	0	0	0	0
-305.52	0	0	0	0	0	0	0	0	0	0	0	0	0	0	0	0	0	0	0	0	0	0	0	0	0	0	0	0	0	0	0	0	0	0	0	0	0	0	0	0	0	0	0	0	0	0	0	0	0
-298.6	0	0	0	0	0	0	0	0	0	0	0	0	0	0	0	0	0	0	0	0	0	0	0	0	0	0	0	0	0	0	0	0	0	0	0	0	0	0	0	0	0	0	0	0	0	0	0	0	0
-291.76	0	0	0	0	0	0	0	0	0	0	0	0	0	0	0	0	0	0	0	0	0	0	0	0	0	0	0	0	0	0	0	0	0	0	0	0	0	0	0	0	0	0	0	0	0	0	0	0	0
-284.98	0	0	0	0	0	0	0	0	0	0	0	0	0	0	0	0	0	0	0	0	0	0	0	0	0	0	0	0	0	0	0	0	0	0	0	0	0	0	0	0	0	0	0	0	0	0	0	0	0
-278.27	0	0	0	0	0	0	0	0	0	0	0	0	0	0	0	0	0	0	0	0	0	0	0	0	0	0	0	0	0	0	0	0	0	0	0	0	0	0	0	0	0	0	0	0	0	0	0	0	0
-271.63	0	0	0	0	0	0	0	0	0	0	0	0	0	0	0	0	0	0	0	0	0	0	0	0	0	0	0	0	0	0	0	0	0	0	0	0	0	0	0	0	0	0	0	0	0	0	0	0	0
-265.05	0	0	0	0	0	0	0	0	0	0	0	0	0	0	0	0	0	0	0	0	0	0	0	0	0	0	0	0	0	0	0	0	0	0	0	0	0	0	0	0	0	0	0	0	0	0	0	0	0
-258.53	0	0	0	0	0	0	0	0	0	0	0	0	0	0	0	0	0	0	0	0	0	0	0	0	0	0	0	0	0	0	0	0	0	0	0	0	0	0	0	0	0	0	0	0	0	0	0	0	0
-252.08	0	0	0	0	0	0	0	0	0	0	0	0	0	0	0	0	0	0	0	0	0	0	0	0	0	0	0	0	0	0	0	0	0	0	0	0	0	0	0	0	0	0	0	0	0	0	0	0	0
-245.68	0	0	0	0	0	0	0	0	0	0	0	0	0	0	0	0	0	0	0	0	0	0	0	0	0	0	0	0	0	0	0	0	0	0	0	0	0	0	0	0	0	0	0	0	0	0	0	0	0
-239.33	0	0	0	0	0	0	0	0	0	0	0	0	0	0	0	0	0	0	0	0	0	0	0	0	0	0	0	0	0	0	0	0	0	0	0	0	0	0	0	0	0	0	0	0	0	0	0	0	0
-233.04	0	0	0	0	0	0	0	0	0	0	0	0	0	0	0	0	0	0	0	0	0	0	0	0	0	0	0	0	0	0	0	0	0	0	0	0	0	0	0	0	0	0	0	0	0	0	0	0	0
-226.8	0	0	0	0	0	0	0	0	0	0	0	0	0	0	0	0	0	0	0	0	0	0	0	0	0	0	0	0	0	0	0	0	0	0	0	0	0	0	0	0	0	0	0	0	0	0	0	0	0
-220.61	0	0	0	0	0	0	0	0	0	0	0	0	0	0	0	0	0	0	0	0	0	0	0	0	0	0	0	0	0	0	0	0	0	0	0	0	0	0	0	0	0	0	0	0	0	0	0	0	0
-214.48	0	0	0	0	0	0	0	0	0	0	0	0	0	0	0	0	0	0	0	0	0	0	0	0	0	0	0	0	0	0	0	0	0	0	0	0	0	0	0	0	0	0	0	0	0	0	0	0	0
-208.38	0	0	0	0	0	0	0	0	0	0	0	0	0	0	0	0	0	0	0	0	0	0	0	0	0	0	0	0	0	0	0	0	0	0	0	0	0	0	0	0	0	0	0	0	0	0	0	0	0
-202.34	0	0	0	0	0	0	0	0	0	0	0	0	0	0	0	0	0	0	0	0	0	0	0	0	0	0	0	0	0	0	0	0	0	0	0	0	0	0	0	0	0	0	0	0	0	0	0	0	0
-196.33	0	0	0	0	0	0	0	0	0	0	0	0	0	0	0	0	0	0	0	0	0	0	0	0	0	0	0	0	0	0	0	0	0	0	0	0	0	0	0	0	0	0	0	0	0	0	0	0	0
-190.37	0	0	0	0	0	0	0	0	0	0	0	0	0	0	0	0	0	0	0	0	0	0	0	0	0	0	0	0	0	0	0	0	0	0	0	0	0	0	0	0	0	0	0	0	0	0	0	0	0
-184.45	0	0	0	0	0	0	0	0	0	0	0	0	0	0	0	0	0	0	0	0	0	0	0	0	0	0	0	0	0	0	0	0	0	0	0	0	0	0	0	0	0	0	0	0	0	0	0	0	0
-178.56	0	0	0	0	0	0	0	0	0	0	0	0	0	0	0	0	0	0	0	0	0	0	0	0	0	0	0	0	0	0	0	0	0	0	0	0	0	0	0	0	0	0	0	0	0	0	0	0	0
-172.72	0	0	0	0	0	0	0	0	0	0	0	0	0	0	0	0	0	0	0	0	0	0	0	0	0	0	0	0	0	0	0	0	0	0	0	0	0	0	0	0	0	0	0	0	0	0	0	0	0
-166.91	0	0	0	0	0	0	0	0	0	0	0	0	0	0	0	0	0	0	0	0	0	0	0	0	0	0	0	0	0	0	0	0	0	0	0	0	0	0	0	0	0	0	0	0	0	0	0	0	0
-161.13	0	0	0	0	0	0	0	0	0	0	0	0	0	0	0	0	0	0	0	0	0	0	0	0	0	0	0	0	0	0	0	0	0	0	0	0	0	0	0	0	0	0	0	0	0	0	0	0	0
-155.39	0	0	0	0	0	0	0	0	0	0	0	0	0	0	0	0	0	0	0	0	0	0	0	0	0	0	0	0	0	0	0	0	0	0	0	0	0	0	0	0	0	0	0	0	0	0	0	0	0
-149.68	0	0	0	0	0	0	0	0	0	0	0	0	0	0	0	0	0	0	0	0	0	0	0	0	0	0	0	0	0	0	0	0	0	0	0	0	0	0	0	0	0	0	0	0	0	0	0	0	0
-143.99	0	0	0	0	0	0	0	0	0	0	0	0	0	0	0	0	0	0	0	0	0	0	0	0	0	0	0	0	0	0	0	0	0	0	0	0	0	0	0	0	0	0	0	0	0	0	0	0	0
-138.34	0	0	0	0	0	0	0	0	0	0	0	0	0	0	0	0	0	0	0	0	0	0	0	0	0	0	0	0	0	0	0	0	0	0	0	0	0	0	0	0	0	0	0	0	0	0	0	0	0
-132.71	0	0	0	0	0	0	0	0	0	0	0	0	0	0	0	0	0	0	0	0	0	0	0	0	0	0	0	0	0	0	0	0	0	0	0	0	0	0	0	0	0	0	0	0	0	0	0	0	0
-127.11	0	0	0	0	0	0	0	0	0	0	0	0	0	0	0	0	0	0	0	0	0	0	0	0	0	0	0	0	0	0	0	0	0	0	0	0	0	0	0	0	0	0	0	0	0	0	0	0	0
-121.54	0	0	0	0	0	0	0	0	0	0	0	0	0	0	0	0	0	0	0	0	0	0	0	0	0	0	0	0	0	0	0	0	0	0	0	0	0	0	0	0	0	0	0	0	0	0	0	0	0
-115.99	0	0	0	0	0	0	0	0	0	0	0	0	0	0	0	0	0	0	0	0	0	0	0	0	0	0	0	0	0	0	0	0	0	0	0	0	0	0	0	0	0	0	0	0	0	0	0	0	0
-110.46	0	0	0	0	0	0	0	0	0	0	0	0	0	0	0	0	0	0	0	0	0	0	0	0	0	0	0	0	0	0	0	0	0	0	0	0	0	0	0	0	0	0	0	0	0	0	0	0	0
-104.95	0	0	0	0	0	0	0	0	0	0	0	0	0	0	0	0	0	0	0	0	0	0	0	0	0	0	0	0	0	0	0	0	0	0	0	0	0	0	0	0	0	0	0	0	0	0	0	0	0
-99.46	0	0	0	0	0	0	0	0	0	0	0	0	0	0	0	0	0	0	0	0	0	0	0	0	0	0	0	0	0	0	0	0	0	0	0	0	0	0	0	0	0	0	0	0	0	0	0	0	0
-93.99	0	0	0	0	0	0	0	0	0	0	0	0	0	0	0	0	0	0	0	0	0	0	0	0	0	0	0	0	0	0	0	0	0	0	0	0	0	0	0	0	0	0	0	0	0	0	0	0	0
-88.53	0	0	0	0	0	0	0	0	0	0	0	0	0	0	0	0	0	0	0	0	0	0	0	0	0	0	0	0	0	0	0	0	0	0	0	0	0	0	0	0	0	0	0	0	0	0	0	0	0
-83.1	0	0	0	0	0	0	0	0	0	0	0	0	0	0	0	0	0	0	0	0	0	0	0	0	0	0	0	0	0	0	0	0	0	0	0	0	0	0	0	0	0	0	0	0	0	0	0	0	0
-77.67	0	0	0	0	0	0	0	0	0	0	0	0	0	0	0	0	0	0	0	0	0	0	0	0	0	0	0	0	0	0	0	0	0	0	0	0	0	0	0	0	0	0	0	0	0	0	0	0	0
-72.27	0	0	0	0	0	0	0	0	0	0	0	0	0	0	0	0	0	0	0	0	0	0	0	0	0	0	0	0	0	0	0	0	0	0	0	0	0	0	0	0	0	0	0	0	0	0	0	0	0
-66.87	0	0	0	0	0	0	0	0	0	0	0	0	0	0	0	0	0	0	0	0	0	0	0	0	0	0	0	0	0	0	0	0	0	0	0	0	0	0	0	0	0	0	0	0	0	0	0	0	0
-61.49	0	0	0	0	0	0	0	0	0	0	0	0	0	0	0	0	0	0	0	0	0	0	0	0	0	0	0	0	0	0	0	0	0	0	0	0	0	0	0	0	0	0	0	0	0	0	0	0	0
-56.12	0	0	0	0	0	0	0	0	0	0	0	0	0	0	0	0	0	0	0	0	0	0	0	0	0	0	0	0	0	0	0	0	0	0	0	0	0	0	0	0	0	0	0	0	0	0	0	0	0
-50.75	0	0	0	0	0	0	0	0	0	0	0	0	0	0	0	0	0	0	0	0	0	0	0	0	0	0	0	0	0	0	0	0	0	0	0	0	0	0	0	0	0	0	0	0	0	0	0	0	0
-45.4	0	0	0	0	0	0	0	0	0	0	0	0	0	0	0	0	0	0	0	0	0	0	0	0	0	0	0	0	0	0	0	0	0	0	0	0	0	0	0	0	0	0	0	0	0	0	0	0	0
-40.06	0	0	0	0	0	0	0	0	0	0	0	0	0	0	0	0	0	0	0	0	0	0	0	0	0	0	0	0	0	0	0	0	0	0	0	0	0	0	0	0	0	0	0	0	0	0	0	0	0
-34.72	0	0	0	0	0	0	0	0	0	0	0	0	0	0	0	0	0	0	0	0	0	0	0	0	0	0	0	0	0	0	0	0	0	0	0	0	0	0	0	0	0	0	0	0	0	0	0	0	0
-29.38	0	0	0	0	0	0	0	0	0	0	0	0	0	0	0	0	0	0	0	0	0	0	0	0	0	0	0	0	0	0	0	0	0	0	0	0	0	0	0	0	0	0	0	0	0	0	0	0	0
-24.06	0	0	0	0	0	0	0	0	0	0	0	0	0	0	0	0	0	0	0	0	0	0	0	0	0	0	0	0	0	0	0	0	0	0	0	0	0	0	0	0	0	0	0	0	0	0	0	0	0
-18.73	0	0	0	0	0	0	0	0	0	0	0	0	0	0	0	0	0	0	0	0	0	0	0	0	0	0	0	0	0	0	0	0	0	0	0	0	0	0	0	0	0	0	0	0	0	0	0	0	0
-13.41	0	0	0	0	0	0	0	0	0	0	0	0	0	0	0	0	0	0	0	0	0	0	0	0	0	0	0	0	0	0	0	0	0	0	0	0	0	0	0	0	0	0	0	0	0	0	0	0	0
-8.09	0	0	0	0	0	0	0	0	0	0	0	0	0	0	0	0	0	0	0	0	0	0	0	0	0	0	0	0	0	0	0	0	0	0	0	0	0	0	0	0	0	0	0	0	0	0	0	0	0
-2.77	0	0	0	0	0	0	0	0	0	0	0	0	0	0	0	0	0	0	0	0	0	0	0	0	0	0	0	0	0	0	0	0	0	0	0	0	0	0	0	0	0	0	0	0	0	0	0	0	0
2.54	0	0	0	0	0	0	0	0	0	0	0	0	0	0	0	0	0	0	0	0	0	0	0	0	0	0	0	0	0	0	0	0	0	0	0	0	0	0	0	0	0	0	0	0	0	0	0	0	0
7.86	0	0	0	0	0	0	0	0	0	0	0	0	0	0	0	0	0	0	0	0	0	0	0	0	0	0	0	0	0	0	0	0	0	0	0	0	0	0	0	0	0	0	0	0	0	0	0	0	0
13.18	0	0	0	0	0	0	0	0	0	0	0	0	0	0	0	0	0	0	0	0	0	0	0	0	0	0	0	0	0	0	0	0	0	0	0	0	0	0	0	0	0	0	0	0	0	0	0	0	0
18.5	0	0	0	0	0	0	0	0	0	0	0	0	0	0	0	0	0	0	0	0	0	0	0	0	0	0	0	0	0	0	0	0	0	0	0	0	0	0	0	0	0	0	0	0	0	0	0	0	0
23.82	0	0	0	0	0	0	0	0	0	0	0	0	0	0	0	0	0	0	0	0	0	0	0	0	0	0	0	0	0	0	0	0	0	0	0	0	0	0	0	0	0	0	0	0	0	0	0	0	0
29.15	0	0	0	0	0	0	0	0	0	0	0	0	0	0	0	0	0	0	0	0	0	0	0	0	0	0	0	0	0	0	0	0	0	0	0	0	0	0	0	0	0	0	0	0	0	0	0	0	0
34.48	0	0	0	0	0	0	0	0	0	0	0	0	0	0	0	0	0	0	0	0	0	0	0	0	0	0	0	0	0	0	0	0	0	0	0	0	0	0	0	0	0	0	0	0	0	0	0	0	0
39.82	0	0	0	0	0	0	0	0	0	0	0	0	0	0	0	0	0	0	0	0	0	0	0	0	0	0	0	0	0	0	0	0	0	0	0	0	0	0	0	0	0	0	0	0	0	0	0	0	0
45.17	0	0	0	0	0	0	0	0	0	0	0	0	0	0	0	0	0	0	0	0	0	0	0	0	0	0	0	0	0	0	0	0	0	0	0	0	0	0	0	0	0	0	0	0	0	0	0	0	0
50.52	0	0	0	0	0	0	0	0	0	0	0	0	0	0	0	0	0	0	0	0	0	0	0	0	0	0	0	0	0	0	0	0	0	0	0	0	0	0	0	0	0	0	0	0	0	0	0	0	0
55.88	0	0	0	0	0	0	0	0	0	0	0	0	0	0	0	0	0	0	0	0	0	0	0	0	0	0	0	0	0	0	0	0	0	0	0	0	0	0	0	0	0	0	0	0	0	0	0	0	0
61.25	0	0	0	0	0	0	0	0	0	0	0	0	0	0	0	0	0	0	0	0	0	0	0	0	0	0	0	0	0	0	0	0	0	0	0	0	0	0	0	0	0	0	0	0	0	0	0	0	0
66.64	0	0	0	0	0	0	0	0	0	0	0	0	0	0	0	0	0	0	0	0	0	0	0	0	0	0	0	0	0	0	0	0	0	0	0	0	0	0	0	0	0	0	0	0	0	0	0	0	0
72.03	0	0	0	0	0	0	0	0	0	0	0	0	0	0	0	0	0	0	0	0	0	0	0	0	0	0	0	0	0	0	0	0	0	0	0	0	0	0	0	0	0	0	0	0	0	0	0	0	0
77.44	0	0	0	0	0	0	0	0	0	0	0	0	0	0	0	0	0	0	0	0	0	0	0	0	0	0	0	0	0	0	0	0	0	0	0	0	0	0	0	0	0	0	0	0	0	0	0	0	0
82.86	0	0	0	0	0	0	0	0	0	0	0	0	0	0	0	0	0	0	0	0	0	0	0	0	0	0	0	0	0	0	0	0	0	0	0	0	0	0	0	0	0	0	0	0	0	0	0	0	0
88.3	0	0	0	0	0	0	0	0	0	0	0	0	0	0	0	0	0	0	0	0	0	0	0	0	0	0	0	0	0	0	0	0	0	0	0	0	0	0	0	0	0	0	0	0	0	0	0	0	0
93.75	0	0	0	0	0	0	0	0	0	0	0	0	0	0	0	0	0	0	0	0	0	0	0	0	0	0	0	0	0	0	0	0	0	0	0	0	0	0	0	0	0	0	0	0	0	0	0	0	0
99.22	0	0	0	0	0	0	0	0	0	0	0	0	0	0	0	0	0	0	0	0	0	0	0	0	0	0	0	0	0	0	0	0	0	0	0	0	0	0	0	0	0	0	0	0	0	0	0	0	0
104.71	0	0	0	0	0	0	0	0	0	0	0	0	0	0	0	0	0	0	0	0	0	0	0	0	0	0	0	0	0	0	0	0	0	0	0	0	0	0	0	0	0	0	0	0	0	0	0	0	0
110.21	0	0	0	0	0	0	0	0	0	0	0	0	0	0	0	0	0	0	0	0	0	0	0	0	0	0	0	0	0	0	0	0	0	0	0	0	0	0	0	0	0	0	0	0	0	0	0	0	0
115.74	0	0	0	0	0	0	0	0	0	0	0	0	0	0	0	0	0	0	0	0	0	0	0	0	0	0	0	0	0	0	0	0	0	0	0	0	0	0	0	0	0	0	0	0	0	0	0	0	0
121.29	0	0	0	0	0	0	0	0	0	0	0	0	0	0	0	0	0	0	0	0	0	0	0	0	0	0	0	0	0	0	0	0	0	0	0	0	0	0	0	0	0	0	0	0	0	0	0	0	0
126.87	0	0	0	0	0	0	0	0	0	0	0	0	0	0	0	0	0	0	0	0	0	0	0	0	0	0	0	0	0	0	0	0	0	0	0	0	0	0	0	0	0	0	0	0	0	0	0	0	0
132.47	0	0	0	0	0	0	0	0	0	0	0	0	0	0	0	0	0	0	0	0	0	0	0	0	0	0	0	0	0	0	0	0	0	0	0	0	0	0	0	0	0	0	0	0	0	0	0	0	0
138.09	0	0	0	0	0	0	0	0	0	0	0	0	0	0	0	0	0	0	0	0	0	0	0	0	0	0	0	0	0	0	0	0	0	0	0	0	0	0	0	0	0	0	0	0	0	0	0	0	0
143.75	0	0	0	0	0	0	0	0	0	0	0	0	0	0	0	0	0	0	0	0	0	0	0	0	0	0	0	0	0	0	0	0	0	0	0	0	0	0	0	0	0	0	0	0	0	0	0	0	0
149.43	0	0	0	0	0	0	0	0	0	0	0	0	0	0	0	0	0	0	0	0	0	0	0	0	0	0	0	0	0	0	0	0	0	0	0	0	0	0	0	0	0	0	0	0	0	0	0	0	0
155.14	0	0	0	0	0	0	0	0	0	0	0	0	0	0	0	0	0	0	0	0	0	0	0	0	0	0	0	0	0	0	0	0	0	0	0	0	0	0	0	0	0	0	0	0	0	0	0	0	0
160.88	0	0	0	0	0	0	0	0	0	0	0	0	0	0	0	0	0	0	0	0	0	0	0	0	0	0	0	0	0	0	0	0	0	0	0	0	0	0	0	0	0	0	0	0	0	0	0	0	0
166.65	0	0	0	0	0	0	0	0	0	0	0	0	0	0	0	0	0	0	0	0	0	0	0	0	0	0	0	0	0	0	0	0	0	0	0	0	0	0	0	0	0	0	0	0	0	0	0	0	0
172.46	0	0	0	0	0	0	0	0	0	0	0	0	0	0	0	0	0	0	0	0	0	0	0	0	0	0	0	0	0	0	0	0	0	0	0	0	0	0	0	0	0	0	0	0	0	0	0	0	0
178.31	0	0	0	0	0	0	0	0	0	0	0	0	0	0	0	0	0	0	0	0	0	0	0	0	0	0	0	0	0	0	0	0	0	0	0	0	0	0	0	0	0	0	0	0	0	0	0	0	0
184.19	0	0	0	0	0	0	0	0	0	0	0	0	0	0	0	0	0	0	0	0	0	0	0	0	0	0	0	0	0	0	0	0	0	0	0	0	0	0	0	0	0	0	0	0	0	0	0	0	0
190.11	0	0	0	0	0	0	0	0	0	0	0	0	0	0	0	0	0	0	0	0	0	0	0	0	0	0	0	0	0	0	0	0	0	0	0	0	0	0	0	0	0	0	0	0	0	0	0	0	0
196.07	0	0	0	0	0	0	0	0	0	0	0	0	0	0	0	0	0	0	0	0	0	0	0	0	0	0	0	0	0	0	0	0	0	0	0	0	0	0	0	0	0	0	0	0	0	0	0	0	0
202.07	0	0	0	0	0	0	0	0	0	0	0	0	0	0	0	0	0	0	0	0	0	0	0	0	0	0	0	0	0	0	0	0	0	0	0	0	0	0	0	0	0	0	0	0	0	0	0	0	0
208.12	0	0	0	0	0	0	0	0	0	0	0	0	0	0	0	0	0	0	0	0	0	0	0	0	0	0	0	0	0	0	0	0	0	0	0	0	0	0	0	0	0	0	0	0	0	0	0	0	0
214.21	0	0	0	0	0	0	0	0	0	0	0	0	0	0	0	0	0	0	0	0	0	0	0	0	0	0	0	0	0	0	0	0	0	0	0	0	0	0	0	0	0	0	0	0	0	0	0	0	0
220.34	0	0	0	0	0	0	0	0	0	0	0	0	0	0	0	0	0	0	0	0	0	0	0	0	0	0	0	0	0	0	0	0	0	0	0	0	0	0	0	0	0	0	0	0	0	0	0	0	0
226.53	0	0	0	0	0	0	0	0	0	0	0	0	0	0	0	0	0	0	0	0	0	0	0	0	0	0	0	0	0	0	0	0	0	0	0	0	0	0	0	0	0	0	0	0	0	0	0	0	0
232.77	0	0	0	0	0	0	0	0	0	0	0	0	0	0	0	0	0	0	0	0	0	0	0	0	0	0	0	0	0	0	0	0	0	0	0	0	0	0	0	0	0	0	0	0	0	0	0	0	0
239.05	0	0	0	0	0	0	0	0	0	0	0	0	0	0	0	0	0	0	0	0	0	0	0	0	0	0	0	0	0	0	0	0	0	0	0	0	0	0	0	0	0	0	0	0	0	0	0	0	0
245.4	0	0	0	0	0	0	0	0	0	0	0	0	0	0	0	0	0	0	0	0	0	0	0	0	0	0	0	0	0	0	0	0	0	0	0	0	0	0	0	0	0	0	0	0	0	0	0	0	0
251.79	0	0	0	0	0	0	0	0	0	0	0	0	0	0	0	0	0	0	0	0	0	0	0	0	0	0	0	0	0	0	0	0	0	0	0	0	0	0	0	0	0	0	0	0	0	0	0	0	0
258.25	0	0	0	0	0	0	0	0	0	0	0	0	0	0	0	0	0	0	0	0	0	0	0	0	0	0	0	0	0	0	0	0	0	0	0	0	0	0	0	0	0	0	0	0	0	0	0	0	0
264.76	0	0	0	0	0	0	0	0	0	0	0	0	0	0	0	0	0	0	0	0	0	0	0	0	0	0	0	0	0	0	0	0	0	0	0	0	0	0	0	0	0	0	0	0	0	0	0	0	0
271.34	0	0	0	0	0	0	0	0	0	0	0	0	0	0	0	0	0	0	0	0	0	0	0	0	0	0	0	0	0	0	0	0	0	0	0	0	0	0	0	0	0	0	0	0	0	0	0	0	0
277.98	0	0	0	0	0	0	0	0	0	0	0	0	0	0	0	0	0	0	0	0	0	0	0	0	0	0	0	0	0	0	0	0	0	0	0	0	0	0	0	0	0	0	0	0	0	0	0	0	0
284.68	0	0	0	0	0	0	0	0	0	0	0	0	0	0	0	0	0	0	0	0	0	0	0	0	0	0	0	0	0	0	0	0	0	0	0	0	0	0	0	0	0	0	0	0	0	0	0	0	0
291.46	0	0	0	0	0	0	0	0	0	0	0	0	0	0	0	0	0	0	0	0	0	0	0	0	0	0	0	0	0	0	0	0	0	0	0	0	0	0	0	0	0	0	0	0	0	0	0	0	0
298.3	0	0	0	0	0	0	0	0	0	0	0	0	0	0	0	0	0	0	0	0	0	0	0	0	0	0	0	0	0	0	0	0	0	0	0	0	0	0	0	0	0	0	0	0	0	0	0	0	0
305.21	0	0	0	0	0	0	0	0	0	0	0	0	0	0	0	0	0	0	0	0	0	0	0	0	0	0	0	0	0	0	0	0	0	0	0	0	0	0	0	0	0	0	0	0	0	0	0	0	0
312.2	0	0	0	0	0	0	0	0	0	0	0	0	0	0	0	0	0	0	0	0	0	0	0	0	0	0	0	0	0	0	0	0	0	0	0	0	0	0	0	0	0	0	0	0	0	0	0	0	0
319.27	0	0	0	0	0	0	0	0	0	0	0	0	0	0	0	0	0	0	0	0	0	0	0	0	0	0	0	0	0	0	0	0	0	0	0	0	0	0	0	0	0	0	0	0	0	0	0	0	0
326.41	0	0	0	0	0	0	0	0	0	0	0	0	0	0	0	0	0	0	0	0	0	0	0	0	0	0	0	0	0	0	0	0	0	0	0	0	0	0	0	0	0	0	0	0	0	0	0	0	0
333.64	0	0	0	0	0	0	0	0	0	0	0	0	0	0	0	0	0	0	0	0	0	0	0	0	0	0	0	0	0	0	0	0	0	0	0	0	0	0	0	0	0	0	0	0	0	0	0	0	0
340.95	0	0	0	0	0	0	0	0	0	0	0	0	0	0	0	0	0	0	0	0	0	0	0	0	0	0	0	0	0	0	0	0	0	0	0	0	0	0	0	0	0	0	0	0	0	0	0	0	0
348.34	0	0	0	0	0	0	0	0	0	0	0	0	0	0	0	0	0	0	0	0	0	0	0	0	0	0	0	0	0	0	0	0	0	0	0	0	0	0	0	0	0	0	0	0	0	0	0	0	0
355.82	0	0	0	0	0	0	0	0	0	0	0	0	0	0	0	0	0	0	0	0	0	0	0	0	0	0	0	0	0	0	0	0	0	0	0	0	0	0	0	0	0	0	0	0	0	0	0	0	0
363.4	0	0	0	0	0	0	0	0	0	0	0	0	0	0	0	0	0	0	0	0	0	0	0	0	0	0	0	0	0	0	0	0	0	0	0	0	0	0	0	0	0	0	0	0	0	0	0	0	0
371.07	0	0	0	0	0	0	0	0	0	0	0	0	0	0	0	0	0	0	0	0	0	0	0	0	0	0	0	0	0	0	0	0	0	0	0	0	0	0	0	0	0	0	0	0	0	0	0	0	0
378.83	0	0	0	0	0	0	0	0	0	0	0	0	0	0	0	0	0	0	0	0	0	0	0	0	0	0	0	0	0	0	0	0	0	0	0	0	0	0	0	0	0	0	0	0	0	0	0	0	0
386.69	0	0	0	0	0	0	0	0	0	0	0	0	0	0	0	0	0	0	0	0	0	0	0	0	0	0	0	0	0	0	0	0	0	0	0	0	0	0	0	0	0	0	0	0	0	0	0	0	0
394.66	0	0	0	0	0	0	0	0	0	0	0	0	0	0	0	0	0	0	0	0	0	0	0	0	0	0	0	0	0	0	0	0	0	0	0	0	0	0	0	0	0	0	0	0	0	0	0	0	0
402.73	0	0	0	0	0	0	0	0	0	0	0	0	0	0	0	0	0	0	0	0	0	0	0	0	0	0	0	0	0	0	0	0	0	0	0	0	0	0	0	0	0	0	0	0	0	0	0	0	0
410.91	0	0	0	0	0	0	0	0	0	0	0	0	0	0	0	0	0	0	0	0	0	0	0	0	0	0	0	0	0	0	0	0	0	0	0	0	0	0	0	0	0	0	0	0	0	0	0	0	0
419.2	0	0	0	0	0	0	0	0	0	0	0	0	0	0	0	0	0	0	0	0	0	0	0	0	0	0	0	0	0	0	0	0	0	0	0	0	0	0	0	0	0	0	0	0	0	0	0	0	0
427.6	0	0	0	0	0	0	0	0	0	0	0	0	0	0	0	0	0	0	0	0	0	0	0	0	0	0	0	0	0	0	0	0	0	0	0	0	0	0	0	0	0	0	0	0	0	0	0	0	0
436.12	0	0	0	0	0	0	0	0	0	0	0	0	0	0	0	0	0	0	0	0	0	0	0	0	0	0	0	0	0	0	0	0	0	0	0	0	0	0	0	0	0	0	0	0	0	0	0	0	0
444.76	0	0	0	0	0	0	0	0	0	0	0	0	0	0	0	0	0	0	0	0	0	0	0	0	0	0	0	0	0	0	0	0	0	0	0	0	0	0	0	0	0	0	0	0	0	0	0	0	0
453.52	0	0	0	0	0	0	0	0	0	0	0	0	0	0	0	0	0	0	0	0	0	0	0	0	0	0	0	0	0	0	0	0	0	0	0	0	0	0	0	0	0	0	0	0	0	0	0	0	0
462.41	0	0	0	0	0	0	0	0	0	0	0	0	0	0	0	0	0	0	0	0	0	0	0	0	0	0	0	0	0	0	0	0	0	0	0	0	0	0	0	0	0	0	0	0	0	0	0	0	0
471.43	0	0	0	0	0	0	0	0	0	0	0	0	0	0	0	0	0	0	0	0	0	0	0	0	0	0	0	0	0	0	0	0	0	0	0	0	0	0	0	0	0	0	0	0	0	0	0	0	0
480.59	0	0	0	0	0	0	0	0	0	0	0	0	0	0	0	0	0	0	0	0	0	0	0	0	0	0	0	0	0	0	0	0	0	0	0	0	0	0	0	0	0	0	0	0	0	0	0	0	0
489.88	0	0	0	0	0	0	0	0	0	0	0	0	0	0	0	0	0	0	0	0	0	0	0	0	0	0	0	0	0	0	0	0	0	0	0	0	0	0	0	0	0	0	0	0	0	0	0	0	0
499.31	0	0	0	0	0	0	0	0	0	0	0	0	0	0	0	0	0	0	0	0	0	0	0	0	0	0	0	0	0	0	0	0	0	0	0	0	0	0	0	0	0	0	0	0	0	0	0	0	0
508.88	0	0	0	0	0	0	0	0	0	0	0	0	0	0	0	0	0	0	0	0	0	0	0	0	0	0	0	0	0	0	0	0	0	0	0	0	0	0	0	0	0	0	0	0	0	0	0	0	0
518.6	0	0	0	0	0	0	0	0	0	0	0	0	0	0	0	0	0	0	0	0	0	0	0	0	0	0	0	0	0	0	0	0	0	0	0	0	0	0	0	0	0	0	0	0	0	0	0	0	0
528.48	0	0	0	0	0	0	0	0	0	0	0	0	0	0	0	0	0	0	0	0	0	0	0	0	0	0	0	0	0	0	0	0	0	0	0	0	0	0	0	0	0	0	0	0	0	0	0	0	0
538.51	0	0	0	0	0	0	0	0	0	0	0	0	0	0	0	0	0	0	0	0	0	0	0	0	0	0	0	0	0	0	0	0	0	0	0	0	0	0	0	0	0	0	0	0	0	0	0	0	0
548.7	0	0	0	0	0	0	0	0	0	0	0	0	0	0	0	0	0	0	0	0	0	0	0	0	0	0	0	0	0	0	0	0	0	0	0	0	0	0	0	0	0	0	0	0	0	0	0	0	0
559.06	0	0	0	0	0	0	0	0	0	0	0	0	0	0	0	0	0	0	0	0	0	0	0	0	0	0	0	0	0	0	0	0	0	0	0	0	0	0	0	0	0	0	0	0	0	0	0	0	0
569.58	0	0	0	0	0	0	0	0	0	0	0	0	0	0	0	0	0	0	0	0	0	0	0	0	0	0	0	0	0	0	0	0	0	0	0	0	0	0	0	0	0	0	0	0	0	0	0	0	0
580.28	0	0	0	0	0	0	0	0	0	0	0	0	0	0	0	0	0	0	0	0	0	0	0	0	0	0	0	0	0	0	0	0	0	0	0	0	0	0	0	0	0	0	0	0	0	0	0	0	0
591.15	0	0	0	0	0	0	0	0	0	0	0	0	0	0	0	0	0	0	0	0	0	0	0	0	0	0	0	0	0	0	0	0	0	0	0	0	0	0	0	0	0	0	0	0	0	0	0	0	0
602.2	0	0	0	0	0	0	0	0	0	0	0	0	0	0	0	0	0	0	0	0	0	0	0	0	0	0	0	0	0	0	0	0	0	0	0	0	0	0	0	0	0	0	0	0	0	0	0	0	0
613.44	0	0	0	0	0	0	0	0	0	0	0	0	0	0	0	0	0	0	0	0	0	0	0	0	0	0	0	0	0	0	0	0	0	0	0	0	0	0	0	0	0	0	0	0	0	0	0	0	0
624.87	0	0	0	0	0	0	0	0	0	0	0	0	0	0	0	0	0	0	0	0	0	0	0	0	0	0	0	0	0	0	0	0	0	0	0	0	0	0	0	0	0	0	0	0	0	0	0	0	0
636.5	0	0	0	0	0	0	0	0	0	0	0	0	0	0	0	0	0	0	0	0	0	0	0	0	0	0	0	0	0	0	0	0	0	0	0	0	0	0	0	0	0	0	0	0	0	0	0	0	0
648.32	0	0	0	0	0	0	0	0	0	0	0	0	0	0	0	0	0	0	0	0	0	0	0	0	0	0	0	0	0	0	0	0	0	0	0	0	0	0	0	0	0	0	0	0	0	0	0	0	0
660.36	0	0	0	0	0	0	0	0	0	0	0	0	0	0	0	0	0	0	0	0	0	0	0	0	0	0	0	0	0	0	0	0	0	0	0	0	0	0	0	0	0	0	0	0	0	0	0	0	0
672.6	0	0	0	0	0	0	0	0	0	0	0	0	0	0	0	0	0	0	0	0	0	0	0	0	0	0	0	0	0	0	0	0	0	0	0	0	0	0	0	0	0	0	0	0	0	0	0	0	0
685.05	0	0	0	0	0	0	0	0	0	0	0	0	0	0	0	0	0	0	0	0	0	0	0	0	0	0	0	0	0	0	0	0	0	0	0	0	0	0	0	0	0	0	0	0	0	0	0	0	0
697.73	0	0	0	0	0	0	0	0	0	0	0	0	0	0	0	0	0	0	0	0	0	0	0	0	0	0	0	0	0	0	0	0	0	0	0	0	0	0	0	0	0	0	0	0	0	0	0	0	0
710.64	0	0	0	0	0	0	0	0	0	0	0	0	0	0	0	0	0	0	0	0	0	0	0	0	0	0	0	0	0	0	0	0	0	0	0	0	0	0	0	0	0	0	0	0	0	0	0	0	0
723.77	0	0	0	0	0	0	0	0	0	0	0	0	0	0	0	0	0	0	0	0	0	0	0	0	0	0	0	0	0	0	0	0	0	0	0	0	0	0	0	0	0	0	0	0	0	0	0	0	0
737.15	0	0	0	0	0	0	0	0	0	0	0	0	0	0	0	0	0	0	0	0	0	0	0	0	0	0	0	0	0	0	0	0	0	0	0	0	0	0	0	0	0	0	0	0	0	0	0	0	0
750.77	0	0	0	0	0	0	0	0	0	0	0	0	0	0	0	0	0	0	0	0	0	0	0	0	0	0	0	0	0	0	0	0	0	0	0	0	0	0	0	0	0	0	0	0	0	0	0	0	0
764.63	0	0	0	0	0	0	0	0	0	0	0	0	0	0	0	0	0	0	0	0	0	0	0	0	0	0	0	0	0	0	0	0	0	0	0	0	0	0	0	0	0	0	0	0	0	0	0	0	0
778.76	0	0	0	0	0	0	0	0	0	0	0	0	0	0	0	0	0	0	0	0	0	0	0	0	0	0	0	0	0	0	0	0	0	0	0	0	0	0	0	0	0	0	0	0	0	0	0	0	0
793.14	0	0	0	0	0	0	0	0	0	0	0	0	0	0	0	0	0	0	0	0	0	0	0	0	0	0	0	0	0	0	0	0	0	0	0	0	0	0	0	0	0	0	0	0	0	0	0	0	0
807.79	0	0	0	0	0	0	0	0	0	0	0	0	0	0	0	0	0	0	0	0	0	0	0	0	0	0	0	0	0	0	0	0	0	0	0	0	0	0	0	0	0	0	0	0	0	0	0	0	0
822.72	0	0	0	0	0	0	0	0	0	0	0	0	0	0	0	0	0	0	0	0	0	0	0	0	0	0	0	0	0	0	0	0	0	0	0	0	0	0	0	0	0	0	0	0	0	0	0	0	0
837.93	0	0	0	0	0	0	0	0	0	0	0	0	0	0	0	0	0	0	0	0	0	0	0	0	0	0	0	0	0	0	0	0	0	0	0	0	0	0	0	0	0	0	0	0	0	0	0	0	0
853.42	0	0	0	0	0	0	0	0	0	0	0	0	0	0	0	0	0	0	0	0	0	0	0	0	0	0	0	0	0	0	0	0	0	0	0	0	0	0	0	0	0	0	0	0	0	0	0	0	0
869.21	0	0	0	0	0	0	0	0	0	0	0	0	0	0	0	0	0	0	0	0	0	0	0	0	0	0	0	0	0	0	0	0	0	0	0	0	0	0	0	0	0	0	0	0	0	0	0	0	0
885.3	0	0	0	0	0	0	0	0	0	0	0	0	0	0	0	0	0	0	0	0	0	0	0	0	0	0	0	0	0	0	0	0	0	0	0	0	0	0	0	0	0	0	0	0	0	0	0	0	0
901.71	0	0	0	0	0	0	0	0	0	0	0	0	0	0	0	0	0	0	0	0	0	0	0	0	0	0	0	0	0	0	0	0	0	0	0	0	0	0	0	0	0	0	0	0	0	0	0	0	0
918.42	0	0	0	0	0	0	0	0	0	0	0	0	0	0	0	0	0	0	0	0	0	0	0	0	0	0	0	0	0	0	0	0	0	0	0	0	0	0	0	0	0	0	0	0	0	0	0	0	0
935.47	0	0	0	0	0	0	0	0	0	0	0	0	0	0	0	0	0	0	0	0	0	0	0	0	0	0	0	0	0	0	0	0	0	0	0	0	0	0	0	0	0	0	0	0	0	0	0	0	0
952.84	0	0	0	0	0	0	0	0	0	0	0	0	0	0	0	0	0	0	0	0	0	0	0	0	0	0	0	0	0	0	0	0	0	0	0	0	0	0	0	0	0	0	0	0	0	0	0	0	0
970.56	0	0	0	0	0	0	0	0	0	0	0	0	0	0	0	0	0	0	0	0	0	0	0	0	0	0	0	0	0	0	0	0	0	0	0	0	0	0	0	0	0	0	0	0	0	0	0	0	0
988.62	0	0	0	0	0	0	0	0	0	0	0	0	0	0	0	0	0	0	0	0	0	0	0	0	0	0	0	0	0	0	0	0	0	0	0	0	0	0	0	0	0	0	0	0	0	0	0	0	0
1007.04	0	0	0	0	0	0	0	0	0	0	0	0	0	0	0	0	0	0	0	0	0	0	0	0	0	0	0	0	0	0	0	0	0	0	0	0	0	0	0	0	0	0	0	0	0	0	0	0	0
1025.82	0	0	0	0	0	0	0	0	0	0	0	0	0	0	0	0	0	0	0	0	0	0	0	0	0	0	0	0	0	0	0	0	0	0	0	0	0	0	0	0	0	0	0	0	0	0	0	0	0
1044.97	0	0	0	0	0	0	0	0	0	0	0	0	0	0	0	0	0	0	0	0	0	0	0	0	0	0	0	0	0	0	0	0	0	0	0	0	0	0	0	0	0	0	0	0	0	0	0	0	0
1064.51	0	0	0	0	0	0	0	0	0	0	0	0	0	0	0	0	0	0	0	0	0	0	0	0	0	0	0	0	0	0	0	0	0	0	0	0	0	0	0	0	0	0	0	0	0	0	0	0	0
1084.44	0	0	0	0	0	0	0	0	0	0	0	0	0	0	0	0	0	0	0	0	0	0	0	0	0	0	0	0	0	0	0	0	0	0	0	0	0	0	0	0	0	0	0	0	0	0	0	0	0
1104.77	0	0	0	0	0	0	0	0	0	0	0	0	0	0	0	0	0	0	0	0	0	0	0	0	0	0	0	0	0	0	0	0	0	0	0	0	0	0	0	0	0	0	0	0	0	0	0	0	0
1125.51	0	0	0	0	0	0	0	0	0	0	0	0	0	0	0	0	0	0	0	0	0	0	0	0	0	0	0	0	0	0	0	0	0	0	0	0	0	0	0	0	0	0	0	0	0	0	0	0	0
1146.67	0	0	0	0	0	0	0	0	0	0	0	0	0	0	0	0	0	0	0	0	0	0	0	0	0	0	0	0	0	0	0	0	0	0	0	0	0	0	0	0	0	0	0	0	0	0	0	0	0
1168.26	0	0	0	0	0	0	0	0	0	0	0	0	0	0	0	0	0	0	0	0	0	0	0	0	0	0	0	0	0	0	0	0	0	0	0	0	0	0	0	0	0	0	0	0	0	0	0	0	0
1190.29	0	0	0	0	0	0	0	0	0	0	0	0	0	0	0	0	0	0	0	0	0	0	0	0	0	0	0	0	0	0	0	0	0	0	0	0	0	0	0	0	0	0	0	0	0	0	0	0	0
1212.76	0	0	0	0	0	0	0	0	0	0	0	0	0	0	0	0	0	0	0	0	0	0	0	0	0	0	0	0	0	0	0	0	0	0	0	0	0	0	0	0	0	0	0	0	0	0	0	0	0
1235.7	0	0	0	0	0	0	0	0	0	0	0	0	0	0	0	0	0	0	0	0	0	0	0	0	0	0	0	0	0	0	0	0	0	0	0	0	0	0	0	0	0	0	0	0	0	0	0	0	0
1259.11	0	0	0	0	0	0	0	0	0	0	0	0	0	0	0	0	0	0	0	0	0	0	0	0	0	0	0	0	0	0	0	0	0	0	0	0	0	0	0	0	0	0	0	0	0	0	0	0	0
1283	0	0	0	0	0	0	0	0	0	0	0	0	0	0	0	0	0	0	0	0	0	0	0	0	0	0	0	0	0	0	0	0	0	0	0	0	0	0	0	0	0	0	0	0	0	0	0	0	0
1307.39	0	0	0	0	0	0	0	0	0	0	0	0	0	0	0	0	0	0	0	0	0	0	0	0	0	0	0	0	0	0	0	0	0	0	0	0	0	0	0	0	0	0	0	0	0	0	0	0	0
1332.28	0	0	0	0	0	0	0	0	0	0	0	0	0	0	0	0	0	0	0	0	0	0	0	0	0	0	0	0	0	0	0	0	0	0	0	0	0	0	0	0	0	0	0	0	0	0	0	0	0
1357.68	0	0	0	0	0	0	0	0	0	0	0	0	0	0	0	0	0	0	0	0	0	0	0	0	0	0	0	0	0	0	0	0	0	0	0	0	0	0	0	0	0	0	0	0	0	0	0	0	0
1383.62	0	0	0	0	0	0	0	0	0	0	0	0	0	0	0	0	0	0	0	0	0	0	0	0	0	0	0	0	0	0	0	0	0	0	0	0	0	0	0	0	0	0	0	0	0	0	0	0	0
1410.09	0	0	0	0	0	0	0	0	0	0	0	0	0	0	0	0	0	0	0	0	0	0	0	0	0	0	0	0	0	0	0	0	0	0	0	0	0	0	0	0	0	0	0	0	0	0	0	0	0
1437.12	0	0	0	0	0	0	0	0	0	0	0	0	0	0	0	0	0	0	0	0	0	0	0	0	0	0	0	0	0	0	0	0	0	0	0	0	0	0	0	0	0	0	0	0	0	0	0	0	0
1464.72	0	0	0	0	0	0	0	0	0	0	0	0	0	0	0	0	0	0	0	0	0	0	0	0	0	0	0	0	0	0	0	0	0	0	0	0	0	0	0	0	0	0	0	0	0	0	0	0	0
1492.89	0	0	0	0	0	0	0	0	0	0	0	0	0	0	0	0	0	0	0	0	0	0	0	0	0	0	0	0	0	0	0	0	0	0	0	0	0	0	0	0	0	0	0	0	0	0	0	0	0
1521.66	0	0	0	0	0	0	0	0	0	0	0	0	0	0	0	0	0	0	0	0	0	0	0	0	0	0	0	0	0	0	0	0	0	0	0	0	0	0	0	0	0	0	0	0	0	0	0	0	0
1551.04	0	0	0	0	0	0	0	0	0	0	0	0	0	0	0	0	0	0	0	0	0	0	0	0	0	0	0	0	0	0	0	0	0	0	0	0	0	0	0	0	0	0	0	0	0	0	0	0	0
1581.03	0	0	0	0	0	0	0	0	0	0	0	0	0	0	0	0	0	0	0	0	0	0	0	0	0	0	0	0	0	0	0	0	0	0	0	0	0	0	0	0	0	0	0	0	0	0	0	0	0
1611.66	0	0	0	0	0	0	0	0	0	0	0	0	0	0	0	0	0	0	0	0	0	0	0	0	0	0	0	0	0	0	0	0	0	0	0	0	0	0	0	0	0	0	0	0	0	0	0	0	0
1642.95	0	0	0	0	0	0	0	0	0	0	0	0	0	0	0	0	0	0	0	0	0	0	0	0	0	0	0	0	0	0	0	0	0	0	0	0	0	0	0	0	0	0	0	0	0	0	0	0	0
1674.89	0	0	0	0	0	0	0	0	0	0	0	0	0	0	0	0	0	0	0	0	0	0	0	0	0	0	0	0	0	0	0	0	0	0	0	0	0	0	0	0	0	0	0	0	0	0	0	0	0
1707.52	0	0	0	0	0	0	0	0	0	0	0	0	0	0	0	0	0	0	0	0	0	0	0	0	0	0	0	0	0	0	0	0	0	0	0	0	0	0	0	0	0	0	0	0	0	0	0	0	0
1740.85	0	0	0	0	0	0	0	0	0	0	0	0	0	0	0	0	0	0	0	0	0	0	0	0	0	0	0	0	0	0	0	0	0	0	0	0	0	0	0	0	0	0	0	0	0	0	0	0	0
1774.88	0	0	0	0	0	0	0	0	0	0	0	0	0	0	0	0	0	0	0	0	0	0	0	0	0	0	0	0	0	0	0	0	0	0	0	0	0	0	0	0	0	0	0	0	0	0	0	0	0
1809.65	0	0	0	0	0	0	0	0	0	0	0	0	0	0	0	0	0	0	0	0	0	0	0	0	0	0	0	0	0	0	0	0	0	0	0	0	0	0	0	0	0	0	0	0	0	0	0	0	0
1845.16	0	0	0	0	0	0	0	0	0	0	0	0	0	0	0	0	0	0	0	0	0	0	0	0	0	0	0	0	0	0	0	0	0	0	0	0	0	0	0	0	0	0	0	0	0	0	0	0	0
1881.43	0	0	0	0	0	0	0	0	0	0	0	0	0	0	0	0	0	0	0	0	0	0	0	0	0	0	0	0	0	0	0	0	0	0	0	0	0	0	0	0	0	0	0	0	0	0	0	0	0
1918.49	0	0	0	0	0	0	0	0	0	0	0	0	0	0	0	0	0	0	0	0	0	0	0	0	0	0	0	0	0	0	0	0	0	0	0	0	0	0	0	0	0	0	0	0	0	0	0	0	0
1956.34	0	0	0	0	0	0	0	0	0	0	0	0	0	0	0	0	0	0	0	0	0	0	0	0	0	0	0	0	0	0	0	0	0	0	0	0	0	0	0	0	0	0	0	0	0	0	0	0	0
1995.01	0	0	0	0	0	0	0	0	0	0	0	0	0	0	0	0	0	0	0	0	0	0	0	0	0	0	0	0	0	0	0	0	0	0	0	0	0	0	0	0	0	0	0	0	0	0	0	0	0
2034.51	0	0	0	0	0	0	0	0	0	0	0	0	0	0	0	0	0	0	0	0	0	0	0	0	0	0	0	0	0	0	0	0	0	0	0	0	0	0	0	0	0	0	0	0	0	0	0	0	0
2074.87	0	0	0	0	0	0	0	0	0	0	0	0	0	0	0	0	0	0	0	0	0	0	0	0	0	0	0	0	0	0	0	0	0	0	0	0	0	0	0	0	0	0	0	0	0	0	0	0	0
2116.11	0	0	0	0	0	0	0	0	0	0	0	0	0	0	0	0	0	0	0	0	0	0	0	0	0	0	0	0	0	0	0	0	0	0	0	0	0	0	0	0	0	0	0	0	0	0	0	0	0
2158.23	0	0	0	0	0	0	0	0	0	0	0	0	0	0	0	0	0	0	0	0	0	0	0	0	0	0	0	0	0	0	0	0	0	0	0	0	0	0	0	0	0	0	0	0	0	0	0	0	0
2201.28	0	0	0	0	0	0	0	0	0	0	0	0	0	0	0	0	0	0	0	0	0	0	0	0	0	0	0	0	0	0	0	0	0	0	0	0	0	0	0	0	0	0	0	0	0	0	0	0	0
2245.26	0	0	0	0	0	0	0	0	0	0	0	0	0	0	0	0	0	0	0	0	0	0	0	0	0	0	0	0	0	0	0	0	0	0	0	0	0	0	0	0	0	0	0	0	0	0	0	0	0
2290.2	0	0	0	0	0	0	0	0	0	0	0	0	0	0	0	0	0	0	0	0	0	0	0	0	0	0	0	0	0	0	0	0	0	0	0	0	0	0	0	0	0	0	0	0	0	0	0	0	0
2336.11	0	0	0	0	0	0	0	0	0	0	0	0	0	0	0	0	0	0	0	0	0	0	0	0	0	0	0	0	0	0	0	0	0	0	0	0	0	0	0	0	0	0	0	0	0	0	0	0	0
2383.03	0	0	0	0	0	0	0	0	0	0	0	0	0	0	0	0	0	0	0	0	0	0	0	0	0	0	0	0	0	0	0	0	0	0	0	0	0	0	0	0	0	0	0	0	0	0	0	0	0
2430.98	0	0	0	0	0	0	0	0	0	0	0	0	0	0	0	0	0	0	0	0	0	0	0	0	0	0	0	0	0	0	0	0	0	0	0	0	0	0	0	0	0	0	0	0	0	0	0	0	0
2479.97	0	0	0	0	0	0	0	0	0	0	0	0	0	0	0	0	0	0	0	0	0	0	0	0	0	0	0	0	0	0	0	0	0	0	0	0	0	0	0	0	0	0	0	0	0	0	0	0	0
2530.04	0	0	0	0	0	0	0	0	0	0	0	0	0	0	0	0	0	0	0	0	0	0	0	0	0	0	0	0	0	0	0	0	0	0	0	0	0	0	0	0	0	0	0	0	0	0	0	0	0
2581.2	0	0	0	0	0	0	0	0	0	0	0	0	0	0	0	0	0	0	0	0	0	0	0	0	0	0	0	0	0	0	0	0	0	0	0	0	0	0	0	0	0	0	0	0	0	0	0	0	0
2633.49	0	0	0	0	0	0	0	0	0	0	0	0	0	0	0	0	0	0	0	0	0	0	0	0	0	0	0	0	0	0	0	0	0	0	0	0	0	0	0	0	0	0	0	0	0	0	0	0	0
2686.92	0	0	0	0	0	0	0	0	0	0	0	0	0	0	0	0	0	0	0	0	0	0	0	0	0	0	0	0	0	0	0	0	0	0	0	0	0	0	0	0	0	0	0	0	0	0	0	0	0
2741.53	0	0	0	0	0	0	0	0	0	0	0	0	0	0	0	0	0	0	0	0	0	0	0	0	0	0	0	0	0	0	0	0	0	0	0	0	0	0	0	0	0	0	0	0	0	0	0	0	0
2797.34	0	0	0	0	0	0	0	0	0	0	0	0	0	0	0	0	0	0	0	0	0	0	0	0	0	0	0	0	0	0	0	0	0	0	0	0	0	0	0	0	0	0	0	0	0	0	0	0	0
2854.38	0	0	0	0	0	0	0	0	0	0	0	0	0	0	0	0	0	0	0	0	0	0	0	0	0	0	0	0	0	0	0	0	0	0	0	0	0	0	0	0	0	0	0	0	0	0	0	0	0
2912.67	0	0	0	0	0	0	0	0	0	0	0	0	0	0	0	0	0	0	0	0	0	0	0	0	0	0	0	0	0	0	0	0	0	0	0	0	0	0	0	0	0	0	0	0	0	0	0	0	0
2972.25	0	0	0	0	0	0	0	0	0	0	0	0	0	0	0	0	0	0	0	0	0	0	0	0	0	0	0	0	0	0	0	0	0	0	0	0	0	0	0	0	0	0	0	0	0	0	0	0	0
3033.15	0	0	0	0	0	0	0	0	0	0	0	0	0	0	0	0	0	0	0	0	0	0	0	0	0	0	0	0	0	0	0	0	0	0	0	0	0	0	0	0	0	0	0	0	0	0	0	0	0
3095.39	0	0	0	0	0	0	0	0	0	0	0	0	0	0	0	0	0	0	0	0	0	0	0	0	0	0	0	0	0	0	0	0	0	0	0	0	0	0	0	0	0	0	0	0	0	0	0	0	0
3159	0	0	0	0	0	0	0	0	0	0	0	0	0	0	0	0	0	0	0	0	0	0	0	0	0	0	0	0	0	0	0	0	0	0	0	0	0	0	0	0	0	0	0	0	0	0	0	0	0
3224.03	0	0	0	0	0	0	0	0	0	0	0	0	0	0	0	0	0	0	0	0	0	0	0	0	0	0	0	0	0	0	0	0	0	0	0	0	0	0	0	0	0	0	0	0	0	0	0	0	0
3290.49	0	0	0	0	0	0	0	0	0	0	0	0	0	0	0	0	0	0	0	0	0	0	0	0	0	0	0	0	0	0	0	0	0	0	0	0	0	0	0	0	0	0	0	0	0	0	0	0	0
3358.43	0	0	0	0	0	0	0	0	0	0	0	0	0	0	0	0	0	0	0	0	0	0	0	0	0	0	0	0	0	0	0	0	0	0	0	0	0	0	0	0	0	0	0	0	0	0	0	0	0
3427.87	0	0	0	0	0	0	0	0	0	0	0	0	0	0	0	0	0	0	0	0	0	0	0	0	0	0	0	0	0	0	0	0	0	0	0	0	0	0	0	0	0	0	0	0	0	0	0	0	0
3498.85	0	0	0	0	0	0	0	0	0	0	0	0	0	0	0	0	0	0	0	0	0	0	0	0	0	0	0	0	0	0	0	0	0	0	0	0	0	0	0	0	0	0	0	0	0	0	0	0	0
3571.4	0	0	0	0	0	0	0	0	0	0	0	0	0	0	0	0	0	0	0	0	0	0	0	0	0	0	0	0	0	0	0	0	0	0	0	0	0	0	0	0	0	0	0	0	0	0	0	0	0
3645.57	0	0	0	0	0	0	0	0	0	0	0	0	0	0	0	0	0	0	0	0	0	0	0	0	0	0	0	0	0	0	0	0	0	0	0	0	0	0	0	0	0	0	0	0	0	0	0	0	0
3721.39	0	0	0	0	0	0	0	0	0	0	0	0	0	0	0	0	0	0	0	0	0	0	0	0	0	0	0	0	0	0	0	0	0	0	0	0	0	0	0	0	0	0	0	0	0	0	0	0	0
3798.89	0	0	0	0	0	0	0	0	0	0	0	0	0	0	0	0	0	0	0	0	0	0	0	0	0	0	0	0	0	0	0	0	0	0	0	0	0	0	0	0	0	0	0	0	0	0	0	0	0
3878.11	0	0	0	0	0	0	0	0	0	0	0	0	0	0	0	0	0	0	0	0	0	0	0	0	0	0	0	0	0	0	0	0	0	0	0	0	0	0	0	0	0	0	0	0	0	0	0	0	0
3959.1	0	0	0	0	0	0	0	0	0	0	0	0	0	0	0	0	0	0	0	0	0	0	0	0	0	0	0	0	0	0	0	0	0	0	0	0	0	0	0	0	0	0	0	0	0	0	0	0	0
4041.89	0	0	0	0	0	0	0	0	0	0	0	0	0	0	0	0	0	0	0	0	0	0	0	0	0	0	0	0	0	0	0	0	0	0	0	0	0	0	0	0	0	0	0	0	0	0	0	0	0
4126.53	0	0	0	0	0	0	0	0	0	0	0	0	0	0	0	0	0	0	0	0	0	0	0	0	0	0	0	0	0	0	0	0	0	0	0	0	0	0	0	0	0	0	0	0	0	0	0	0	0
4213.05	0	0	0	0	0	0	0	0	0	0	0	0	0	0	0	0	0	0	0	0	0	0	0	0	0	0	0	0	0	0	0	0	0	0	0	0	0	0	0	0	0	0	0	0	0	0	0	0	0
4301.5	0	0	0	0	0	0	0	0	0	0	0	0	0	0	0	0	0	0	0	0	0	0	0	0	0	0	0	0	0	0	0	0	0	0	0	0	0	0	0	0	0	0	0	0	0	0	0	0	0
4391.93	0	0	0	0	0	0	0	0	0	0	0	0	0	0	0	0	0	0	0	0	0	0	0	0	0	0	0	0	0	0	0	0	0	0	0	0	0	0	0	0	0	0	0	0	0	0	0	0	0
4484.37	0	0	0	0	0	0	0	0	0	0	0	0	0	0	0	0	0	0	0	0	0	0	0	0	0	0	0	0	0	0	0	0	0	0	0	0	0	0	0	0	0	0	0	0	0	0	0	0	0
4578.88	0	0	0	0	0	0	0	0	0	0	0	0	0	0	0	0	0	0	0	0	0	0	0	0	0	0	0	0	0	0	0	0	0	0	0	0	0	0	0	0	0	0	0	0	0	0	0	0	0
4675.5	0	0	0	0	0	0	0	0	0	0	0	0	0	0	0	0	0	0	0	0	0	0	0	0	0	0	0	0	0	0	0	0	0	0	0	0	0	0	0	0	0	0	0	0	0	0	0	0	0
4774.28	0	0	0	0	0	0	0	0	0	0	0	0	0	0	0	0	0	0	0	0	0	0	0	0	0	0	0	0	0	0	0	0	0	0	0	0	0	0	0	0	0	0	0	0	0	0	0	0	0
4875.26	0	0	0	0	0	0	0	0	0	0	0	0	0	0	0	0	0	0	0	0	0	0	0	0	0	0	0	0	0	0	0	0	0	0	0	0	0	0	0	0	0	0	0	0	0	0	0	0	0
4978.51	0	0	0	0	0	0	0	0	0	0	0	0	0	0	0	0	0	0	0	0	0	0	0	0	0	0	0	0	0	0	0	0	0	0	0	0	0	0	0	0	0	0	0	0	0	0	0	0	0
5084.07	0	0	0	0	0	0	0	0	0	0	0	0	0	0	0	0	0	0	0	0	0	0	0	0	0	0	0	0	0	0	0	0	0	0	0	0	0	0	0	0	0	0	0	0	0	0	0	0	0
5191.99	0	0	0	0	0	0	0	0	0	0	0	0	0	0	0	0	0	0	0	0	0	0	0	0	0	0	0	0	0	0	0	0	0	0	0	0	0	0	0	0	0	0	0	0	0	0	0	0	0
5302.32	0	0	0	0	0	0	0	0	0	0	0	0	0	0	0	0	0	0	0	0	0	0	0	0	0	0	0	0	0	0	0	0	0	0	0	0	0	0	0	0	0	0	0	0	0	0	0	0	0
5415.13	0	0	0	0	0	0	0	0	0	0	0	0	0	0	0	0	0	0	0	0	0	0	0	0	0	0	0	0	0	0	0	0	0	0	0	0	0	0	0	0	0	0	0	0	0	0	0	0	0
5530.47	0	0	0	0	0	0	0	0	0	0	0	0	0	0	0	0	0	0	0	0	0	0	0	0	0	0	0	0	0	0	0	0	0	0	0	0	0	0	0	0	0	0	0	0	0	0	0	0	0
5648.39	0	0	0	0	0	0	0	0	0	0	0	0	0	0	0	0	0	0	0	0	0	0	0	0	0	0	0	0	0	0	0	0	0	0	0	0	0	0	0	0	0	0	0	0	0	0	0	0	0
5768.95	0	0	0	0	0	0	0	0	0	0	0	0	0	0	0	0	0	0	0	0	0	0	0	0	0	0	0	0	0	0	0	0	0	0	0	0	0	0	0	0	0	0	0	0	0	0	0	0	0
5892.22	0	0	0	0	0	0	0	0	0	0	0	0	0	0	0	0	0	0	0	0	0	0	0	0	0	0	0	0	0	0	0	0	0	0	0	0	0	0	0	0	0	0	0	0	0	0	0	0	0
6018.26	0	0	0	0	0	0	0	0	0	0	0	0	0	0	0	0	0	0	0	0	0	0	0	0	0	0	0	0	0	0	0	0	0	0	0	0	0	0	0	0	0	0	0	0	0	0	0	0	0
6147.12	0	0	0	0	0	0	0	0	0	0	0	0	0	0	0	0	0	0	0	0	0	0	0	0	0	0	0	0	0	0	0	0	0	0	0	0	0	0	0	0	0	0	0	0	0	0	0	0	0
6278.88	0	0	0	0	0	0	0	0	0	0	0	0	0	0	0	0	0	0	0	0	0	0	0	0	0	0	0	0	0	0	0	0	0	0	0	0	0	0	0	0	0	0	0	0	0	0	0	0	0
6413.59	0	0	0	0	0	0	0	0	0	0	0	0	0	0	0	0	0	0	0	0	0	0	0	0	0	0	0	0	0	0	0	0	0	0	0	0	0	0	0	0	0	0	0	0	0	0	0	0	0
6551.34	0	0	0	0	0	0	0	0	0	0	0	0	0	0	0	0	0	0	0	0	0	0	0	0	0	0	0	0	0	0	0	0	0	0	0	0	0	0	0	0	0	0	0	0	0	0	0	0	0
6692.17	0	0	0	0	0	0	0	0	0	0	0	0	0	0	0	0	0	0	0	0	0	0	0	0	0	0	0	0	0	0	0	0	0	0	0	0	0	0	0	0	0	0	0	0	0	0	0	0	0
6836.17	0	0	0	0	0	0	0	0	0	0	0	0	0	0	0	0	0	0	0	0	0	0	0	0	0	0	0	0	0	0	0	0	0	0	0	0	0	0	0	0	0	0	0	0	0	0	0	0	0
6983.41	0	0	0	0	0	0	0	0	0	0	0	0	0	0	0	0	0	0	0	0	0	0	0	0	0	0	0	0	0	0	0	0	0	0	0	0	0	0	0	0	0	0	0	0	0	0	0	0	0
7133.96	0	0	0	0	0	0	0	0	0	0	0	0	0	0	0	0	0	0	0	0	0	0	0	0	0	0	0	0	0	0	0	0	0	0	0	0	0	0	0	0	0	0	0	0	0	0	0	0	0
7287.89	0	0	0	0	0	0	0	0	0	0	0	0	0	0	0	0	0	0	0	0	0	0	0	0	0	0	0	0	0	0	0	0	0	0	0	0	0	0	0	0	0	0	0	0	0	0	0	0	0
7445.29	0	0	0	0	0	0	0	0	0	0	0	0	0	0	0	0	0	0	0	0	0	0	0	0	0	0	0	0	0	0	0	0	0	0	0	0	0	0	0	0	0	0	0	0	0	0	0	0	0
7606.22	0	0	0	0	0	0	0	0	0	0	0	0	0	0	0	0	0	0	0	0	0	0	0	0	0	0	0	0	0	0	0	0	0	0	0	0	0	0	0	0	0	0	0	0	0	0	0	0	0
7770.78	0	0	0	0	0	0	0	0	0	0	0	0	0	0	0	0	0	0	0	0	0	0	0	0	0	0	0	0	0	0	0	0	0	0	0	0	0	0	0	0	0	0	0	0	0	0	0	0	0
7939.04	0	0	0	0	0	0	0	0	0	0	0	0	0	0	0	0	0	0	0	0	0	0	0	0	0	0	0	0	0	0	0	0	0	0	0	0	0	0	0	0	0	0	0	0	0	0	0	0	0
8111.09	0	0	0	0	0	0	0	0	0	0	0	0	0	0	0	0	0	0	0	0	0	0	0	0	0	0	0	0	0	0	0	0	0	0	0	0	0	0	0	0	0	0	0	0	0	0	0	0	0
8287.02	0	0	0	0	0	0	0	0	0	0	0	0	0	0	0	0	0	0	0	0	0	0	0	0	0	0	0	0	0	0	0	0	0	0	0	0	0	0	0	0	0	0	0	0	0	0	0	0	0
8466.9	0	0	0	0	0	0	0	0	0	0	0	0	0	0	0	0	0	0	0	0	0	0	0	0	0	0	0	0	0	0	0	0	0	0	0	0	0	0	0	0	0	0	0	0	0	0	0	0	0
8650.84	0	0	0	0	0	0	0	0	0	0	0	0	0	0	0	0	0	0	0	0	0	0	0	0	0	0	0	0	0	0	0	0	0	0	0	0	0	0	0	0	0	0	0	0	0	0	0	0	0
8838.92	0	0	0	0	0	0	0	0	0	0	0	0	0	0	0	0	0	0	0	0	0	0	0	0	0	0	0	0	0	0	0	0	0	0	0	0	0	0	0	0	0	0	0	0	0	0	0	0	0
9031.24	0	0	0	0	0	0	0	0	0	0	0	0	0	0	0	0	0	0	0	0	0	0	0	0	0	0	0	0	0	0	0	0	0	0	0	0	0	0	0	0	0	0	0	0	0	0	0	0	0
9227.9	0	0	0	0	0	0	0	0	0	0	0	0	0	0	0	0	0	0	0	0	0	0	0	0	0	0	0	0	0	0	0	0	0	0	0	0	0	0	0	0	0	0	0	0	0	0	0	0	0
9428.99	0	0	0	0	0	0	0	0	0	0	0	0	0	0	0	0	0	0	0	0	0	0	0	0	0	0	0	0	0	0	0	0	0	0	0	0	0	0	0	0	0	0	0	0	0	0	0	0	0
9634.61	0	0	0	0	0	0	0	0	0	0	0	0	0	0	0	0	0	0	0	0	0	0	0	0	0	0	0	0	0	0	0	0	0	0	0	0	0	0	0	0	0	0	0	0	0	0	0	0	0
9844.86	0	0	0	0	0	0	0	0	0	0	0	0	0	0	0	0	0	0	0	0	0	0	0	0	0	0	0	0	0	0	0	0	0	0	0	0	0	0	0	0	0	0	0	0	0	0	0	0	0
10059.9	0	0	0	0	0	0	0	0	0	0	0	0	0	0	0	0	0	0	0	0	0	0	0	0	0	0	0	0	0	0	0	0	0	0	0	0	0	0	0	0	0	0	0	0	0	0	0	0	0
10279.7	0	0	0	0	0	0	0	0	0	0	0	0	0	0	0	0	0	0	0	0	0	0	0	0	0	0	0	0	0	0	0	0	0	0	0	0	0	0	0	0	0	0	0	0	0	0	0	0	0
10504.5	0	0	0	0	0	0	0	0	0	0	0	0	0	0	0	0	0	0	0	0	0	0	0	0	0	0	0	0	0	0	0	0	0	0	0	0	0	0	0	0	0	0	0	0	0	0	0	0	0
10734.4	0	0	0	0	0	0	0	0	0	0	0	0	0	0	0	0	0	0	0	0	0	0	0	0	0	0	0	0	0	0	0	0	0	0	0	0	0	0	0	0	0	0	0	0	0	0	0	0	0
10969.5	0	0	0	0	0	0	0	0	0	0	0	0	0	0	0	0	0	0	0	0	0	0	0	0	0	0	0	0	0	0	0	0	0	0	0	0	0	0	0	0	0	0	0	0	0	0	0	0	0
11209.8	0	0	0	0	0	0	0	0	0	0	0	0	0	0	0	0	0	0	0	0	0	0	0	0	0	0	0	0	0	0	0	0	0	0	0	0	0	0	0	0	0	0	0	0	0	0	0	0	0
11455.6	0	0	0	0	0	0	0	0	0	0	0	0	0	0	0	0	0	0	0	0	0	0	0	0	0	0	0	0	0	0	0	0	0	0	0	0	0	0	0	0	0	0	0	0	0	0	0	0	0
11707	0	0	0	0	0	0	0	0	0	0	0	0	0	0	0	0	0	0	0	0	0	0	0	0	0	0	0	0	0	0	0	0	0	0	0	0	0	0	0	0	0	0	0	0	0	0	0	0	0
11964	0	0	0	0	0	0	0	0	0	0	0	0	0	0	0	0	0	0	0	0	0	0	0	0	0	0	0	0	0	0	0	0	0	0	0	0	0	0	0	0	0	0	0	0	0	0	0	0	0
12226.8	0	0	0	0	0	0	0	0	0	0	0	0	0	0	0	0	0	0	0	0	0	0	0	0	0	0	0	0	0	0	0	0	0	0	0	0	0	0	0	0	0	0	0	0	0	0	0	0	0
12495.5	0	0	0	0	0	0	0	0	0	0	0	0	0	0	0	0	0	0	0	0	0	0	0	0	0	0	0	0	0	0	0	0	0	0	0	0	0	0	0	0	0	0	0	0	0	0	0	0	0
12770.4	0	0	0	0	0	0	0	0	0	0	0	0	0	0	0	0	0	0	0	0	0	0	0	0	0	0	0	0	0	0	0	0	0	0	0	0	0	0	0	0	0	0	0	0	0	0	0	0	0
13051.4	0	0	0	0	0	0	0	0	0	0	0	0	0	0	0	0	0	0	0	0	0	0	0	0	0	0	0	0	0	0	0	0	0	0	0	0	0	0	0	0	0	0	0	0	0	0	0	0	0
13338.8	0	0	0	0	0	0	0	0	0	0	0	0	0	0	0	0	0	0	0	0	0	0	0	0	0	0	0	0	0	0	0	0	0	0	0	0	0	0	0	0	0	0	0	0	0	0	0	0	0
13632.6	0	0	0	0	0	0	0	0	0	0	0	0	0	0	0	0	0	0	0	0	0	0	0	0	0	0	0	0	0	0	0	0	0	0	0	0	0	0	0	0	0	0	0	0	0	0	0	0	0
13933.1	0	0	0	0	0	0	0	0	0	0	0	0	0	0	0	0	0	0	0	0	0	0	0	0	0	0	0	0	0	0	0	0	0	0	0	0	0	0	0	0	0	0	0	0	0	0	0	0	0
14240.4	0	0	0	0	0	0	0	0	0	0	0	0	0	0	0	0	0	0	0	0	0	0	0	0	0	0	0	0	0	0	0	0	0	0	0	0	0	0	0	0	0	0	0	0	0	0	0	0	0
14554.6	0	0	0	0	0	0	0	0	0	0	0	0	0	0	0	0	0	0	0	0	0	0	0	0	0	0	0	0	0	0	0	0	0	0	0	0	0	0	0	0	0	0	0	0	0	0	0	0	0
14876	0	0	0	0	0	0	0	0	0	0	0	0	0	0	0	0	0	0	0	0	0	0	0	0	0	0	0	0	0	0	0	0	0	0	0	0	0	0	0	0	0	0	0	0	0	0	0	0	0
15204.6	0	0	0	0	0	0	0	0	0	0	0	0	0	0	0	0	0	0	0	0	0	0	0	0	0	0	0	0	0	0	0	0	0	0	0	0	0	0	0	0	0	0	0	0	0	0	0	0	0
15540.6	0	0	0	0	0	0	0	0	0	0	0	0	0	0	0	0	0	0	0	0	0	0	0	0	0	0	0	0	0	0	0	0	0	0	0	0	0	0	0	0	0	0	0	0	0	0	0	0	0
15884.2	0	0	0	0	0	0	0	0	0	0	0	0	0	0	0	0	0	0	0	0	0	0	0	0	0	0	0	0	0	0	0	0	0	0	0	0	0	0	0	0	0	0	0	0	0	0	0	0	0
16235.6	0	0	0	0	0	0	0	0	0	0	0	0	0	0	0	0	0	0	0	0	0	0	0	0	0	0	0	0	0	0	0	0	0	0	0	0	0	0	0	0	0	0	0	0	0	0	0	0	0
16594.9	0	0	0	0	0	0	0	0	0	0	0	0	0	0	0	0	0	0	0	0	0	0	0	0	0	0	0	0	0	0	0	0	0	0	0	0	0	0	0	0	0	0	0	0	0	0	0	0	0
16962.4	0	0	0	0	0	0	0	0	0	0	0	0	0	0	0	0	0	0	0	0	0	0	0	0	0	0	0	0	0	0	0	0	0	0	0	0	0	0	0	0	0	0	0	0	0	0	0	0	0
17338.1	0	0	0	0	0	0	0	0	0	0	0	0	0	0	0	0	0	0	0	0	0	0	0	0	0	0	0	0	0	0	0	0	0	0	0	0	0	0	0	0	0	0	0	0	0	0	0	0	0
17722.4	0	0	0	0	0	0	0	0	0	0	0	0	0	0	0	0	0	0	0	0	0	0	0	0	0	0	0	0	0	0	0	0	0	0	0	0	0	0	0	0	0	0	0	0	0	0	0	0	0
18115.3	0	0	0	0	0	0	0	0	0	0	0	0	0	0	0	0	0	0	0	0	0	0	0	0	0	0	0	0	0	0	0	0	0	0	0	0	0	0	0	0	0	0	0	0	0	0	0	0	0
18517.1	0	0	0	0	0	0	0	0	0	0	0	0	0	0	0	0	0	0	0	0	0	0	0	0	0	0	0	0	0	0	0	0	0	0	0	0	0	0	0	0	0	0	0	0	0	0	0	0	0
18928	0	0	0	0	0	0	0	0	0	0	0	0	0	0	0	0	0	0	0	0	0	0	0	0	0	0	0	0	0	0	0	0	0	0	0	0	0	0	0	0	0	0	0	0	0	0	0	0	0
19348.3	0	0	0	0	0	0	0	0	0	0	0	0	0	0	0	0	0	0	0	0	0	0	0	0	0	0	0	0	0	0	0	0	0	0	0	0	0	0	0	0	0	0	0	0	0	0	0	0	0
19778	0	0	0	0	0	0	0	0	0	0	0	0	0	0	0	0	0	0	0	0	0	0	0	0	0	0	0	0	0	0	0	0	0	0	0	0	0	0	0	0	0	0	0	0	0	0	0	0	0
20217.4	0	0	0	0	0	0	0	0	0	0	0	0	0	0	0	0	0	0	0	0	0	0	0	0	0	0	0	0	0	0	0	0	0	0	0	0	0	0	0	0	0	0	0	0	0	0	0	0	0
20666.8	0	0	0	0	0	0	0	0	0	0	0	0	0	0	0	0	0	0	0	0	0	0	0	0	0	0	0	0	0	0	0	0	0	0	0	0	0	0	0	0	0	0	0	0	0	0	0	0	0
21126.3	0	0	0	0	0	0	0	0	0	0	0	0	0	0	0	0	0	0	0	0	0	0	0	0	0	0	0	0	0	0	0	0	0	0	0	0	0	0	0	0	0	0	0	0	0	0	0	0	0
21596.2	0	0	0	0	0	0	0	0	0	0	0	0	0	0	0	0	0	0	0	0	0	0	0	0	0	0	0	0	0	0	0	0	0	0	0	0	0	0	0	0	0	0	0	0	0	0	0	0	0
22076.8	0	0	0	0	0	0	0	0	0	0	0	0	0	0	0	0	0	0	0	0	0	0	0	0	0	0	0	0	0	0	0	0	0	0	0	0	0	0	0	0	0	0	0	0	0	0	0	0	0
22568.2	0	0	0	0	0	0	0	0	0	0	0	0	0	0	0	0	0	0	0	0	0	0	0	0	0	0	0	0	0	0	0	0	0	0	0	0	0	0	0	0	0	0	0	0	0	0	0	0	0
23070.8	0	0	0	0	0	0	0	0	0	0	0	0	0	0	0	0	0	0	0	0	0	0	0	0	0	0	0	0	0	0	0	0	0	0	0	0	0	0	0	0	0	0	0	0	0	0	0	0	0
23584.7	0	0	0	0	0	0	0	0	0	0	0	0	0	0	0	0	0	0	0	0	0	0	0	0	0	0	0	0	0	0	0	0	0	0	0	0	0	0	0	0	0	0	0	0	0	0	0	0	0
24110.2	0	0	0	0	0	0	0	0	0	0	0	0	0	0	0	0	0	0	0	0	0	0	0	0	0	0	0	0	0	0	0	0	0	0	0	0	0	0	0	0	0	0	0	0	0	0	0	0	0
24647.7	0	0	0	0	0	0	0	0	0	0	0	0	0	0	0	0	0	0	0	0	0	0	0	0	0	0	0	0	0	0	0	0	0	0	0	0	0	0	0	0	0	0	0	0	0	0	0	0	0
25197.3	0	0	0	0	0	0	0	0	0	0	0	0	0	0	0	0	0	0	0	0	0	0	0	0	0	0	0	0	0	0	0	0	0	0	0	0	0	0	0	0	0	0	0	0	0	0	0	0	0
25759.3	0	0	0	0	0	0	0	0	0	0	0	0	0	0	0	0	0	0	0	0	0	0	0	0	0	0	0	0	0	0	0	0	0	0	0	0	0	0	0	0	0	0	0	0	0	0	0	0	0
26334.1	0	0	0	0	0	0	0	0	0	0	0	0	0	0	0	0	0	0	0	0	0	0	0	0	0	0	0	0	0	0	0	0	0	0	0	0	0	0	0	0	0	0	0	0	0	0	0	0	0
26921.9	0	0	0	0	0	0	0	0	0	0	0	0	0	0	0	0	0	0	0	0	0	0	0	0	0	0	0	0	0	0	0	0	0	0	0	0	0	0	0	0	0	0	0	0	0	0	0	0	0
27523	0	0	0	0	0	0	0	0	0	0	0	0	0	0	0	0	0	0	0	0	0	0	0	0	0	0	0	0	0	0	0	0	0	0	0	0	0	0	0	0	0	0	0	0	0	0	0	0	0
28137.6	0	0	0	0	0	0	0	0	0	0	0	0	0	0	0	0	0	0	0	0	0	0	0	0	0	0	0	0	0	0	0	0	0	0	0	0	0	0	0	0	0	0	0	0	0	0	0	0	0
28766.2	0	0	0	0	0	0	0	0	0	0	0	0	0	0	0	0	0	0	0	0	0	0	0	0	0	0	0	0	0	0	0	0	0	0	0	0	0	0	0	0	0	0	0	0	0	0	0	0	0
29409	0	0	0	0	0	0	0	0	0	0	0	0	0	0	0	0	0	0	0	0	0	0	0	0	0	0	0	0	0	0	0	0	0	0	0	0	0	0	0	0	0	0	0	0	0	0	0	0	0
30066.4	0	0	0	0	0	0	0	0	0	0	0	0	0	0	0	0	0	0	0	0	0	0	0	0	0	0	0	0	0	0	0	0	0	0	0	0	0	0	0	0	0	0	0	0	0	0	0	0	0
30738.7	0	0	0	0	0	0	0	0	0	0	0	0	0	0	0	0	0	0	0	0	0	0	0	0	0	0	0	0	0	0	0	0	0	0	0	0	0	0	0	0	0	0	0	0	0	0	0	0	0
31426.1	0	0	0	0	0	0	0	0	0	0	0	0	0	0	0	0	0	0	0	0	0	0	0	0	0	0	0	0	0	0	0	0	0	0	0	0	0	0	0	0	0	0	0	0	0	0	0	0	0
32129.2	0	0	0	0	0	0	0	0	0	0	0	0	0	0	0	0	0	0	0	0	0	0	0	0	0	0	0	0	0	0	0	0	0	0	0	0	0	0	0	0	0	0	0	0	0	0	0	0	0
32848.1	0	0	0	0	0	0	0	0	0	0	0	0	0	0	0	0	0	0	0	0	0	0	0	0	0	0	0	0	0	0	0	0	0	0	0	0	0	0	0	0	0	0	0	0	0	0	0	0	0
33583.3	0	0	0	0	0	0	0	0	0	0	0	0	0	0	0	0	0	0	0	0	0	0	0	0	0	0	0	0	0	0	0	0	0	0	0	0	0	0	0	0	0	0	0	0	0	0	0	0	0
34335.2	0	0	0	0	0	0	0	0	0	0	0	0	0	0	0	0	0	0	0	0	0	0	0	0	0	0	0	0	0	0	0	0	0	0	0	0	0	0	0	0	0	0	0	0	0	0	0	0	0
35104.1	0	0	0	0	0	0	0	0	0	0	0	0	0	0	0	0	0	0	0	0	0	0	0	0	0	0	0	0	0	0	0	0	0	0	0	0	0	0	0	0	0	0	0	0	0	0	0	0	0
35890.4	0	0	0	0	0	0	0	0	0	0	0	0	0	0	0	0	0	0	0	0	0	0	0	0	0	0	0	0	0	0	0	0	0	0	0	0	0	0	0	0	0	0	0	0	0	0	0	0	0
36694.5	0	0	0	0	0	0	0	0	0	0	0	0	0	0	0	0	0	0	0	0	0	0	0	0	0	0	0	0	0	0	0	0	0	0	0	0	0	0	0	0	0	0	0	0	0	0	0	0	0
37516.8	0	0	0	0	0	0	0	0	0	0	0	0	0	0	0	0	0	0	0	0	0	0	0	0	0	0	0	0	0	0	0	0	0	0	0	0	0	0	0	0	0	0	0	0	0	0	0	0	0
38357.7	0	0	0	0	0	0	0	0	0	0	0	0	0	0	0	0	0	0	0	0	0	0	0	0	0	0	0	0	0	0	0	0	0	0	0	0	0	0	0	0	0	0	0	0	0	0	0	0	0
39217.7	0	0	0	0	0	0	0	0	0	0	0	0	0	0	0	0	0	0	0	0	0	0	0	0	0	0	0	0	0	0	0	0	0	0	0	0	0	0	0	0	0	0	0	0	0	0	0	0	0
40097.2	0	0	0	0	0	0	0	0	0	0	0	0	0	0	0	0	0	0	0	0	0	0	0	0	0	0	0	0	0	0	0	0	0	0	0	0	0	0	0	0	0	0	0	0	0	0	0	0	0
40996.5	0	0	0	0	0	0	0	0	0	0	0	0	0	0	0	0	0	0	0	0	0	0	0	0	0	0	0	0	0	0	0	0	0	0	0	0	0	0	0	0	0	0	0	0	0	0	0	0	0
41916.2	0	0	0	0	0	0	0	0	0	0	0	0	0	0	0	0	0	0	0	0	0	0	0	0	0	0	0	0	0	0	0	0	0	0	0	0	0	0	0	0	0	0	0	0	0	0	0	0	0
42856.8	0	0	0	0	0	0	0	0	0	0	0	0	0	0	0	0	0	0	0	0	0	0	0	0	0	0	0	0	0	0	0	0	0	0	0	0	0	0	0	0	0	0	0	0	0	0	0	0	0
43818.7	0	0	0	0	0	0	0	0	0	0	0	0	0	0	0	0	0	0	0	0	0	0	0	0	0	0	0	0	0	0	0	0	0	0	0	0	0	0	0	0	0	0	0	0	0	0	0	0	0
44802.3	0	0	0	0	0	0	0	0	0	0	0	0	0	0	0	0	0	0	0	0	0	0	0	0	0	0	0	0	0	0	0	0	0	0	0	0	0	0	0	0	0	0	0	0	0	0	0	0	0
45808.2	0	0	0	0	0	0	0	0	0	0	0	0	0	0	0	0	0	0	0	0	0	0	0	0	0	0	0	0	0	0	0	0	0	0	0	0	0	0	0	0	0	0	0	0	0	0	0	0	0
46836.9	0	0	0	0	0	0	0	0	0	0	0	0	0	0	0	0	0	0	0	0	0	0	0	0	0	0	0	0	0	0	0	0	0	0	0	0	0	0	0	0	0	0	0	0	0	0	0	0	0
47888.9	0	0	0	0	0	0	0	0	0	0	0	0	0	0	0	0	0	0	0	0	0	0	0	0	0	0	0	0	0	0	0	0	0	0	0	0	0	0	0	0	0	0	0	0	0	0	0	0	0
48964.7	0	0	0	0	0	0	0	0	0	0	0	0	0	0	0	0	0	0	0	0	0	0	0	0	0	0	0	0	0	0	0	0	0	0	0	0	0	0	0	0	0	0	0	0	0	0	0	0	0
50064.9	0	0	0	0	0	0	0	0	0	0	0	0	0	0	0	0	0	0	0	0	0	0	0	0	0	0	0	0	0	0	0	0	0	0	0	0	0	0	0	0	0	0	0	0	0	0	0	0	0
51190	0	0	0	0	0	0	0	0	0	0	0	0	0	0	0	0	0	0	0	0	0	0	0	0	0	0	0	0	0	0	0	0	0	0	0	0	0	0	0	0	0	0	0	0	0	0	0	0	0
52340.6	0	0	0	0	0	0	0	0	0	0	0	0	0	0	0	0	0	0	0	0	0	0	0	0	0	0	0	0	0	0	0	0	0	0	0	0	0	0	0	0	0	0	0	0	0	0	0	0	0
53517.2	0	0	0	0	0	0	0	0	0	0	0	0	0	0	0	0	0	0	0	0	0	0	0	0	0	0	0	0	0	0	0	0	0	0	0	0	0	0	0	0	0	0	0	0	0	0	0	0	0
54720.5	0	0	0	0	0	0	0	0	0	0	0	0	0	0	0	0	0	0	0	0	0	0	0	0	0	0	0	0	0	0	0	0	0	0	0	0	0	0	0	0	0	0	0	0	0	0	0	0	0
55951.1	0	0	0	0	0	0	0	0	0	0	0	0	0	0	0	0	0	0	0	0	0	0	0	0	0	0	0	0	0	0	0	0	0	0	0	0	0	0	0	0	0	0	0	0	0	0	0	0	0
57209.5	0	0	0	0	0	0	0	0	0	0	0	0	0	0	0	0	0	0	0	0	0	0	0	0	0	0	0	0	0	0	0	0	0	0	0	0	0	0	0	0	0	0	0	0	0	0	0	0	0
58496.4	0	0	0	0	0	0	0	0	0	0	0	0	0	0	0	0	0	0	0	0	0	0	0	0	0	0	0	0	0	0	0	0	0	0	0	0	0	0	0	0	0	0	0	0	0	0	0	0	0
59812.5	0	0	0	0	0	0	0	0	0	0	0	0	0	0	0	0	0	0	0	0	0	0	0	0	0	0	0	0	0	0	0	0	0	0	0	0	0	0	0	0	0	0	0	0	0	0	0	0	0
61158.4	0	0	0	0	0	0	0	0	0	0	0	0	0	0	0	0	0	0	0	0	0	0	0	0	0	0	0	0	0	0	0	0	0	0	0	0	0	0	0	0	0	0	0	0	0	0	0	0	0
62534.7	0	0	0	0	0	0	0	0	0	0	0	0	0	0	0	0	0	0	0	0	0	0	0	0	0	0	0	0	0	0	0	0	0	0	0	0	0	0	0	0	0	0	0	0	0	0	0	0	0
63942.3	0	0	0	0	0	0	0	0	0	0	0	0	0	0	0	0	0	0	0	0	0	0	0	0	0	0	0	0	0	0	0	0	0	0	0	0	0	0	0	0	0	0	0	0	0	0	0	0	0
65381.7	0	0	0	0	0	0	0	0	0	0	0	0	0	0	0	0	0	0	0	0	0	0	0	0	0	0	0	0	0	0	0	0	0	0	0	0	0	0	0	0	0	0	0	0	0	0	0	0	0
66853.8	0	0	0	0	0	0	0	0	0	0	0	0	0	0	0	0	0	0	0	0	0	0	0	0	0	0	0	0	0	0	0	0	0	0	0	0	0	0	0	0	0	0	0	0	0	0	0	0	0
68359.1	0	0	0	0	0	0	0	0	0	0	0	0	0	0	0	0	0	0	0	0	0	0	0	0	0	0	0	0	0	0	0	0	0	0	0	0	0	0	0	0	0	0	0	0	0	0	0	0	0
69898.6	0	0	0	0	0	0	0	0	0	0	0	0	0	0	0	0	0	0	0	0	0	0	0	0	0	0	0	0	0	0	0	0	0	0	0	0	0	0	0	0	0	0	0	0	0	0	0	0	0
71473	0	0	0	0	0	0	0	0	0	0	0	0	0	0	0	0	0	0	0	0	0	0	0	0	0	0	0	0	0	0	0	0	0	0	0	0	0	0	0	0	0	0	0	0	0	0	0	0	0
73083	0	0	0	0	0	0	0	0	0	0	0	0	0	0	0	0	0	0	0	0	0	0	0	0	0	0	0	0	0	0	0	0	0	0	0	0	0	0	0	0	0	0	0	0	0	0	0	0	0
74729.5	0	0	0	0	0	0	0	0	0	0	0	0	0	0	0	0	0	0	0	0	0	0	0	0	0	0	0	0	0	0	0	0	0	0	0	0	0	0	0	0	0	0	0	0	0	0	0	0	0
76413.3	0	0	0	0	0	0	0	0	0	0	0	0	0	0	0	0	0	0	0	0	0	0	0	0	0	0	0	0	0	0	0	0	0	0	0	0	0	0	0	0	0	0	0	0	0	0	0	0	0
78135.3	0	0	0	0	0	0	0	0	0	0	0	0	0	0	0	0	0	0	0	0	0	0	0	0	0	0	0	0	0	0	0	0	0	0	0	0	0	0	0	0	0	0	0	0	0	0	0	0	0
79896.2	0	0	0	0	0	0	0	0	0	0	0	0	0	0	0	0	0	0	0	0	0	0	0	0	0	0	0	0	0	0	0	0	0	0	0	0	0	0	0	0	0	0	0	0	0	0	0	0	0
81697.1	0	0	0	0	0	0	0	0	0	0	0	0	0	0	0	0	0	0	0	0	0	0	0	0	0	0	0	0	0	0	0	0	0	0	0	0	0	0	0	0	0	0	0	0	0	0	0	0	0
83538.7	0	0	0	0	0	0	0	0	0	0	0	0	0	0	0	0	0	0	0	0	0	0	0	0	0	0	0	0	0	0	0	0	0	0	0	0	0	0	0	0	0	0	0	0	0	0	0	0	0
85422.1	0	0	0	0	0	0	0	0	0	0	0	0	0	0	0	0	0	0	0	0	0	0	0	0	0	0	0	0	0	0	0	0	0	0	0	0	0	0	0	0	0	0	0	0	0	0	0	0	0
87348.1	0	0	0	0	0	0	0	0	0	0	0	0	0	0	0	0	0	0	0	0	0	0	0	0	0	0	0	0	0	0	0	0	0	0	0	0	0	0	0	0	0	0	0	0	0	0	0	0	0
89317.8	0	0	0	0	0	0	0	0	0	0	0	0	0	0	0	0	0	0	0	0	0	0	0	0	0	0	0	0	0	0	0	0	0	0	0	0	0	0	0	0	0	0	0	0	0	0	0	0	0
91332.1	0	0	0	0	0	0	0	0	0	0	0	0	0	0	0	0	0	0	0	0	0	0	0	0	0	0	0	0	0	0	0	0	0	0	0	0	0	0	0	0	0	0	0	0	0	0	0	0	0
93392.1	0	0	0	0	0	0	0	0	0	0	0	0	0	0	0	0	0	0	0	0	0	0	0	0	0	0	0	0	0	0	0	0	0	0	0	0	0	0	0	0	0	0	0	0	0	0	0	0	0
95498.7	0	0	0	0	0	0	0	0	0	0	0	0	0	0	0	0	0	0	0	0	0	0	0	0	0	0	0	0	0	0	0	0	0	0	0	0	0	0	0	0	0	0	0	0	0	0	0	0	0
97653	0	0	0	0	0	0	0	0	0	0	0	0	0	0	0	0	0	0	0	0	0	0	0	0	0	0	0	0	0	0	0	0	0	0	0	0	0	0	0	0	0	0	0	0	0	0	0	0	0
99856.1	0	0	0	0	0	0	0	0	0	0	0	0	0	0	0	0	0	0	0	0	0	0	0	0	0	0	0	0	0	0	0	0	0	0	0	0	0	0	0	0	0	0	0	0	0	0	0	0	0
102109	0	0	0	0	0	0	0	0	0	0	0	0	0	0	0	0	0	0	0	0	0	0	0	0	0	0	0	0	0	0	0	0	0	0	0	0	0	0	0	0	0	0	0	0	0	0	0	0	0
104413	0	0	0	0	0	0	0	0	0	0	0	0	0	0	0	0	0	0	0	0	0	0	0	0	0	0	0	0	0	0	0	0	0	0	0	0	0	0	0	0	0	0	0	0	0	0	0	0	0
106770	0	0	0	0	0	0	0	0	0	0	0	0	0	0	0	0	0	0	0	0	0	0	0	0	0	0	0	0	0	0	0	0	0	0	0	0	0	0	0	0	0	0	0	0	0	0	0	0	0
109179	0	0	0	0	0	0	0	0	0	0	0	0	0	0	0	0	0	0	0	0	0	0	0	0	0	0	0	0	0	0	0	0	0	0	0	0	0	0	0	0	0	0	0	0	0	0	0	0	0
111644	0	0	0	0	0	0	0	0	0	0	0	0	0	0	0	0	0	0	0	0	0	0	0	0	0	0	0	0	0	0	0	0	0	0	0	0	0	0	0	0	0	0	0	0	0	0	0	0	0
114164	0	0	0	0	0	0	0	0	0	0	0	0	0	0	0	0	0	0	0	0	0	0	0	0	0	0	0	0	0	0	0	0	0	0	0	0	0	0	0	0	0	0	0	0	0	0	0	0	0
116741	0	0	0	0	0	0	0	0	0	0	0	0	0	0	0	0	0	0	0	0	0	0	0	0	0	0	0	0	0	0	0	0	0	0	0	0	0	0	0	0	0	0	0	0	0	0	0	0	0
119376	0	0	0	0	0	0	0	0	0	0	0	0	0	0	0	0	0	0	0	0	0	0	0	0	0	0	0	0	0	0	0	0	0	0	0	0	0	0	0	0	0	0	0	0	0	0	0	0	0
122072	0	0	0	0	0	0	0	0	0	0	0	0	0	0	0	0	0	0	0	0	0	0	0	0	0	0	0	0	0	0	0	0	0	0	0	0	0	0	0	0	0	0	0	0	0	0	0	0	0
124828	0	0	0	0	0	0	0	0	0	0	0	0	0	0	0	0	0	0	0	0	0	0	0	0	0	0	0	0	0	0	0	0	0	0	0	0	0	0	0	0	0	0	0	0	0	0	0	0	0
127647	0	0	0	0	0	0	0	0	0	0	0	0	0	0	0	0	0	0	0	0	0	0	0	0	0	0	0	0	0	0	0	0	0	0	0	0	0	0	0	0	0	0	0	0	0	0	0	0	0
130530	0	0	0	0	0	0	0	0	0	0	0	0	0	0	0	0	0	0	0	0	0	0	0	0	0	0	0	0	0	0	0	0	0	0	0	0	0	0	0	0	0	0	0	0	0	0	0	0	0
133478	0	0	0	0	0	0	0	0	0	0	0	0	0	0	0	0	0	0	0	0	0	0	0	0	0	0	0	0	0	0	0	0	0	0	0	0	0	0	0	0	0	0	0	0	0	0	0	0	0
136493	0	0	0	0	0	0	0	0	0	0	0	0	0	0	0	0	0	0	0	0	0	0	0	0	0	0	0	0	0	0	0	0	0	0	0	0	0	0	0	0	0	0	0	0	0	0	0	0	0
139576	0	0	0	0	0	0	0	0	0	0	0	0	0	0	0	0	0	0	0	0	0	0	0	0	0	0	0	0	0	0	0	0	0	0	0	0	0	0	0	0	0	0	0	0	0	0	0	0	0
142729	0	0	0	0	0	0	0	0	0	0	0	0	0	0	0	0	0	0	0	0	0	0	0	0	0	0	0	0	0	0	0	0	0	0	0	0	0	0	0	0	0	0	0	0	0	0	0	0	0
145953	0	0	0	0	0	0	0	0	0	0	0	0	0	0	0	0	0	0	0	0	0	0	0	0	0	0	0	0	0	0	0	0	0	0	0	0	0	0	0	0	0	0	0	0	0	0	0	0	0
149251	0	0	0	0	0	0	0	0	0	0	0	0	0	0	0	0	0	0	0	0	0	0	0	0	0	0	0	0	0	0	0	0	0	0	0	0	0	0	0	0	0	0	0	0	0	0	0	0	0
152623	0	0	0	0	0	0	0	0	0	0	0	0	0	0	0	0	0	0	0	0	0	0	0	0	0	0	0	0	0	0	0	0	0	0	0	0	0	0	0	0	0	0	0	0	0	0	0	0	0
156072	0	0	0	0	0	0	0	0	0	0	0	0	0	0	0	0	0	0	0	0	0	0	0	0	0	0	0	0	0	0	0	0	0	0	0	0	0	0	0	0	0	0	0	0	0	0	0	0	0
159598	0	0	0	0	0	0	0	0	0	0	0	0	0	0	0	0	0	0	0	0	0	0	0	0	0	0	0	0	0	0	0	0	0	0	0	0	0	0	0	0	0	0	0	0	0	0	0	0	0
163205	0	0	0	0	0	0	0	0	0	0	0	0	0	0	0	0	0	0	0	0	0	0	0	0	0	0	0	0	0	0	0	0	0	0	0	0	0	0	0	0	0	0	0	0	0	0	0	0	0
166893	0	0	0	0	0	0	0	0	0	0	0	0	0	0	0	0	0	0	0	0	0	0	0	0	0	0	0	0	0	0	0	0	0	0	0	0	0	0	0	0	0	0	0	0	0	0	0	0	0
170665	0	0	0	0	0	0	0	0	0	0	0	0	0	0	0	0	0	0	0	0	0	0	0	0	0	0	0	0	0	0	0	0	0	0	0	0	0	0	0	0	0	0	0	0	0	0	0	0	0
174523	0	0	0	0	0	0	0	0	0	0	0	0	0	0	0	0	0	0	0	0	0	0	0	0	0	0	0	0	0	0	0	0	0	0	0	0	0	0	0	0	0	0	0	0	0	0	0	0	0
178468	0	0	0	0	0	0	0	0	0	0	0	0	0	0	0	0	0	0	0	0	0	0	0	0	0	0	0	0	0	0	0	0	0	0	0	0	0	0	0	0	0	0	0	0	0	0	0	0	0
182502	0	0	0	0	0	0	0	0	0	0	0	0	0	0	0	0	0	0	0	0	0	0	0	0	0	0	0	0	0	0	0	0	0	0	0	0	0	0	0	0	0	0	0	0	0	0	0	0	0
186628	0	0	0	0	0	0	0	0	0	0	0	0	0	0	0	0	0	0	0	0	0	0	0	0	0	0	0	0	0	0	0	0	0	0	0	0	0	0	0	0	0	0	0	0	0	0	0	0	0
190847	0	0	0	0	0	0	0	0	0	0	0	0	0	0	0	0	0	0	0	0	0	0	0	0	0	0	0	0	0	0	0	0	0	0	0	0	0	0	0	0	0	0	0	0	0	0	0	0	0
195161	0	0	0	0	0	0	0	0	0	0	0	0	0	0	0	0	0	0	0	0	0	0	0	0	0	0	0	0	0	0	0	0	0	0	0	0	0	0	0	0	0	0	0	0	0	0	0	0	0
199574	0	0	0	0	0	0	0	0	0	0	0	0	0	0	0	0	0	0	0	0	0	0	0	0	0	0	0	0	0	0	0	0	0	0	0	0	0	0	0	0	0	0	0	0	0	0	0	0	0
204086	0	0	0	0	0	0	0	0	0	0	0	0	0	0	0	0	0	0	0	0	0	0	0	0	0	0	0	0	0	0	0	0	0	0	0	0	0	0	0	0	0	0	0	0	0	0	0	0	0
208701	0	0	0	0	0	0	0	0	0	0	0	0	0	0	0	0	0	0	0	0	0	0	0	0	0	0	0	0	0	0	0	0	0	0	0	0	0	0	0	0	0	0	0	0	0	0	0	0	0
213420	0	0	0	0	0	0	0	0	0	0	0	0	0	0	0	0	0	0	0	0	0	0	0	0	0	0	0	0	0	0	0	0	0	0	0	0	0	0	0	0	0	0	0	0	0	0	0	0	0
218247	0	0	0	0	0	0	0	0	0	0	0	0	0	0	0	0	0	0	0	0	0	0	0	0	0	0	0	0	0	0	0	0	0	0	0	0	0	0	0	0	0	0	0	0	0	0	0	0	0
223182	0	0	0	0	0	0	0	0	0	0	0	0	0	0	0	0	0	0	0	0	0	0	0	0	0	0	0	0	0	0	0	0	0	0	0	0	0	0	0	0	0	0	0	0	0	0	0	0	0
228230	0	0	0	0	0	0	0	0	0	0	0	0	0	0	0	0	0	0	0	0	0	0	0	0	0	0	0	0	0	0	0	0	0	0	0	0	0	0	0	0	0	0	0	0	0	0	0	0	0
233391	0	0	0	0	0	0	0	0	0	0	0	0	0	0	0	0	0	0	0	0	0	0	0	0	0	0	0	0	0	0	0	0	0	0	0	0	0	0	0	0	0	0	0	0	0	0	0	0	0
238670	0	0	0	0	0	0	0	0	0	0	0	0	0	0	0	0	0	0	0	0	0	0	0	0	0	0	0	0	0	0	0	0	0	0	0	0	0	0	0	0	0	0	0	0	0	0	0	0	0
244069	0	0	0	0	0	0	0	0	0	0	0	0	0	0	0	0	0	0	0	0	0	0	0	0	0	0	0	0	0	0	0	0	0	0	0	0	0	0	0	0	0	0	0	0	0	0	0	0	0
249589	0	0	0	0	0	0	0	0	0	0	0	0	0	0	0	0	0	0	0	0	0	0	0	0	0	0	0	0	0	0	0	0	0	0	0	0	0	0	0	0	0	0	0	0	0	0	0	0	0
255235	0	0	0	0	0	0	0	0	0	0	0	0	0	0	0	0	0	0	0	0	0	0	0	0	0	0	0	0	0	0	0	0	0	0	0	0	0	0	0	0	0	0	0	0	0	0	0	0	0
261009	0	0	0	0	0	0	0	0	0	0	0	0	0	0	0	0	0	0	0	0	0	0	0	0	0	0	0	0	0	0	0	0	0	0	0	0	0	0	0	0	0	0	0	0	0	0	0	0	0
266913	0	0	0	0	0	0	0	0	0	0	0	0	0	0	0	0	0	0	0	0	0	0	0	0	0	0	0	0	0	0	0	0	0	0	0	0	0	0	0	0	0	0	0	0	0	0	0	0	0
272952	0	0	0	0	0	0	0	0	0	0	0	0	0	0	0	0	0	0	0	0	0	0	0	0	0	0	0	0	0	0	0	0	0	0	0	0	0	0	0	0	0	0	0	0	0	0	0	0	0
279127	0	0	0	0	0	0	0	0	0	0	0	0	0	0	0	0	0	0	0	0	0	0	0	0	0	0	0	0	0	0	0	0	0	0	0	0	0	0	0	0	0	0	0	0	0	0	0	0	0
285442	0	0	0	0	0	0	0	0	0	0	0	0	0	0	0	0	0	0	0	0	0	0	0	0	0	0	0	0	0	0	0	0	0	0	0	0	0	0	0	0	0	0	0	0	0	0	0	0	0
291900	0	0	0	0	0	0	0	0	0	0	0	0	0	0	0	0	0	0	0	0	0	0	0	0	0	0	0	0	0	0	0	0	0	0	0	0	0	0	0	0	0	0	0	0	0	0	0	0	0
298505	0	0	0	0	0	0	0	0	0	0	0	0	0	0	0	0	0	0	0	0	0	0	0	0	0	0	0	0	0	0	0	0	0	0	0	0	0	0	0	0	0	0	0	0	0	0	0	0	0
305259	0	0	0	0	0	0	0	0	0	0	0	0	0	0	0	0	0	0	0	0	0	0	0	0	0	0	0	0	0	0	0	0	0	0	0	0	0	0	0	0	0	0	0	0	0	0	0	0	0
312167	0	0	0	0	0	0	0	0	0	0	0	0	0	0	0	0	0	0	0	0	0	0	0	0	0	0	0	0	0	0	0	0	0	0	0	0	0	0	0	0	0	0	0	0	0	0	0	0	0
319230	0	0	0	0	0	0	0	0	0	0	0	0	0	0	0	0	0	0	0	0	0	0	0	0	0	0	0	0	0	0	0	0	0	0	0	0	0	0	0	0	0	0	0	0	0	0	0	0	0
326454	0	0	0	0	0	0	0	0	0	0	0	0	0	0	0	0	0	0	0	0	0	0	0	0	0	0	0	0	0	0	0	0	0	0	0	0	0	0	0	0	0	0	0	0	0	0	0	0	0
333842	0	0	0	0	0	0	0	0	0	0	0	0	0	0	0	0	0	0	0	0	0	0	0	0	0	0	0	0	0	0	0	0	0	0	0	0	0	0	0	0	0	0	0	0	0	0	0	0	0
341397	0	0	0	0	0	0	0	0	0	0	0	0	0	0	0	0	0	0	0	0	0	0	0	0	0	0	0	0	0	0	0	0	0	0	0	0	0	0	0	0	0	0	0	0	0	0	0	0	0
349123	0	0	0	0	0	0	0	0	0	0	0	0	0	0	0	0	0	0	0	0	0	0	0	0	0	0	0	0	0	0	0	0	0	0	0	0	0	0	0	0	0	0	0	0	0	0	0	0	0
357024	0	0	0	0	0	0	0	0	0	0	0	0	0	0	0	0	0	0	0	0	0	0	0	0	0	0	0	0	0	0	0	0	0	0	0	0	0	0	0	0	0	0	0	0	0	0	0	0	0
365104	0	0	0	0	0	0	0	0	0	0	0	0	0	0	0	0	0	0	0	0	0	0	0	0	0	0	0	0	0	0	0	0	0	0	0	0	0	0	0	0	0	0	0	0	0	0	0	0	0
373368	0	0	0	0	0	0	0	0	0	0	0	0	0	0	0	0	0	0	0	0	0	0	0	0	0	0	0	0	0	0	0	0	0	0	0	0	0	0	0	0	0	0	0	0	0	0	0	0	0
381819	0	0	0	0	0	0	0	0	0	0	0	0	0	0	0	0	0	0	0	0	0	0	0	0	0	0	0	0	0	0	0	0	0	0	0	0	0	0	0	0	0	0	0	0	0	0	0	0	0
390461	0	0	0	0	0	0	0	0	0	0	0	0	0	0	0	0	0	0	0	0	0	0	0	0	0	0	0	0	0	0	0	0	0	0	0	0	0	0	0	0	0	0	0	0	0	0	0	0	0
399299	0	0	0	0	0	0	0	0	0	0	0	0	0	0	0	0	0	0	0	0	0	0	0	0	0	0	0	0	0	0	0	0	0	0	0	0	0	0	0	0	0	0	0	0	0	0	0	0	0
408337	0	0	0	0	0	0	0	0	0	0	0	0	0	0	0	0	0	0	0	0	0	0	0	0	0	0	0	0	0	0	0	0	0	0	0	0	0	0	0	0	0	0	0	0	0	0	0	0	0
417580	0	0	0	0	0	0	0	0	0	0	0	0	0	0	0	0	0	0	0	0	0	0	0	0	0	0	0	0	0	0	0	0	0	0	0	0	0	0	0	0	0	0	0	0	0	0	0	0	0
427033	0	0	0	0	0	0	0	0	0	0	0	0	0	0	0	0	0	0	0	0	0	0	0	0	0	0	0	0	0	0	0	0	0	0	0	0	0	0	0	0	0	0	0	0	0	0	0	0	0
436699	0	0	0	0	0	0	0	0	0	0	0	0	0	0	0	0	0	0	0	0	0	0	0	0	0	0	0	0	0	0	0	0	0	0	0	0	0	0	0	0	0	0	0	0	0	0	0	0	0
446585	0	0	0	0	0	0	0	0	0	0	0	0	0	0	0	0	0	0	0	0	0	0	0	0	0	0	0	0	0	0	0	0	0	0	0	0	0	0	0	0	0	0	0	0	0	0	0	0	0
456695	0	0	0	0	0	0	0	0	0	0	0	0	0	0	0	0	0	0	0	0	0	0	0	0	0	0	0	0	0	0	0	0	0	0	0	0	0	0	0	0	0	0	0	0	0	0	0	0	0
467034	0	0	0	0	0	0	0	0	0	0	0	0	0	0	0	0	0	0	0	0	0	0	0	0	0	0	0	0	0	0	0	0	0	0	0	0	0	0	0	0	0	0	0	0	0	0	0	0	0
477607	0	0	0	0	0	0	0	0	0	0	0	0	0	0	0	0	0	0	0	0	0	0	0	0	0	0	0	0	0	0	0	0	0	0	0	0	0	0	0	0	0	0	0	0	0	0	0	0	0
488420	0	0	0	0	0	0	0	0	0	0	0	0	0	0	0	0	0	0	0	0	0	0	0	0	0	0	0	0	0	0	0	0	0	0	0	0	0	0	0	0	0	0	0	0	0	0	0	0	0
499477	0	0	0	0	0	0	0	0	0	0	0	0	0	0	0	0	0	0	0	0	0	0	0	0	0	0	0	0	0	0	0	0	0	0	0	0	0	0	0	0	0	0	0	0	0	0	0	0	0
510786	0	0	0	0	0	0	0	0	0	0	0	0	0	0	0	0	0	0	0	0	0	0	0	0	0	0	0	0	0	0	0	0	0	0	0	0	0	0	0	0	0	0	0	0	0	0	0	0	0
522350	0	0	0	0	0	0	0	0	0	0	0	0	0	0	0	0	0	0	0	0	0	0	0	0	0	0	0	0	0	0	0	0	0	0	0	0	0	0	0	0	0	0	0	0	0	0	0	0	0
534177	0	0	0	0	0	0	0	0	0	0	0	0	0	0	0	0	0	0	0	0	0	0	0	0	0	0	0	0	0	0	0	0	0	0	0	0	0	0	0	0	0	0	0	0	0	0	0	0	0
546272	0	0	0	0	0	0	0	0	0	0	0	0	0	0	0	0	0	0	0	0	0	0	0	0	0	0	0	0	0	0	0	0	0	0	0	0	0	0	0	0	0	0	0	0	0	0	0	0	0
558641	0	0	0	0	0	0	0	0	0	0	0	0	0	0	0	0	0	0	0	0	0	0	0	0	0	0	0	0	0	0	0	0	0	0	0	0	0	0	0	0	0	0	0	0	0	0	0	0	0
571290	0	0	0	0	0	0	0	0	0	0	0	0	0	0	0	0	0	0	0	0	0	0	0	0	0	0	0	0	0	0	0	0	0	0	0	0	0	0	0	0	0	0	0	0	0	0	0	0	0
584225	0	0	0	0	0	0	0	0	0	0	0	0	0	0	0	0	0	0	0	0	0	0	0	0	0	0	0	0	0	0	0	0	0	0	0	0	0	0	0	0	0	0	0	0	0	0	0	0	0
597454	0	0	0	0	0	0	0	0	0	0	0	0	0	0	0	0	0	0	0	0	0	0	0	0	0	0	0	0	0	0	0	0	0	0	0	0	0	0	0	0	0	0	0	0	0	0	0	0	0
610983	0	0	0	0	0	0	0	0	0	0	0	0	0	0	0	0	0	0	0	0	0	0	0	0	0	0	0	0	0	0	0	0	0	0	0	0	0	0	0	0	0	0	0	0	0	0	0	0	0
624818	0	0	0	0	0	0	0	0	0	0	0	0	0	0	0	0	0	0	0	0	0	0	0	0	0	0	0	0	0	0	0	0	0	0	0	0	0	0	0	0	0	0	0	0	0	0	0	0	0
638966	0	0	0	0	0	0	0	0	0	0	0	0	0	0	0	0	0	0	0	0	0	0	0	0	0	0	0	0	0	0	0	0	0	0	0	0	0	0	0	0	0	0	0	0	0	0	0	0	0
653436	0	0	0	0	0	0	0	0	0	0	0	0	0	0	0	0	0	0	0	0	0	0	0	0	0	0	0	0	0	0	0	0	0	0	0	0	0	0	0	0	0	0	0	0	0	0	0	0	0
668233	0	0	0	0	0	0	0	0	0	0	0	0	0	0	0	0	0	0	0	0	0	0	0	0	0	0	0	0	0	0	0	0	0	0	0	0	0	0	0	0	0	0	0	0	0	0	0	0	0
683365	0	0	0	0	0	0	0	0	0	0	0	0	0	0	0	0	0	0	0	0	0	0	0	0	0	0	0	0	0	0	0	0	0	0	0	0	0	0	0	0	0	0	0	0	0	0	0	0	0
698841	0	0	0	0	0	0	0	0	0	0	0	0	0	0	0	0	0	0	0	0	0	0	0	0	0	0	0	0	0	0	0	0	0	0	0	0	0	0	0	0	0	0	0	0	0	0	0	0	0
714667	0	0	0	0	0	0	0	0	0	0	0	0	0	0	0	0	0	0	0	0	0	0	0	0	0	0	0	0	0	0	0	0	0	0	0	0	0	0	0	0	0	0	0	0	0	0	0	0	0
730852	0	0	0	0	0	0	0	0	0	0	0	0	0	0	0	0	0	0	0	0	0	0	0	0	0	0	0	0	0	0	0	0	0	0	0	0	0	0	0	0	0	0	0	0	0	0	0	0	0
747403	0	0	0	0	0	0	0	0	0	0	0	0	0	0	0	0	0	0	0	0	0	0	0	0	0	0	0	0	0	0	0	0	0	0	0	0	0	0	0	0	0	0	0	0	0	0	0	0	0
764330	0	0	0	0	0	0	0	0	0	0	0	0	0	0	0	0	0	0	0	0	0	0	0	0	0	0	0	0	0	0	0	0	0	0	0	0	0	0	0	0	0	0	0	0	0	0	0	0	0
781640	0	0	0	0	0	0	0	0	0	0	0	0	0	0	0	0	0	0	0	0	0	0	0	0	0	0	0	0	0	0	0	0	0	0	0	0	0	0	0	0	0	0	0	0	0	0	0	0	0
799342	0	0	0	0	0	0	0	0	0	0	0	0	0	0	0	0	0	0	0	0	0	0	0	0	0	0	0	0	0	0	0	0	0	0	0	0	0	0	0	0	0	0	0	0	0	0	0	0	0
817446	0	0	0	0	0	0	0	0	0	0	0	0	0	0	0	0	0	0	0	0	0	0	0	0	0	0	0	0	0	0	0	0	0	0	0	0	0	0	0	0	0	0	0	0	0	0	0	0	0
835960	0	0	0	0	0	0	0	0	0	0	0	0	0	0	0	0	0	0	0	0	0	0	0	0	0	0	0	0	0	0	0	0	0	0	0	0	0	0	0	0	0	0	0	0	0	0	0	0	0
854893	0	0	0	0	0	0	0	0	0	0	0	0	0	0	0	0	0	0	0	0	0	0	0	0	0	0	0	0	0	0	0	0	0	0	0	0	0	0	0	0	0	0	0	0	0	0	0	0	0
874255	0	0	0	0	0	0	0	0	0	0	0	0	0	0	0	0	0	0	0	0	0	0	0	0	0	0	0	0	0	0	0	0	0	0	0	0	0	0	0	0	0	0	0	0	0	0	0	0	0
894057	0	0	0	0	0	0	0	0	0	0	0	0	0	0	0	0	0	0	0	0	0	0	0	0	0	0	0	0	0	0	0	0	0	0	0	0	0	0	0	0	0	0	0	0	0	0	0	0	0
914306	0	0	0	0	0	0	0	0	0	0	0	0	0	0	0	0	0	0	0	0	0	0	0	0	0	0	0	0	0	0	0	0	0	0	0	0	0	0	0	0	0	0	0	0	0	0	0	0	0
935015	0	0	0	0	0	0	0	0	0	0	0	0	0	0	0	0	0	0	0	0	0	0	0	0	0	0	0	0	0	0	0	0	0	0	0	0	0	0	0	0	0	0	0	0	0	0	0	0	0
956193	0	0	0	0	0	0	0	0	0	0	0	0	0	0	0	0	0	0	0	0	0	0	0	0	0	0	0	0	0	0	0	0	0	0	0	0	0	0	0	0	0	0	0	0	0	0	0	0	0
977851	0	0	0	0	0	0	0	0	0	0	0	0	0	0	0	0	0	0	0	0	0	0	0	0	0	0	0	0	0	0	0	0	0	0	0	0	0	0	0	0	0	0	0	0	0	0	0	0	0
[truncated: 463 more columns]

## Sheet: Fig. 1f - histogram
WTCas13d integrated to reporter cell line with gRNA		WTCas13d integrated to reporter cell line with NT gRNA
Bin	Count		Bin	Count
4.84	0		4.84	0
4.96	0		4.96	0
5.08	0		5.08	0
5.2	0		5.2	0
5.33	0		5.33	0
5.45	0		5.45	0
5.58	0		5.58	0
5.71	0		5.71	0
5.83	0		5.83	0
5.96	0		5.96	0
6.1	0		6.1	0
6.23	0		6.23	0
6.36	0		6.36	0
6.5	0		6.5	0
6.64	0		6.64	0
6.77	0		6.77	0
6.91	0		6.91	0
7.06	0		7.06	0
7.2	0		7.2	0
7.34	0		7.34	0
7.49	0		7.49	0
7.64	0		7.64	0
7.79	0		7.79	0
7.94	0		7.94	0
8.09	0		8.09	0
8.24	0		8.24	0
8.4	0		8.4	0
8.56	0		8.56	0
8.72	0		8.72	0
8.88	0		8.88	0
9.04	0		9.04	0
9.21	0		9.21	0
9.37	0		9.37	0
9.54	0		9.54	0
9.71	0		9.71	0
9.88	0		9.88	0
10.06	0		10.06	0
10.23	0		10.23	0
10.41	0		10.41	0
10.59	0		10.59	0
10.77	0		10.77	0
10.96	0		10.96	0
11.14	0		11.14	0
11.33	0		11.33	0
11.52	0		11.52	0
11.71	0		11.71	0
11.91	0		11.91	0
12.11	0		12.11	0
12.3	0		12.3	0
12.5	0		12.5	0
12.71	0		12.71	0
12.91	0		12.91	0
13.12	0		13.12	0
13.33	0		13.33	0
13.54	0		13.54	0
13.76	0		13.76	0
13.98	0		13.98	0
14.2	0		14.2	0
14.42	0		14.42	0
14.64	0		14.64	0
14.87	0		14.87	0
15.1	0		15.1	0
15.33	0		15.33	0
15.57	0		15.57	0
15.81	0		15.81	0
16.05	0		16.05	0
16.29	0		16.29	0
16.53	0		16.53	0
16.78	0		16.78	0
17.03	0		17.03	0
17.29	0		17.29	0
17.54	0		17.54	0
17.8	0		17.8	0
18.07	0		18.07	0
18.33	0		18.33	0
18.6	0		18.6	0
18.87	0		18.87	0
19.15	0		19.15	0
19.43	0		19.43	0
19.71	0		19.71	0
19.99	0		19.99	0
20.28	0		20.28	0
20.57	0		20.57	0
20.86	0		20.86	0
21.16	0		21.16	0
21.46	0		21.46	0
21.76	0		21.76	0
22.07	0		22.07	0
22.38	0		22.38	0
22.7	0		22.7	0
23.01	0		23.01	0
23.34	0		23.34	0
23.66	0		23.66	0
23.99	0		23.99	0
24.32	0		24.32	0
24.66	0		24.66	0
25	0		25	0
25.34	0		25.34	0
25.69	0		25.69	0
26.04	0		26.04	0
26.4	0		26.4	0
26.76	0		26.76	0
27.12	0		27.12	0
27.49	0		27.49	0
27.86	0		27.86	0
28.23	0		28.23	0
28.61	0		28.61	0
29	0		29	0
29.39	0		29.39	0
29.78	0		29.78	0
30.18	0		30.18	0
30.58	0		30.58	0
30.99	0		30.99	0
31.4	0		31.4	0
31.81	0		31.81	0
32.23	0		32.23	0
32.66	0		32.66	0
33.09	0		33.09	0
33.52	0		33.52	0
33.96	0		33.96	0
34.41	0		34.41	0
34.86	0		34.86	0
35.31	0		35.31	0
35.77	0		35.77	0
36.24	0		36.24	0
36.71	0		36.71	0
37.18	0		37.18	0
37.66	0		37.66	0
38.15	0		38.15	0
38.64	0		38.64	0
39.14	0		39.14	0
39.64	0		39.64	0
40.15	0		40.15	0
40.67	0		40.67	0
41.19	0		41.19	0
41.71	0		41.71	0
42.24	0		42.24	0
42.78	0		42.78	0
43.33	0		43.33	0
43.88	0		43.88	0
44.43	0		44.43	0
44.99	0		44.99	0
45.56	0		45.56	0
46.14	0		46.14	0
46.72	0		46.72	0
47.31	0		47.31	0
47.9	0		47.9	0
48.51	0		48.51	0
49.11	0		49.11	0
49.73	0		49.73	0
50.35	0		50.35	0
50.98	0		50.98	0
51.62	0		51.62	0
52.26	0		52.26	0
52.91	0		52.91	0
53.57	0		53.57	0
54.24	0		54.24	0
54.91	0		54.91	0
55.59	0		55.59	0
56.28	0		56.28	0
56.97	0		56.97	0
57.68	0		57.68	0
58.39	0		58.39	0
59.11	0		59.11	0
59.84	0		59.84	0
60.57	0		60.57	0
61.32	0		61.32	0
62.07	0		62.07	0
62.83	0		62.83	0
63.6	0		63.6	0
64.38	0		64.38	0
65.17	0		65.17	0
65.96	0		65.96	0
66.77	0		66.77	0
67.58	0		67.58	0
68.41	0		68.41	0
69.24	0		69.24	0
70.08	0		70.08	0
70.93	0		70.93	0
71.8	0		71.8	0
72.67	0		72.67	0
73.55	0		73.55	0
74.44	0		74.44	0
75.34	0		75.34	0
76.25	0		76.25	0
77.17	0		77.17	0
78.1	0		78.1	0
79.04	0		79.04	0
80	0		80	0
80.96	0		80.96	0
81.93	0		81.93	0
82.92	0		82.92	0
83.92	0		83.92	0
84.92	0		84.92	0
85.94	0		85.94	0
86.97	0		86.97	0
88.01	0		88.01	0
89.07	0		89.07	0
90.13	0		90.13	0
91.21	0		91.21	0
92.3	0		92.3	0
93.4	0		93.4	0
94.52	0		94.52	0
95.64	0		95.64	0
96.78	0		96.78	0
97.94	0		97.94	0
99.1	0		99.1	0
100.28	0		100.28	0
101.47	0		101.47	0
102.68	0		102.68	0
103.9	0		103.9	0
105.13	0		105.13	0
106.37	0		106.37	0
107.64	0		107.64	0
108.91	0		108.91	0
110.2	0		110.2	0
111.5	0		111.5	0
112.82	0		112.82	0
114.15	0		114.15	0
115.5	0		115.5	0
116.87	0		116.87	0
118.24	0		118.24	0
119.64	0		119.64	0
121.05	0		121.05	0
122.47	0		122.47	0
123.92	0		123.92	0
125.37	0		125.37	0
126.85	0		126.85	0
128.34	0		128.34	0
129.85	0		129.85	0
131.37	0		131.37	0
132.92	0		132.92	0
134.48	0		134.48	0
136.05	0		136.05	0
137.65	0		137.65	0
139.26	0		139.26	0
140.89	0		140.89	0
142.54	0		142.54	0
144.21	0		144.21	0
145.9	0		145.9	0
147.6	0		147.6	0
149.33	0		149.33	0
151.07	0		151.07	0
152.84	0		152.84	0
154.62	0		154.62	0
156.42	0		156.42	0
158.25	0		158.25	0
160.09	0		160.09	0
161.96	0		161.96	0
163.85	0		163.85	0
165.75	0		165.75	0
167.68	0		167.68	0
169.63	0		169.63	0
171.61	0		171.61	0
173.6	0		173.6	0
175.62	0		175.62	0
177.66	0		177.66	0
179.73	0		179.73	0
181.81	0		181.81	0
183.92	0		183.92	0
186.06	0		186.06	0
188.22	0		188.22	0
190.4	0		190.4	0
192.61	0		192.61	0
194.84	0		194.84	0
197.1	0		197.1	0
199.38	0		199.38	0
201.69	0		201.69	0
204.02	0		204.02	0
206.38	0		206.38	0
208.77	0		208.77	0
211.18	0		211.18	0
213.63	0		213.63	0
216.09	0		216.09	0
218.59	0		218.59	0
221.12	0		221.12	0
223.67	0		223.67	0
226.25	0		226.25	0
228.86	0		228.86	0
231.5	0		231.5	0
234.17	0		234.17	0
236.88	0		236.88	0
239.61	0		239.61	0
242.37	0		242.37	0
245.16	0		245.16	0
247.99	0		247.99	0
250.84	0		250.84	0
253.73	0		253.73	0
256.65	0		256.65	0
259.6	0		259.6	0
262.59	0		262.59	0
265.61	0		265.61	0
268.67	0		268.67	0
271.76	0		271.76	0
274.88	0		274.88	0
278.04	0		278.04	0
281.23	0		281.23	0
284.46	0		284.46	0
287.73	0		287.73	0
291.04	0		291.04	0
294.38	0		294.38	0
297.76	0		297.76	0
301.17	0		301.17	0
304.63	0		304.63	0
308.12	0		308.12	0
311.66	0		311.66	0
315.23	0		315.23	0
318.84	0		318.84	0
322.5	0		322.5	0
326.19	0		326.19	0
329.93	0		329.93	0
333.71	0		333.71	0
337.53	0		337.53	0
341.4	0		341.4	0
345.31	0		345.31	0
349.26	0		349.26	0
353.26	0		353.26	0
357.3	0		357.3	0
361.39	0		361.39	0
365.52	0		365.52	0
369.7	0		369.7	0
373.93	0		373.93	0
378.2	0		378.2	0
382.53	0		382.53	0
386.9	0		386.9	0
391.32	0		391.32	0
395.79	0		395.79	0
400.31	0		400.31	0
404.89	0		404.89	0
409.51	0		409.51	0
414.19	0		414.19	0
418.92	0		418.92	0
423.7	0		423.7	0
428.53	0		428.53	0
433.42	0		433.42	0
438.37	0		438.37	0
443.37	0		443.37	0
448.43	0.05		448.43	0
453.54	0.05		453.54	0
458.72	0.05		458.72	0
463.95	0.05		463.95	0
469.24	0.05		469.24	0
474.59	0.1		474.59	0
480	0.1		480	0
485.47	0.1		485.47	0
491	0.1		491	0
496.59	0.1		496.59	0.03
502.25	0.1		502.25	0.03
507.97	0.1		507.97	0.03
513.76	0.1		513.76	0.03
519.61	0.1		519.61	0.03
525.52	0.1		525.52	0.03
531.51	0.1		531.51	0.03
537.56	0.1		537.56	0.03
543.68	0.1		543.68	0.06
549.86	0.1		549.86	0.06
556.12	0.14		556.12	0.06
562.45	0.14		562.45	0.06
568.85	0.14		568.85	0.06
575.32	0.14		575.32	0.06
581.87	0.14		581.87	0.1
588.48	0.14		588.48	0.1
595.18	0.14		595.18	0.1
601.94	0.1		601.94	0.1
608.79	0.1		608.79	0.1
615.71	0.1		615.71	0.1
622.71	0.1		622.71	0.1
629.79	0.1		629.79	0.06
636.95	0.1		636.95	0.06
644.19	0.1		644.19	0.1
651.51	0.1		651.51	0.1
658.91	0.1		658.91	0.1
666.4	0.1		666.4	0.1
673.97	0.1		673.97	0.1
681.62	0.1		681.62	0.1
689.36	0.1		689.36	0.06
697.19	0.1		697.19	0.1
705.11	0.1		705.11	0.1
713.12	0.14		713.12	0.1
721.22	0.19		721.22	0.1
729.4	0.19		729.4	0.1
737.68	0.19		737.68	0.06
746.06	0.19		746.06	0.06
754.53	0.19		754.53	0.06
763.09	0.19		763.09	0.1
771.75	0.19		771.75	0.1
780.51	0.24		780.51	0.1
789.36	0.24		789.36	0.13
798.32	0.29		798.32	0.13
807.38	0.29		807.38	0.13
816.54	0.29		816.54	0.1
825.8	0.38		825.8	0.1
835.17	0.43		835.17	0.13
844.64	0.43		844.64	0.13
854.22	0.43		854.22	0.13
863.9	0.52		863.9	0.13
873.7	0.57		873.7	0.13
883.61	0.62		883.61	0.1
893.62	0.57		893.62	0.13
903.76	0.52		903.76	0.13
914	0.43		914	0.13
924.36	0.48		924.36	0.13
934.84	0.52		934.84	0.13
945.43	0.62		945.43	0.16
956.15	0.71		956.15	0.19
966.98	0.71		966.98	0.19
977.94	0.81		977.94	0.26
989.02	0.86		989.02	0.26
1000.23	1		1000.23	0.22
1011.56	1.19		1011.56	0.22
1023.02	1.29		1023.02	0.29
1034.61	1.43		1034.61	0.29
1046.33	1.38		1046.33	0.32
1058.18	1.38		1058.18	0.29
1070.17	1.57		1070.17	0.32
1082.29	1.67		1082.29	0.32
1094.54	1.62		1094.54	0.32
1106.94	1.86		1106.94	0.32
1119.47	1.86		1119.47	0.32
1132.15	2		1132.15	0.32
1144.97	2.14		1144.97	0.38
1157.93	2.24		1157.93	0.42
1171.04	2.29		1171.04	0.45
1184.3	2.52		1184.3	0.45
1197.7	2.52		1197.7	0.42
1211.26	2.62		1211.26	0.38
1224.97	2.95		1224.97	0.42
1238.83	3		1238.83	0.42
1252.85	3		1252.85	0.42
1267.03	3.19		1267.03	0.48
1281.37	3		1281.37	0.58
1295.87	2.95		1295.87	0.64
1310.53	3.05		1310.53	0.67
1325.36	3.29		1325.36	0.71
1340.36	3.48		1340.36	0.8
1355.52	3.38		1355.52	0.83
1370.86	3.67		1370.86	0.93
1386.37	4.14		1386.37	0.93
1402.05	4.05		1402.05	0.93
1417.91	4.24		1417.91	1.06
1433.95	4.62		1433.95	1.06
1450.17	4.9		1450.17	1.03
1466.57	5.14		1466.57	1.09
1483.16	5.52		1483.16	1.06
1499.93	5.71		1499.93	1.12
1516.89	6		1516.89	1.12
1534.05	6.14		1534.05	1.19
1551.39	6		1551.39	1.15
1568.93	6.38		1568.93	1.15
1586.68	6.48		1586.68	1.25
1604.62	6.38		1604.62	1.28
1622.76	6.81		1622.76	1.31
1641.1	7.19		1641.1	1.28
1659.66	7.29		1659.66	1.31
1678.42	7.62		1678.42	1.28
1697.39	7.71		1697.39	1.19
1716.58	7.81		1716.58	1.28
1735.99	8		1735.99	1.25
1755.61	8.14		1755.61	1.35
1775.45	8.05		1775.45	1.44
1795.52	8.24		1795.52	1.38
1815.81	8.1		1815.81	1.38
1836.33	7.9		1836.33	1.38
1857.09	8.1		1857.09	1.35
1878.07	8.14		1878.07	1.41
1899.3	8.38		1899.3	1.44
1920.76	8.38		1920.76	1.51
1942.46	8.33		1942.46	1.54
1964.41	8.62		1964.41	1.63
1986.61	8.29		1986.61	1.67
2009.05	8.48		2009.05	1.67
2031.75	8.57		2031.75	1.67
2054.71	8.43		2054.71	1.6
2077.92	8.76		2077.92	1.63
2101.4	8.86		2101.4	1.67
2125.14	8.62		2125.14	1.7
2149.14	8.95		2149.14	1.79
2173.42	9.05		2173.42	1.7
2197.97	8.76		2197.97	1.67
2222.8	8.48		2222.8	1.67
2247.91	8.9		2247.91	1.6
2273.3	9.1		2273.3	1.76
2298.98	8.9		2298.98	1.79
2324.94	8.95		2324.94	1.89
2351.2	8.86		2351.2	1.92
2377.76	8.57		2377.76	2.12
2404.61	8.38		2404.61	2.02
2431.77	8.24		2431.77	2.08
2459.23	8.33		2459.23	2.12
2487	8.24		2487	2.12
2515.08	8.33		2515.08	2.08
2543.48	8.43		2543.48	2.05
2572.21	8.48		2572.21	1.99
2601.25	8.52		2601.25	2.02
2630.62	8.1		2630.62	1.92
2660.32	8		2660.32	1.96
2690.36	8.19		2690.36	2.05
2720.74	7.81		2720.74	1.99
2751.46	7.71		2751.46	1.96
2782.52	7.71		2782.52	1.96
2813.93	7.81		2813.93	1.96
2845.7	7.62		2845.7	1.96
2877.83	7.43		2877.83	1.89
2910.32	7.62		2910.32	1.89
2943.17	7.71		2943.17	1.83
2976.4	7.38		2976.4	1.76
3010	7.48		3010	1.67
3043.97	7.43		3043.97	1.67
3078.33	7.52		3078.33	1.63
3113.08	7.62		3113.08	1.7
3148.22	7.48		3148.22	1.6
3183.75	7.62		3183.75	1.6
3219.69	7.38		3219.69	1.54
3256.03	7.33		3256.03	1.51
3292.78	7		3292.78	1.44
3329.94	6.86		3329.94	1.44
3367.53	6.76		3367.53	1.38
3405.53	6.62		3405.53	1.28
3443.97	6.86		3443.97	1.25
3482.83	6.95		3482.83	1.28
3522.14	6.86		3522.14	1.31
3561.89	6.76		3561.89	1.28
3602.08	6.71		3602.08	1.25
3642.73	6.52		3642.73	1.19
3683.84	6.43		3683.84	1.25
3725.41	6.33		3725.41	1.25
3767.45	6.38		3767.45	1.25
3809.96	6.29		3809.96	1.19
3852.95	6.1		3852.95	1.22
3896.43	6.05		3896.43	1.22
3940.39	5.81		3940.39	1.09
3984.85	5.71		3984.85	1.12
4029.81	5.48		4029.81	1.15
4075.28	5.38		4075.28	1.19
4121.27	5.24		4121.27	1.28
4167.76	5.33		4167.76	1.31
4214.79	5.29		4214.79	1.38
4262.34	5.38		4262.34	1.41
4310.43	5.1		4310.43	1.41
4359.06	4.67		4359.06	1.44
4408.24	4.57		4408.24	1.41
4457.97	4.57		4457.97	1.47
4508.26	4.29		4508.26	1.41
4559.12	4.05		4559.12	1.44
4610.55	3.9		4610.55	1.38
4662.57	3.86		4662.57	1.25
4715.16	3.81		4715.16	1.19
4768.35	3.86		4768.35	1.22
4822.14	3.71		4822.14	1.12
4876.54	3.76		4876.54	1.12
4931.55	3.62		4931.55	1.12
4987.18	3.52		4987.18	1.19
5043.43	3.52		5043.43	1.15
5100.32	3.43		5100.32	1.06
5157.85	3.62		5157.85	1.03
5216.03	3.52		5216.03	0.96
5274.86	3.86		5274.86	0.93
5334.36	4.05		5334.36	0.93
5394.53	3.76		5394.53	0.83
5455.38	3.76		5455.38	0.77
5516.91	3.76		5516.91	0.77
5579.13	3.71		5579.13	0.74
5642.06	3.62		5642.06	0.67
5705.69	3.76		5705.69	0.67
5770.04	3.81		5770.04	0.74
5835.12	3.71		5835.12	0.77
5900.93	3.52		5900.93	0.83
5967.48	3.33		5967.48	0.83
6034.78	3.24		6034.78	0.8
6102.84	3.19		6102.84	0.93
6171.67	3.05		6171.67	0.96
6241.27	3		6241.27	0.9
6311.66	2.95		6311.66	0.77
6382.84	3.05		6382.84	0.8
6454.82	3		6454.82	0.8
6527.61	2.71		6527.61	0.8
6601.22	2.71		6601.22	0.83
6675.66	2.29		6675.66	0.8
6750.95	2.05		6750.95	0.71
6827.08	2.1		6827.08	0.74
6904.06	2		6904.06	0.74
6981.92	2		6981.92	0.71
7060.65	2		7060.65	0.71
7140.27	2		7140.27	0.64
7220.78	1.9		7220.78	0.67
7302.21	1.86		7302.21	0.61
7384.55	1.9		7384.55	0.54
7467.81	1.9		7467.81	0.48
7552.02	2.05		7552.02	0.58
7637.18	1.95		7637.18	0.54
7723.29	2		7723.29	0.51
7810.38	1.81		7810.38	0.48
7898.44	1.81		7898.44	0.45
7987.5	1.71		7987.5	0.51
8077.56	1.57		8077.56	0.51
8168.64	1.62		8168.64	0.51
8260.75	1.67		8260.75	0.51
8353.89	1.67		8353.89	0.51
8448.07	1.67		8448.07	0.54
8543.33	1.67		8543.33	0.54
8639.65	1.71		8639.65	0.51
8737.06	1.71		8737.06	0.58
8835.57	1.67		8835.57	0.58
8935.19	1.52		8935.19	0.61
9035.93	1.48		9035.93	0.61
9137.8	1.38		9137.8	0.61
9240.83	1.33		9240.83	0.58
9345.01	1.33		9345.01	0.61
9450.37	1.33		9450.37	0.64
9556.92	1.19		9556.92	0.54
9664.66	1.19		9664.66	0.58
9773.62	1.1		9773.62	0.54
9883.81	1.1		9883.81	0.58
9995.24	1.1		9995.24	0.58
10107.9	1.1		10107.9	0.54
10221.9	1.1		10221.9	0.51
10337.1	1.05		10337.1	0.51
10453.6	1.05		10453.6	0.51
10571.5	0.95		10571.5	0.51
10690.7	0.9		10690.7	0.51
10811.2	0.81		10811.2	0.51
10933.1	0.67		10933.1	0.51
11056.3	0.67		11056.3	0.48
11181	0.67		11181	0.51
11307	0.71		11307	0.48
11434.5	0.67		11434.5	0.48
11563.4	0.62		11563.4	0.45
11693.7	0.71		11693.7	0.48
11825.6	0.71		11825.6	0.48
11958.9	0.67		11958.9	0.45
12093.7	0.67		12093.7	0.45
12230	0.71		12230	0.45
12367.9	0.71		12367.9	0.42
12507.3	0.76		12507.3	0.38
12648.3	0.67		12648.3	0.38
12790.9	0.71		12790.9	0.35
12935	0.62		12935	0.38
13080.9	0.57		13080.9	0.38
13228.3	0.52		13228.3	0.38
13377.4	0.57		13377.4	0.32
13528.2	0.57		13528.2	0.29
13680.7	0.67		13680.7	0.32
13834.9	0.67		13834.9	0.32
13990.9	0.62		13990.9	0.32
14148.6	0.57		14148.6	0.35
14308	0.52		14308	0.38
14469.3	0.52		14469.3	0.38
14632.4	0.52		14632.4	0.38
14797.4	0.48		14797.4	0.35
14964.2	0.48		14964.2	0.32
15132.8	0.48		15132.8	0.32
15303.4	0.48		15303.4	0.32
15475.9	0.43		15475.9	0.29
15650.3	0.43		15650.3	0.26
15826.8	0.38		15826.8	0.22
16005.1	0.38		16005.1	0.22
16185.5	0.33		16185.5	0.26
16368	0.38		16368	0.22
16552.5	0.43		16552.5	0.26
16739	0.38		16739	0.29
16927.7	0.38		16927.7	0.29
17118.5	0.43		17118.5	0.29
17311.5	0.33		17311.5	0.29
17506.6	0.33		17506.6	0.29
17703.9	0.33		17703.9	0.26
17903.4	0.33		17903.4	0.19
18105.2	0.38		18105.2	0.19
18309.3	0.43		18309.3	0.19
18515.7	0.43		18515.7	0.19
18724.3	0.43		18724.3	0.19
18935.4	0.43		18935.4	0.19
19148.8	0.48		19148.8	0.19
19364.6	0.48		19364.6	0.19
19582.9	0.48		19582.9	0.22
19803.6	0.48		19803.6	0.22
20026.8	0.48		20026.8	0.22
20252.5	0.48		20252.5	0.22
20480.8	0.48		20480.8	0.26
20711.6	0.43		20711.6	0.26
20945	0.38		20945	0.22
21181.1	0.38		21181.1	0.19
21419.8	0.33		21419.8	0.19
21661.2	0.29		21661.2	0.19
21905.4	0.29		21905.4	0.22
22152.2	0.33		22152.2	0.22
22401.9	0.33		22401.9	0.22
22654.4	0.33		22654.4	0.29
22909.7	0.29		22909.7	0.26
23167.9	0.24		23167.9	0.26
23429	0.29		23429	0.26
23693.1	0.24		23693.1	0.26
23960.1	0.19		23960.1	0.32
24230.1	0.14		24230.1	0.35
24503.2	0.1		24503.2	0.45
24779.4	0.1		24779.4	0.42
25058.7	0.1		25058.7	0.42
25341	0.1		25341	0.42
25626.7	0.1		25626.7	0.45
25915.5	0.1		25915.5	0.38
26207.5	0.1		26207.5	0.38
26502.9	0.1		26502.9	0.42
26801.6	0.1		26801.6	0.42
27103.6	0.1		27103.6	0.45
27409.1	0.1		27409.1	0.48
27718	0.1		27718	0.42
28030.4	0.05		28030.4	0.42
28346.2	0.05		28346.2	0.42
28665.7	0.05		28665.7	0.35
28988.8	0.05		28988.8	0.35
29315.5	0.05		29315.5	0.42
29645.8	0		29645.8	0.42
29980	0		29980	0.45
30317.8	0		30317.8	0.38
30659.5	0		30659.5	0.38
31005	0		31005	0.29
31354.4	0		31354.4	0.32
31707.8	0		31707.8	0.32
32065.1	0		32065.1	0.35
32426.5	0		32426.5	0.32
32791.9	0		32791.9	0.38
33161.4	0.1		33161.4	0.35
33535.2	0.1		33535.2	0.42
33913.1	0.1		33913.1	0.42
34295.3	0.1		34295.3	0.42
34681.8	0.1		34681.8	0.38
35072.6	0.1		35072.6	0.38
35467.8	0.1		35467.8	0.38
35867.6	0.1		35867.6	0.45
36271.8	0.1		36271.8	0.45
36680.5	0.1		36680.5	0.45
37093.9	0.1		37093.9	0.45
37511.9	0.1		37511.9	0.45
37934.6	0.1		37934.6	0.48
38362.1	0.1		38362.1	0.48
38794.4	0.1		38794.4	0.48
39231.6	0.1		39231.6	0.48
39673.7	0.1		39673.7	0.45
40120.8	0.1		40120.8	0.51
40573	0.1		40573	0.48
41030.2	0.1		41030.2	0.48
41492.5	0.14		41492.5	0.45
41960.1	0.05		41960.1	0.45
42433	0.05		42433	0.35
42911.2	0.05		42911.2	0.38
43394.7	0.05		43394.7	0.48
43883.8	0.05		43883.8	0.48
44378.3	0.05		44378.3	0.51
44878.4	0.05		44878.4	0.51
45384.1	0.05		45384.1	0.51
45895.6	0.05		45895.6	0.61
46412.7	0.05		46412.7	0.71
46935.8	0.05		46935.8	0.74
47464.7	0.05		47464.7	0.77
47999.6	0.05		47999.6	0.77
48540.5	0.05		48540.5	0.83
49087.5	0.05		49087.5	0.83
49640.6	0.05		49640.6	0.9
50200	0.05		50200	0.99
50765.7	0.05		50765.7	1.09
51337.8	0.05		51337.8	1.25
51916.3	0.05		51916.3	1.35
52501.3	0		52501.3	1.44
53093	0		53093	1.6
53691.3	0		53691.3	1.7
54296.3	0		54296.3	1.73
54908.2	0		54908.2	1.63
55526.9	0		55526.9	1.83
56152.6	0		56152.6	1.99
56785.4	0		56785.4	2.12
57425.3	0		57425.3	2.21
58072.4	0		58072.4	2.15
58726.8	0		58726.8	2.21
59388.6	0		59388.6	2.24
60057.8	0.05		60057.8	2.31
60734.6	0.05		60734.6	2.4
61419	0.05		61419	2.53
62111.1	0.05		62111.1	2.6
62811	0.05		62811	2.56
63518.8	0.05		63518.8	2.6
64234.6	0.05		64234.6	2.5
64958.4	0.05		64958.4	2.5
65690.3	0.05		65690.3	2.56
66430.6	0.05		66430.6	2.63
67179.2	0.05		67179.2	2.76
67936.2	0.05		67936.2	2.79
68701.7	0.05		68701.7	2.85
69475.9	0.05		69475.9	3.04
70258.8	0.05		70258.8	3.01
71050.5	0.05		71050.5	2.95
71851.2	0.05		71851.2	3.01
72660.8	0.05		72660.8	3.04
73479.6	0.05		73479.6	3.3
74307.6	0.05		74307.6	3.33
75144.9	0.05		75144.9	3.27
75991.7	0		75991.7	3.3
76848	0		76848	3.3
77713.9	0		77713.9	3.3
78589.7	0		78589.7	3.27
79475.3	0		79475.3	3.49
80370.8	0		80370.8	3.59
81276.5	0		81276.5	3.85
82192.3	0.05		82192.3	3.97
83118.4	0.05		83118.4	4.04
84055.1	0.05		84055.1	4.07
85002.2	0.05		85002.2	4.2
85960.1	0.1		85960.1	4.39
86928.7	0.14		86928.7	4.55
87908.3	0.14		87908.3	4.65
88898.9	0.14		88898.9	4.9
89900.6	0.14		89900.6	5.22
90913.6	0.14		90913.6	5.35
91938.1	0.14		91938.1	5.51
92974	0.14		92974	5.77
94021.7	0.14		94021.7	5.9
95081.1	0.14		95081.1	6.25
96152.6	0.14		96152.6	6.35
97236	0.14		97236	6.57
98331.7	0.19		98331.7	6.73
99439.8	0.19		99439.8	7.12
100560	0.19		100560	7.18
101693	0.19		101693	7.15
102839	0.19		102839	7.24
103998	0.14		103998	7.4
105170	0.14		105170	7.5
106355	0.14		106355	7.63
107553	0.14		107553	7.5
108765	0.1		108765	7.47
109991	0.05		109991	7.5
111230	0.05		111230	7.66
112484	0.05		112484	7.82
113751	0.05		113751	7.88
115033	0.05		115033	8.11
116329	0.05		116329	8.21
117640	0.05		117640	7.95
118966	0.05		118966	8.08
120306	0.05		120306	8.01
121662	0.05		121662	8.49
123033	0.05		123033	8.33
124419	0		124419	8.43
125821	0		125821	8.65
127239	0		127239	8.69
128673	0		128673	8.91
130123	0		130123	9.01
131589	0		131589	9.1
133071	0		133071	9.17
134571	0.05		134571	9.26
136087	0.05		136087	9.42
137621	0.05		137621	9.42
139171	0.1		139171	9.65
140740	0.1		140740	9.58
142326	0.1		142326	9.52
143929	0.1		143929	9.68
145551	0.1		145551	9.46
147191	0.1		147191	9.36
148850	0.1		148850	9.55
150527	0.1		150527	9.68
152223	0.1		152223	9.78
153938	0.1		153938	9.55
155673	0.14		155673	9.81
157427	0.14		157427	9.68
159201	0.14		159201	9.26
160995	0.14		160995	9.2
162809	0.19		162809	9.1
164644	0.19		164644	8.97
166499	0.19		166499	8.62
168375	0.19		168375	8.53
170272	0.14		170272	8.46
172191	0.14		172191	8.37
174131	0.14		174131	8.4
176093	0.14		176093	8.17
178077	0.14		178077	8.17
180084	0.14		180084	7.98
182113	0.14		182113	7.47
184165	0.14		184165	7.47
186240	0.14		186240	7.31
188339	0.14		188339	7.02
190461	0.14		190461	6.67
192607	0.14		192607	6.44
194777	0.14		194777	6.12
196972	0.14		196972	5.83
199192	0.14		199192	5.67
201436	0.14		201436	5.54
203706	0.14		203706	5.38
206001	0.14		206001	5.22
208322	0.14		208322	5
210670	0.14		210670	4.84
213043	0.14		213043	4.62
215444	0.14		215444	4.29
217872	0.14		217872	4.01
220327	0.14		220327	3.72
222809	0.1		222809	3.46
225320	0.1		225320	3.08
227859	0.1		227859	2.79
230426	0.1		230426	2.66
233023	0.1		233023	2.34
235648	0.1		235648	2.15
238303	0.1		238303	1.99
240989	0.1		240989	1.76
243704	0.1		243704	1.54
246450	0.1		246450	1.41
249227	0.05		249227	1.22
252035	0.05		252035	1.06
254875	0.05		254875	0.93
257747	0.05		257747	0.8
260652	0		260652	0.64
263589	0		263589	0.48
266558	0		266558	0.45
269562	0		269562	0.38
272599	0		272599	0.32
275671	0		275671	0.26
278777	0		278777	0.22
281919	0		281919	0.16
285095	0		285095	0.13
288308	0		288308	0.1
291556	0		291556	0.06
294842	0		294842	0.06
298163	0		298163	0.06
301523	0		301523	0.03
304921	0		304921	0.03
308357	0		308357	0.03
311831	0		311831	0
315345	0		315345	0
318898	0		318898	0
322491	0		322491	0
326125	0		326125	0
329800	0		329800	0
333516	0		333516	0
337274	0		337274	0
341074	0		341074	0
344917	0		344917	0
348804	0		348804	0
352734	0		352734	0
356709	0		356709	0
360728	0		360728	0
364793	0		364793	0
368903	0		368903	0
373060	0		373060	0
377263	0		377263	0
381514	0		381514	0
385813	0		385813	0
390160	0		390160	0
394557	0		394557	0
399002	0		399002	0
403498	0		403498	0
408045	0		408045	0
412643	0		412643	0
417292	0		417292	0
421994	0		421994	0
426749	0		426749	0
431557	0		431557	0
436420	0		436420	0
441338	0		441338	0
446311	0		446311	0
451340	0		451340	0
456425	0		456425	0
461568	0		461568	0
466769	0		466769	0
472028	0		472028	0
477347	0		477347	0
482725	0		482725	0
488165	0		488165	0
493665	0		493665	0
499228	0		499228	0
504853	0		504853	0
510542	0		510542	0
516294	0		516294	0
522112	0		522112	0
527995	0		527995	0
533944	0		533944	0
539960	0		539960	0
546044	0		546044	0
552197	0		552197	0
558419	0		558419	0
564711	0		564711	0
571074	0		571074	0
577509	0		577509	0
584017	0		584017	0
590597	0		590597	0
597251	0		597251	0
603981	0		603981	0
610787	0		610787	0
617669	0		617669	0
624629	0		624629	0
631667	0		631667	0
638784	0		638784	0
645982	0		645982	0
653261	0		653261	0
660622	0		660622	0
668065	0		668065	0
675592	0		675592	0
683205	0		683205	0
690903	0		690903	0
698688	0		698688	0
706561	0		706561	0
714522	0		714522	0
722573	0		722573	0
730715	0		730715	0
738949	0		738949	0
747275	0		747275	0
755694	0		755694	0
764210	0		764210	0
772820	0		772820	0
781528	0		781528	0
790335	0		790335	0
799240	0		799240	0
808246	0		808246	0
817353	0		817353	0
826562	0		826562	0
835876	0		835876	0
845294	0		845294	0
854818	0		854818	0
864450	0		864450	0
874191	0		874191	0
884041	0		884041	0
894002	0		894002	0
904076	0		904076	0
914262	0		914262	0
924564	0		924564	0
934982	0		934982	0
945516	0		945516	0
956170	0		956170	0
966944	0		966944	0
977839	0		977839	0
988858	0		988858	0

## Sheet: Fig. 2b
Bin	Count		Bin	Count
-295.45	0		4.84	0
-292.42	0		4.96	0
-289.41	0		5.08	0
-286.42	0		5.2	0
-283.45	0		5.33	0
-280.5	0		5.45	0
-277.57	0		5.58	0
-274.66	0		5.71	0
-271.78	0		5.83	0
-268.91	0		5.96	0
-266.06	0		6.1	0
-263.23	0		6.23	0
-260.41	0		6.36	0
-257.62	0		6.5	0
-254.84	0		6.64	0
-252.09	0		6.77	0
-249.35	0		6.91	0
-246.62	0		7.06	0
-243.92	0		7.2	0
-241.23	0		7.34	0
-238.55	0		7.49	0
-235.9	0		7.64	0
-233.26	0		7.79	0
-230.63	0		7.94	0
-228.03	0		8.09	0
-225.43	0		8.24	0
-222.85	0		8.4	0
-220.29	0		8.56	0
-217.74	0		8.72	0
-215.21	0		8.88	0
-212.69	0		9.04	0
-210.18	0		9.21	0
-207.69	0.09		9.37	0
-205.21	0.09		9.54	0
-202.75	0.09		9.71	0
-200.3	0.09		9.88	0
-197.86	0.09		10.06	0
-195.43	0.09		10.23	0
-193.02	0.09		10.41	0
-190.62	0.09		10.59	0
-188.23	0.09		10.77	0
-185.85	0.09		10.96	0
-183.49	0.09		11.14	0
-181.14	0		11.33	0
-178.8	0		11.52	0
-176.47	0		11.71	0
-174.15	0		11.91	0
-171.84	0		12.11	0
-169.54	0		12.3	0
-167.25	0		12.5	0
-164.98	0		12.71	0
-162.71	0		12.91	0
-160.45	0		13.12	0
-158.21	0		13.33	0
-155.97	0		13.54	0
-153.74	0		13.76	0
-151.52	0		13.98	0
-149.32	0		14.2	0
-147.12	0		14.42	0
-144.92	0		14.64	0
-142.74	0.09		14.87	0
-140.57	0.09		15.1	0
-138.4	0.09		15.33	0
-136.24	0.09		15.57	0
-134.1	0.09		15.81	0
-131.95	0.09		16.05	0
-129.82	0.09		16.29	0
-127.69	0.09		16.53	0
-125.57	0.09		16.78	0
-123.46	0.09		17.03	0
-121.36	0.09		17.29	0
-119.26	0		17.54	0
-117.17	0		17.8	0
-115.08	0		18.07	0
-113.01	0		18.33	0
-110.94	0		18.6	0
-108.87	0		18.87	0
-106.81	0		19.15	0
-104.76	0		19.43	0
-102.71	0		19.71	0
-100.67	0		19.99	0
-98.63	0		20.28	0
-96.6	0		20.57	0
-94.58	0		20.86	0
-92.56	0		21.16	0
-90.54	0		21.46	0
-88.53	0		21.76	0
-86.53	0		22.07	0
-84.53	0		22.38	0
-82.53	0		22.7	0
-80.54	0		23.01	0
-78.55	0.09		23.34	0
-76.57	0.09		23.66	0
-74.59	0.09		23.99	0
-72.62	0.09		24.32	0
-70.64	0.09		24.66	0
-68.68	0.09		25	0
-66.71	0.09		25.34	0
-64.75	0.09		25.69	0
-62.79	0.09		26.04	0
-60.84	0.09		26.4	0
-58.89	0.09		26.76	0
-56.94	0		27.12	0
-55	0		27.49	0
-53.06	0		27.86	0
-51.12	0		28.23	0
-49.18	0		28.61	0
-47.24	0		29	0
-45.31	0		29.39	0
-43.38	0		29.78	0
-41.46	0		30.18	0
-39.53	0		30.58	0
-37.61	0		30.99	0
-35.68	0		31.4	0
-33.76	0		31.81	0
-31.85	0		32.23	0
-29.93	0		32.66	0
-28.01	0		33.09	0
-26.1	0.09		33.52	0
-24.19	0.09		33.96	0
-22.28	0.09		34.41	0
-20.37	0.09		34.86	0
-18.46	0.09		35.31	0
-16.55	0.09		35.77	0
-14.64	0.09		36.24	0
-12.73	0.09		36.71	0
-10.83	0.09		37.18	0
-8.92	0.09		37.66	0
-7.01	0.09		38.15	0
-5.11	0		38.64	0
-3.2	0		39.14	0
-1.3	0		39.64	0
0.61	0		40.15	0
2.51	0		40.67	0
4.42	0		41.19	0
6.32	0		41.71	0
8.23	0		42.24	0
10.13	0		42.78	0
12.04	0		43.33	0
13.95	0		43.88	0
15.85	0		44.43	0
17.76	0		44.99	0
19.67	0		45.56	0
21.58	0		46.14	0
23.49	0		46.72	0
25.41	0		47.31	0
27.32	0		47.9	0
29.23	0		48.51	0
31.15	0		49.11	0
33.07	0		49.73	0
34.99	0		50.35	0
36.91	0		50.98	0
38.83	0		51.62	0
40.76	0		52.26	0
42.68	0		52.91	0
44.61	0		53.57	0
46.54	0		54.24	0
48.48	0		54.91	0
50.41	0		55.59	0
52.35	0		56.28	0
54.29	0		56.97	0
56.24	0		57.68	0
58.18	0		58.39	0
60.13	0		59.11	0
62.09	0		59.84	0
64.04	0		60.57	0
66	0		61.32	0
67.96	0		62.07	0
69.93	0		62.83	0
71.9	0		63.6	0
73.87	0		64.38	0
75.85	0		65.17	0
77.83	0		65.96	0
79.82	0		66.77	0
81.81	0		67.58	0
83.8	0		68.41	0
85.8	0		69.24	0
87.81	0		70.08	0
89.81	0		70.93	0
91.83	0		71.8	0
93.84	0		72.67	0
95.87	0		73.55	0
97.9	0		74.44	0
99.93	0.09		75.34	0
101.97	0.09		76.25	0
104.02	0.09		77.17	0
106.07	0.09		78.1	0
108.12	0.09		79.04	0
110.19	0.09		80	0
112.25	0.09		80.96	0
114.33	0.09		81.93	0
116.41	0.09		82.92	0
118.5	0.09		83.92	0
120.6	0.09		84.92	0
122.7	0		85.94	0
124.81	0		86.97	0
126.92	0		88.01	0
129.05	0		89.07	0
131.18	0		90.13	0
133.32	0		91.21	0
135.46	0		92.3	0
137.62	0		93.4	0
139.78	0		94.52	0
141.95	0		95.64	0
144.13	0		96.78	0
146.32	0		97.94	0
148.52	0		99.1	0
150.72	0.09		100.28	0
152.94	0.09		101.47	0
155.16	0.09		102.68	0
157.39	0.09		103.9	0
159.64	0.09		105.13	0
161.89	0.09		106.37	0
164.15	0.09		107.64	0
166.43	0.09		108.91	0
168.71	0.09		110.2	0
171	0.09		111.5	0
173.31	0.09		112.82	0
175.62	0		114.15	0
177.95	0		115.5	0
180.29	0		116.87	0
182.63	0		118.24	0
184.99	0		119.64	0
187.37	0		121.05	0
189.75	0.09		122.47	0
192.15	0.18		123.92	0
194.56	0.18		125.37	0
196.98	0.18		126.85	0
199.41	0.18		128.34	0
201.86	0.18		129.85	0
204.32	0.18		131.37	0
206.79	0.18		132.92	0
209.28	0.18		134.48	0
211.78	0.18		136.05	0
214.29	0.27		137.65	0
216.82	0.18		139.26	0
219.36	0.09		140.89	0
221.92	0.09		142.54	0
224.49	0.09		144.21	0
227.08	0.09		145.9	0
229.69	0.09		147.6	0
232.3	0.09		149.33	0
234.94	0.09		151.07	0
237.59	0.09		152.84	0
240.26	0.09		154.62	0
242.94	0		156.42	0
245.64	0		158.25	0
248.36	0		160.09	0
251.09	0		161.96	0
253.84	0		163.85	0
256.61	0		165.75	0
259.4	0		167.68	0
262.2	0		169.63	0
265.03	0		171.61	0
267.87	0		173.6	0
270.73	0		175.62	0
273.61	0.09		177.66	0
276.52	0.09		179.73	0
279.44	0.09		181.81	0
282.38	0.09		183.92	0
285.34	0.09		186.06	0
288.32	0.09		188.22	0
291.32	0.09		190.4	0
294.35	0.09		192.61	0
297.39	0.18		194.84	0
300.46	0.18		197.1	0
303.55	0.18		199.38	0
306.66	0.18		201.69	0
309.79	0.18		204.02	0
312.95	0.18		206.38	0
316.13	0.18		208.77	0
319.34	0.18		211.18	0
322.57	0.18		213.63	0
325.82	0.18		216.09	0
329.1	0.18		218.59	0
332.4	0.09		221.12	0
335.73	0.09		223.67	0
339.08	0.09		226.25	0
342.46	0		228.86	0
345.86	0		231.5	0
349.3	0		234.17	0
352.76	0.09		236.88	0
356.24	0.09		239.61	0
359.76	0.09		242.37	0
363.3	0.09		245.16	0
366.87	0.09		247.99	0
370.47	0.09		250.84	0
374.1	0.18		253.73	0
377.75	0.18		256.65	0
381.44	0.18		259.6	0
385.16	0.18		262.59	0
388.91	0.18		265.61	0
392.69	0.09		268.67	0
396.5	0.27		271.76	0
400.34	0.36		274.88	0
404.22	0.45		278.04	0
408.13	0.45		281.23	0
412.07	0.45		284.46	0
416.04	0.36		287.73	0
420.05	0.36		291.04	0
424.1	0.36		294.38	0
428.17	0.55		297.76	0
432.29	0.55		301.17	0
436.43	0.55		304.63	0
440.62	0.45		308.12	0
444.84	0.36		311.66	0
449.1	0.27		315.23	0
453.39	0.27		318.84	0
457.73	0.45		322.5	0
462.1	0.45		326.19	0
466.51	0.45		329.93	0
470.96	0.45		333.71	0
475.45	0.27		337.53	0
479.98	0.45		341.4	0
484.55	0.64		345.31	0
489.17	0.82		349.26	0
493.82	0.82		353.26	0
498.52	0.91		357.3	0
503.26	0.91		361.39	0
508.04	0.73		365.52	0
512.87	0.82		369.7	0
517.74	0.82		373.93	0
522.65	0.82		378.2	0
527.62	0.91		382.53	0
532.62	1		386.9	0
537.68	1		391.32	0
542.78	0.73		395.79	0
547.93	0.73		400.31	0
553.13	0.64		404.89	0
558.37	0.91		409.51	0
563.67	0.91		414.19	0
569.02	0.82		418.92	0
574.42	0.82		423.7	0
579.86	0.82		428.53	0
585.37	0.91		433.42	0
590.92	0.64		438.37	0
596.53	0.55		443.37	0
602.19	0.64		448.43	0
607.9	0.73		453.54	0
613.67	1		458.72	0
619.5	0.91		463.95	0
625.38	1		469.24	0
631.32	1.09		474.59	0
637.32	1.27		480	0
643.37	1.27		485.47	0
649.49	1.18		491	0
655.66	1.27		496.59	0
661.9	1.45		502.25	0
668.2	1.36		507.97	0
674.56	1.36		513.76	0
680.98	1.36		519.61	0
687.46	1.36		525.52	0
694.01	1.45		531.51	0
700.63	1.45		537.56	0
707.31	1.45		543.68	0
714.06	1.64		549.86	0
720.87	1.55		556.12	0
727.76	1.64		562.45	0
734.71	1.45		568.85	0
741.73	1.64		575.32	0
748.82	1.55		581.87	0
755.99	1.45		588.48	0
763.22	1.91		595.18	0
770.53	2		601.94	0
777.92	2.18		608.79	0
785.38	2.18		615.71	0
792.91	2.45		622.71	0
800.52	2.91		629.79	0
808.21	2.82		636.95	0
815.98	3.27		644.19	0
823.83	3.45		651.51	0
831.75	3.55		658.91	0
839.76	3.64		666.4	0
847.85	3.18		673.97	0
856.02	3.18		681.62	0
864.28	3.09		689.36	0
872.63	3.36		697.19	0
881.05	3.18		705.11	0
889.57	3.27		713.12	0
898.17	3.45		721.22	0
906.87	3.36		729.4	0
915.65	3.27		737.68	0
924.53	3.64		746.06	0.09
933.49	3.55		754.53	0.09
942.55	3.55		763.09	0.09
951.71	3.73		771.75	0.09
960.96	3.82		780.51	0.09
970.31	3.91		789.36	0.09
979.75	4.27		798.32	0.09
989.29	4.36		807.38	0.09
998.94	4.82		816.54	0.09
1008.68	4.73		825.8	0.09
1018.53	5.09		835.17	0.09
1028.48	5.55		844.64	0
1038.54	6.45		854.22	0
1048.7	6.91		863.9	0
1058.97	7.18		873.7	0
1069.34	7.55		883.61	0
1079.83	8		893.62	0.09
1090.43	8.27		903.76	0.09
1101.14	8.36		914	0.09
1111.96	8.27		924.36	0.09
1122.9	8.45		934.84	0.09
1133.95	8.73		945.43	0.09
1145.13	8.55		956.15	0.09
1156.42	7.91		966.98	0.09
1167.83	7.73		977.94	0.09
1179.36	7.91		989.02	0.09
1191.02	7.91		1000.23	0.18
1202.8	7.64		1011.56	0.09
1214.7	7.45		1023.02	0.09
1226.73	7.64		1034.61	0.09
1238.9	7.73		1046.33	0.18
1251.19	8		1058.18	0.27
1263.61	8.18		1070.17	0.27
1276.17	8		1082.29	0.27
1288.86	8.45		1094.54	0.27
1301.69	9.18		1106.94	0.36
1314.65	9.73		1119.47	0.36
1327.76	10.18		1132.15	0.27
1341.01	10.73		1144.97	0.27
1354.4	10.91		1157.93	0.27
1367.93	11		1171.04	0.27
1381.61	11.73		1184.3	0.18
1395.44	12.64		1197.7	0.18
1409.41	12.73		1211.26	0.18
1423.54	13.55		1224.97	0.18
1437.82	13.82		1238.83	0.18
1452.25	13.73		1252.85	0.09
1466.84	13.55		1267.03	0.09
1481.59	14.18		1281.37	0.09
1496.5	13.64		1295.87	0.09
1511.57	14.18		1310.53	0.09
1526.8	14.55		1325.36	0.09
1542.2	14.55		1340.36	0.09
1557.77	13.91		1355.52	0
1573.51	14		1370.86	0.09
1589.41	14.45		1386.37	0.09
1605.49	15.45		1402.05	0.09
1621.75	15.64		1417.91	0.18
1638.18	16.64		1433.95	0.18
1654.79	16.73		1450.17	0.18
1671.58	17.36		1466.57	0.18
1688.56	17.73		1483.16	0.18
1705.72	18		1499.93	0.18
1723.07	18.09		1516.89	0.18
1740.6	18.64		1534.05	0.18
1758.33	18.82		1551.39	0.09
1776.26	19.18		1568.93	0.09
1794.37	18.27		1586.68	0.09
1812.69	19.09		1604.62	0
1831.21	17.91		1622.76	0
1849.93	18.27		1641.1	0
1868.86	18.82		1659.66	0
1887.99	19.09		1678.42	0.09
1907.33	19.27		1697.39	0.09
1926.89	19		1716.58	0.09
1946.66	19.09		1735.99	0.09
1966.64	19.73		1755.61	0.09
1986.85	19.27		1775.45	0.18
2007.28	20.18		1795.52	0.27
2027.93	19.64		1815.81	0.27
2048.81	20.45		1836.33	0.27
2069.92	20.27		1857.09	0.36
2091.27	20.18		1878.07	0.36
2112.84	19.73		1899.3	0.27
2134.66	19.27		1920.76	0.27
2156.71	20.27		1942.46	0.36
2179.01	21.09		1964.41	0.36
2201.56	21.45		1986.61	0.36
2224.35	22.09		2009.05	0.45
2247.39	22.18		2031.75	0.36
2270.69	23.18		2054.71	0.45
2294.25	23.64		2077.92	0.45
2318.06	22.82		2101.4	0.55
2342.14	23.09		2125.14	0.55
2366.49	23.55		2149.14	0.55
2391.1	24.36		2173.42	0.73
2415.99	24.91		2197.97	0.64
2441.15	24.27		2222.8	0.64
2466.59	24.55		2247.91	0.73
2492.31	24.36		2273.3	0.55
2518.32	24.18		2298.98	0.73
2544.61	23.64		2324.94	0.73
2571.19	23.64		2351.2	0.73
2598.07	23.91		2377.76	0.64
2625.25	24.36		2404.61	0.64
2652.73	24.45		2431.77	0.64
2680.51	24.27		2459.23	0.45
2708.6	24.09		2487	0.64
2737.01	23.64		2515.08	0.64
2765.72	22.82		2543.48	0.55
2794.76	21.82		2572.21	0.73
2824.12	22.55		2601.25	0.64
2853.8	22.36		2630.62	0.55
2883.82	21.73		2660.32	0.55
2914.16	22.09		2690.36	0.45
2944.85	21.27		2720.74	0.45
2975.87	21.64		2751.46	0.55
3007.24	22.36		2782.52	0.55
3038.96	21.55		2813.93	0.36
3071.03	21.45		2845.7	0.45
3103.46	21.45		2877.83	0.45
3136.25	21.45		2910.32	0.45
3169.4	20.36		2943.17	0.36
3202.93	20		2976.4	0.45
3236.82	20.27		3010	0.64
3271.09	19.82		3043.97	0.64
3305.75	20		3078.33	0.82
3340.79	18.82		3113.08	0.82
3376.22	18.82		3148.22	0.82
3412.04	19		3183.75	0.82
3448.27	19.64		3219.69	0.73
3484.9	19.82		3256.03	0.73
3521.93	21.27		3292.78	0.55
3559.38	21.55		3329.94	0.55
3597.25	21.45		3367.53	0.45
3635.53	21.09		3405.53	0.27
3674.25	21.36		3443.97	0.55
3713.4	21.09		3482.83	0.45
3752.98	21.55		3522.14	0.55
3793.01	20.55		3561.89	0.64
3833.48	20.73		3602.08	0.64
3874.4	20.45		3642.73	0.64
3915.78	19.91		3683.84	0.64
3957.63	19.55		3725.41	0.82
3999.93	18.91		3767.45	0.82
4042.72	19.55		3809.96	0.91
4085.98	19		3852.95	1
4129.72	19.18		3896.43	0.73
4173.95	19.09		3940.39	0.73
4218.68	19		3984.85	0.64
4263.9	18.91		4029.81	0.64
4309.63	18		4075.28	0.73
4355.88	17.27		4121.27	0.91
4402.63	16.91		4167.76	1
4449.92	15.45		4214.79	0.82
4497.73	15.27		4262.34	0.82
4546.07	15		4310.43	0.82
4594.96	14.91		4359.06	0.73
4644.39	13.73		4408.24	0.82
4694.37	13.09		4457.97	0.73
4744.92	12.27		4508.26	0.64
4796.03	12.09		4559.12	0.64
4847.71	11.64		4610.55	0.55
4899.97	12.27		4662.57	0.45
4952.82	12.91		4715.16	0.45
5006.25	13.36		4768.35	0.45
5060.29	13.09		4822.14	0.55
5114.93	12.73		4876.54	0.45
5170.18	12.82		4931.55	0.64
5226.05	13.09		4987.18	0.55
5282.54	13.27		5043.43	0.55
5339.67	13.55		5100.32	0.55
5397.44	13.36		5157.85	0.55
5455.86	13.55		5216.03	0.73
5514.92	12.64		5274.86	0.73
5574.66	11.64		5334.36	0.64
5635.06	11		5394.53	0.91
5696.14	11.73		5455.38	0.82
5757.9	11.18		5516.91	0.82
5820.35	10.82		5579.13	0.64
5883.5	11.09		5642.06	0.73
5947.37	10.73		5705.69	0.73
6011.95	10.91		5770.04	0.82
6077.25	10.55		5835.12	0.82
6143.28	10.27		5900.93	0.73
6210.05	10.73		5967.48	0.82
6277.58	10.45		6034.78	0.82
6345.86	10.18		6102.84	0.55
6414.91	8.91		6171.67	0.82
6484.73	8.64		6241.27	0.82
6555.33	8.91		6311.66	0.82
6626.73	8.27		6382.84	0.73
6698.92	8		6454.82	0.82
6771.93	7.09		6527.61	0.82
6845.75	6.82		6601.22	0.73
6920.41	6.91		6675.66	0.64
6995.9	6.55		6750.95	0.45
7072.24	6.36		6827.08	0.55
7149.43	7		6904.06	0.64
7227.49	7.27		6981.92	0.45
7306.44	7.27		7060.65	0.45
7386.26	6.64		7140.27	0.55
7466.98	6.64		7220.78	0.55
7548.6	6.91		7302.21	0.64
7631.15	7		7384.55	0.55
7714.62	7		7467.81	0.55
7799.02	6.36		7552.02	0.64
7884.38	6.09		7637.18	0.73
7970.69	6		7723.29	0.82
8057.97	5.45		7810.38	0.73
8146.23	5.18		7898.44	0.73
8235.49	5		7987.5	0.82
8325.74	4.91		8077.56	0.73
8417.01	4.91		8168.64	0.91
8509.31	4.36		8260.75	0.73
8602.64	4.55		8353.89	0.82
8697.01	4.45		8448.07	0.91
8792.45	4.82		8543.33	1
8888.96	4.91		8639.65	1
8986.56	5.45		8737.06	0.82
9085.26	5.55		8835.57	0.82
9185.06	5.82		8935.19	0.91
9285.98	6.09		9035.93	0.82
9388.03	6.64		9137.8	1
9491.24	6.36		9240.83	0.91
9595.6	6.73		9345.01	0.91
9701.14	6.45		9450.37	0.91
9807.86	6.36		9556.92	1
9915.78	6.55		9664.66	0.82
10024.9	6.64		9773.62	1
10135.3	6.18		9883.81	1.09
10246.9	5.82		9995.24	1.36
10359.7	5.91		10107.9	1.27
10473.9	5.91		10221.9	1.27
10589.3	5.82		10337.1	1.27
10706	6.36		10453.6	1.18
10824	6.27		10571.5	1.27
10943.3	6.27		10690.7	1.27
11064	6.36		10811.2	1.18
11186.1	6		10933.1	1.27
11309.5	5.73		11056.3	1.27
11434.3	5.82		11181	1.36
11560.5	5.91		11307	1.18
11688.1	5.55		11434.5	1.36
11817.2	5.45		11563.4	1.36
11947.7	5.55		11693.7	1.27
12079.7	5		11825.6	1.27
12213.1	4.82		11958.9	1.36
12348.1	4.91		12093.7	1.27
12484.6	5.18		12230	1.36
12622.6	5.18		12367.9	1.45
12762.2	5.18		12507.3	1.36
12903.3	4.82		12648.3	1.45
13046	4.82		12790.9	1.36
13190.4	5.36		12935	1.27
13336.3	5.18		13080.9	1.55
13483.9	4.82		13228.3	1.55
13633.2	5.18		13377.4	1.64
13784.1	5.36		13528.2	1.64
13936.8	5.18		13680.7	1.73
14091.1	5		13834.9	1.82
14247.2	5.09		13990.9	1.82
14405	5.27		14148.6	1.64
14564.6	5.64		14308	1.64
14726.1	5.73		14469.3	1.73
14889.3	5.09		14632.4	1.82
15054.4	5.18		14797.4	1.82
15221.3	4.91		14964.2	1.82
15390.1	4.91		15132.8	1.82
15560.8	4.91		15303.4	1.73
15733.4	4.82		15475.9	1.91
15908	4.27		15650.3	1.82
16084.5	4.55		15826.8	1.64
16263	4.27		16005.1	2.09
16443.6	4.18		16185.5	2.18
16626.1	4.27		16368	2.36
16810.8	4.55		16552.5	2.27
16997.4	4.82		16739	2.09
17186.2	5.18		16927.7	2.36
17377.1	5.36		17118.5	2.55
17570.2	5		17311.5	2.73
17765.5	5.45		17506.6	2.73
17962.9	5.91		17703.9	3
18162.5	5.91		17903.4	3.45
18364.5	6.36		18105.2	3.18
18568.6	6.18		18309.3	3.27
18775.1	6.09		18515.7	3.64
18983.9	5.91		18724.3	3.64
19195	5.73		18935.4	3.82
19408.6	5.73		19148.8	3.73
19624.5	5.55		19364.6	3.91
19842.9	6.09		19582.9	3.82
20063.7	6.09		19803.6	3.73
20287	6.27		20026.8	3.55
20512.8	6.18		20252.5	3.73
20741.2	6.18		20480.8	3.64
20972.1	6.55		20711.6	3.64
21205.6	7		20945	3.27
21441.8	7.09		21181.1	3.45
21680.6	6.91		21419.8	3.64
21922.1	7.27		21661.2	3.64
22166.3	7		21905.4	3.73
22413.3	6.82		22152.2	4
22663.1	7.18		22401.9	4.09
22915.6	7.18		22654.4	4.27
23171	6.73		22909.7	3.82
23429.3	7		23167.9	4.09
23690.5	6.91		23429	4.27
23954.7	7.09		23693.1	4.45
24221.8	7.27		23960.1	4.55
24491.9	7.55		24230.1	4.45
24765	7.18		24503.2	4.45
25041.3	7.73		24779.4	4.36
25320.6	8		25058.7	4.55
25603.1	7.64		25341	4.73
25888.8	7.64		25626.7	4.55
26177.7	8.45		25915.5	5.45
26469.8	8.55		26207.5	5.45
26765.2	9.18		26502.9	6
27064	9.45		26801.6	6.36
27366.1	10		27103.6	6.55
27671.6	11		27409.1	7.27
27980.6	11.82		27718	7.64
28293	11.82		28030.4	7.91
28609	12.18		28346.2	7.73
28928.5	12.09		28665.7	8.18
29251.6	12.55		28988.8	8.73
29578.4	13.18		29315.5	8.27
29908.8	13.45		29645.8	8.45
30243	14.18		29980	8
30580.9	14		30317.8	7.82
30922.6	14.64		30659.5	8.18
31268.2	14.18		31005	8.64
31617.7	14		31354.4	8.82
31971.1	15.36		31707.8	9.64
32328.4	15.55		32065.1	10.55
32689.8	16.36		32426.5	10.82
33055.3	16.45		32791.9	11.45
33424.9	16		33161.4	12
33798.7	16.64		33535.2	12.82
34176.6	16.64		33913.1	13.45
34558.8	16.45		34295.3	13.82
34945.4	16.64		34681.8	14.82
35336.2	17.18		35072.6	14.45
35731.5	17.82		35467.8	15.36
36131.2	17.09		35867.6	15.45
36535.5	17.82		36271.8	15.18
36944.3	18.27		36680.5	15.27
37357.6	18.82		37093.9	15.82
37775.7	20.73		37511.9	16.36
38198.4	20		37934.6	17.27
38625.9	20.36		38362.1	19.18
39058.3	22.09		38794.4	20.18
39495.5	22.91		39231.6	21
39937.6	23.73		39673.7	22.36
40384.7	23.82		40120.8	23.55
40836.8	25.18		40573	24.73
41294.1	25.82		41030.2	26.18
41756.4	27.64		41492.5	28.45
42224.1	28.18		41960.1	29.18
42696.9	27.55		42433	32.09
43175.1	30.18		42911.2	33.55
43658.7	31.91		43394.7	33.64
44147.7	32.45		43883.8	35.91
44642.2	32.73		44378.3	37.27
45142.3	34.09		44878.4	39.18
45648	36.64		45384.1	40.73
46159.4	38		45895.6	42.09
46676.6	39.55		46412.7	45
47199.6	40.09		46935.8	48.27
47728.6	41.91		47464.7	50.27
48263.4	43.55		47999.6	51.27
48804.3	44.09		48540.5	54.18
49351.2	44.82		49087.5	56.18
49904.4	47.91		49640.6	58.55
50463.8	53.18		50200	62.82
51029.4	56.91		50765.7	67.55
51601.5	58.82		51337.8	71.18
52179.9	60.55		51916.3	75.82
52764.9	63.09		52501.3	78.18
53356.6	66		53093	81.36
53954.8	70		53691.3	87.27
54559.8	73.82		54296.3	95.18
55171.6	78		54908.2	99.18
55790.3	81.82		55526.9	107.82
56416	86.09		56152.6	115.18
57048.7	88.18		56785.4	121
57688.5	90.55		57425.3	126.64
58335.6	97.55		58072.4	136.82
58989.9	103.82		58726.8	143.09
59651.7	108.36		59388.6	154.55
60320.8	117.82		60057.8	164.36
60997.5	125.36		60734.6	175.18
61681.8	133.45		61419	181.82
62373.9	141.45		62111.1	193.64
63073.7	150.64		62811	203.09
63781.4	157.45		63518.8	210.55
64497.1	164.82		64234.6	221.73
65220.9	172.82		64958.4	234.18
65952.8	181.36		65690.3	242.91
66692.9	192.64		66430.6	256.09
67441.4	203.64		67179.2	265.91
68198.4	210.18		67936.2	279.09
68963.8	217		68701.7	289.91
69737.9	227		69475.9	303.45
70520.7	236.18		70258.8	314.18
71312.2	245.45		71050.5	325.73
72112.8	253.82		71851.2	340.36
72922.4	265.91		72660.8	352.64
73741	275.82		73479.6	367.64
74568.9	280.45		74307.6	380.18
75406.1	285.82		75144.9	392.36
76252.8	292.36		75991.7	405.64
77109	298.36		76848	417.36
77974.8	307.36		77713.9	429.64
78850.4	313.36		78589.7	447.55
79735.8	318.55		79475.3	462.18
80631.2	326.55		80370.8	480.64
81536.8	337.45		81276.5	500.36
82452.4	342.45		82192.3	517.36
83378.5	349.73		83118.4	529.18
84314.9	359.09		84055.1	545.73
85262	366.36		85002.2	563
86219.7	372.82		85960.1	584.45
87188.1	384.64		86928.7	603.64
88167.5	393.09		87908.3	625.09
89157.9	401.82		88898.9	641.91
90159.5	415.27		89900.6	661.36
91172.4	421.18		90913.6	679.09
92196.6	431.91		91938.1	693.45
93232.4	440.27		92974	711.18
94279.9	451.45		94021.7	730.82
95339.2	460.09		95081.1	747.91
96410.4	469.73		96152.6	767.45
97493.6	479.64		97236	782.55
98589.2	484.82		98331.7	799.91
99696.9	490.55		99439.8	814.91
100817	499.64		100560	832.73
101950	502.73		101693	847
103096	508.64		102839	861.27
104255	512.27		103998	878.55
105426	515.09		105170	887.82
106611	520		106355	906.36
107809	528.27		107553	920.45
109021	536.18		108765	933.36
110246	541.09		109991	945.82
111485	543.73		111230	951.82
112739	547		112484	962.64
114006	545.36		113751	968.18
115287	549.18		115033	983.73
116583	547.36		116329	991
117894	546		117640	995.91
119219	547.18		118966	1007.73
120559	541.27		120306	1008.73
121915	537.73		121662	1014.18
123285	533.73		123033	1018.45
124671	532.64		124419	1024
126073	530		125821	1027.18
127491	529.91		127239	1027.73
128924	533.64		128673	1026.18
130374	527.82		130123	1016
131840	526.73		131589	1009.09
133322	522.27		133071	1000
134821	520.55		134571	994.73
136337	519.36		136087	985.55
137870	511.45		137621	975.64
139421	504.64		139171	967
140988	496.09		140740	953.09
142574	492.55		142326	940.82
144177	479.18		143929	930.91
145799	467.36		145551	924.27
147439	461.45		147191	915.91
149097	457.73		148850	911.45
150774	446.18		150527	905.09
152469	434		152223	887.64
154184	423.45		153938	880.91
155918	415.27		155673	870.73
157672	405.64		157427	857.73
159446	397.82		159201	844.82
161239	384.64		160995	831.64
163053	377.82		162809	817.55
164887	367.64		164644	799.73
166742	356.18		166499	788.45
168617	340.27		168375	763
170514	331.73		170272	745.45
172432	325.18		172191	731.82
174372	315		174131	714.64
176334	301.45		176093	694.55
178317	288.82		178077	674.82
180324	278		180084	655.73
182352	269.45		182113	640.55
184404	259.18		184165	619.27
186478	247.27		186240	599.82
188576	236.18		188339	578.64
190698	230.36		190461	564.36
192844	222.82		192607	545.09
195013	213		194777	527
197208	204.36		196972	503.18
199427	199.36		199192	487.55
201671	192		201436	468.55
203940	182.36		203706	449.18
206234	173.18		206001	429.91
208555	166.73		208322	411.55
210902	158.36		210670	391.09
213275	153.09		213043	370.18
215675	143.73		215444	352.55
218102	135.18		217872	335.18
220556	125.73		220327	317.36
223038	119.36		222809	303.64
225548	112.18		225320	285.73
228086	105.91		227859	270.36
230653	99.73		230426	257.18
233249	94.36		233023	240.27
235874	88.55		235648	229.27
238529	83.45		238303	217.27
241213	76.45		240989	205.18
243928	72.18		243704	194.82
246673	68.18		246450	184.91
249449	64.36		249227	175.09
252257	59.82		252035	162.82
255096	55.55		254875	155.09
257967	51.09		257747	146.27
260871	48.55		260652	135.91
263807	44.91		263589	130.18
266776	41.55		266558	119.73
269779	39.27		269562	114.64
272816	36.64		272599	108.55
275886	34.27		275671	102.36
278992	31.18		278777	96.64
282132	28.82		281919	90.73
285308	26.64		285095	84.73
288520	24.91		288308	78
291767	23.36		291556	72.36
295052	21.55		294842	68.36
298373	19.45		298163	63.27
301732	17.55		301523	59.64
305128	16		304921	54.18
308563	14.18		308357	50.82
312037	12.55		311831	47.09
315550	11.09		315345	42.64
319102	10.18		318898	39.82
322694	9.27		322491	37.27
326327	8.45		326125	34.64
330000	7.91		329800	32.45
333716	6.55		333516	29.45
337472	6.27		337274	29
341272	5.73		341074	26.73
345114	5.27		344917	24.45
348999	5		348804	21.73
352929	4.36		352734	19.18
356902	4		356709	17.91
360920	3.82		360728	16.45
364984	3.09		364793	15.73
369093	2.55		368903	14.55
373249	2.27		373060	13
377451	2.18		377263	12.45
381701	1.91		381514	10.45
385998	1.55		385813	9.64
390344	1.27		390160	9.18
394739	1.18		394557	9.09
399184	1.09		399002	8.36
403678	1.18		403498	7.18
408224	1		408045	6.27
412820	1		412643	5.73
417468	0.91		417292	5.36
422169	0.73		421994	4.91
426923	0.55		426749	4.64
431730	0.45		431557	4.55
436591	0.45		436420	4.27
441507	0.45		441338	3.73
446478	0.36		446311	3.18
451506	0.36		451340	2.91
456590	0.27		456425	2.91
461731	0.18		461568	2.55
466931	0.09		466769	2.27
472189	0.09		472028	2.09
477506	0.09		477347	2
482883	0.09		482725	1.73
488321	0.09		488165	1.45
493820	0.09		493665	1.18
499381	0.09		499228	1.09
505004	0.09		504853	1
510691	0.09		510542	0.82
516442	0		516294	0.64
522258	0		522112	0.64
528139	0		527995	0.36
534087	0		533944	0.36
540101	0		539960	0.36
546183	0		546044	0.36
552334	0		552197	0.45
558555	0		558419	0.64
564845	0		564711	0.64
571206	0		571074	0.55
577639	0		577509	0.55
584144	0		584017	0.64
590723	0		590597	0.64
597375	0		597251	0.64
604103	0		603981	0.45
610906	0		610787	0.45
617787	0		617669	0.45
624745	0		624629	0.55
631780	0		631667	0.36
638896	0		638784	0.36
646091	0		645982	0.36
653368	0		653261	0.36
660727	0		660622	0.27
668168	0		668065	0.27
675693	0		675592	0.45
683303	0		683205	0.55
690999	0		690903	0.55
698782	0		698688	0.55
706652	0		706561	0.36
714611	0		714522	0.36
722659	0		722573	0.36
730798	0		730715	0.27
739030	0		738949	0.27
747353	0		747275	0.27
755771	0		755694	0.27
764283	0		764210	0.09
772891	0		772820	0
781597	0		781528	0
790400	0		790335	0
799303	0		799240	0
808306	0		808246	0
817410	0		817353	0
826617	0		826562	0
835927	0		835876	0
845343	0		845294	0
854865	0		854818	0
864493	0		864450	0
874231	0		874191	0
884077	0		884041	0
894036	0		894002	0
904106	0		904076	0
914289	0		914262	0
924588	0		924564	0
935002	0		934982	0
945534	0		945516	0
956185	0		956170	0
966955	0		966944	0
977847	0		977839	0
988861	0		988858	0

## Sheet: Fig. 2c
Variant	dark	light	NT		Raw GFP histograms---------->			WT						SV47						PV90						QY191						ST269						LS391						PR449
WT	0.0544	0.0493	0.6106					Dark	Dark	Light	Light	NT	NT	Dark	Dark	Light	Light	NT	NT	Dark	Dark	Light	Light	NT	NT	Dark	Dark	Light	Light	NT	NT	Dark	Dark	Light	Light	NT	NT	Dark	Dark	Light	Light	NT	NT	Dark	Dark	Light	Light	NT	NT
SV47	0.3332	0.3059	0.7495		<----- geometric mean for each			Bin	Count	Bin	Count	Bin	Count	Bin	Count	Bin	Count	Bin	Count	Bin	Count	Bin	Count	Bin	Count	Bin	Count	Bin	Count	Bin	Count	Bin	Count	Bin	Count	Bin	Count	Bin	Count	Bin	Count	Bin	Count	Bin	Count	Bin	Count	Bin	Count
PV90	0.0807	0.0608	0.85					4.84	0	4.84	0	4.84	0	4.84	0	4.84	0	4.84	0	4.84	0	4.84	0	4.84	0	4.84	0	4.84	0	4.84	0	4.84	0	4.84	0	4.84	0	4.84	0	4.84	0	4.84	0	4.84	0	4.84	0	4.84	0
QY191	0.1918	0.2059	0.9629					4.96	0	4.96	0	4.96	0	4.96	0	4.96	0	4.96	0	4.96	0	4.96	0	4.96	0	4.96	0	4.96	0	4.96	0	4.96	0	4.96	0	4.96	0	4.96	0	4.96	0	4.96	0	4.96	0	4.96	0	4.96	0
ST269	0.3567	0.2789	1.0532					5.08	0	5.08	0	5.08	0	5.08	0	5.08	0	5.08	0	5.08	0	5.08	0	5.08	0	5.08	0	5.08	0	5.08	0	5.08	0	5.08	0	5.08	0	5.08	0	5.08	0	5.08	0	5.08	0	5.08	0	5.08	0
LS391	0.0716	0.0604	0.7527					5.2	0	5.2	0	5.2	0	5.2	0	5.2	0	5.2	0	5.2	0	5.2	0	5.2	0	5.2	0	5.2	0	5.2	0	5.2	0	5.2	0	5.2	0	5.2	0	5.2	0	5.2	0	5.2	0	5.2	0	5.2	0
PR449	0.1289	0.1093	0.8535					5.33	0	5.33	0	5.33	0	5.33	0	5.33	0	5.33	0	5.33	0	5.33	0	5.33	0	5.33	0	5.33	0	5.33	0	5.33	0	5.33	0	5.33	0	5.33	0	5.33	0	5.33	0	5.33	0	5.33	0	5.33	0
GV505	0.0689	0.0627	0.7575					5.45	0	5.45	0	5.45	0	5.45	0	5.45	0	5.45	0	5.45	0	5.45	0	5.45	0	5.45	0	5.45	0	5.45	0	5.45	0	5.45	0	5.45	0	5.45	0	5.45	0	5.45	0	5.45	0	5.45	0	5.45	0
LS559	0.217	0.2758	0.898					5.58	0	5.58	0	5.58	0	5.58	0	5.58	0	5.58	0	5.58	0	5.58	0	5.58	0	5.58	0	5.58	0	5.58	0	5.58	0	5.58	0	5.58	0	5.58	0	5.58	0	5.58	0	5.58	0	5.58	0	5.58	0
LD573	0.0741	0.067	0.7859					5.71	0	5.71	0	5.71	0	5.71	0	5.71	0	5.71	0	5.71	0	5.71	0	5.71	0	5.71	0	5.71	0	5.71	0	5.71	0	5.71	0	5.71	0	5.71	0	5.71	0	5.71	0	5.71	0	5.71	0	5.71	0
KK581	0.0626	0.0688	0.6818					5.83	0	5.83	0	5.83	0	5.83	0	5.83	0	5.83	0	5.83	0	5.83	0	5.83	0	5.83	0	5.83	0	5.83	0	5.83	0	5.83	0	5.83	0	5.83	0	5.83	0	5.83	0	5.83	0	5.83	0	5.83	0
KG582	0.3921	0.3458	1.0252					5.96	0	5.96	0	5.96	0	5.96	0	5.96	0	5.96	0	5.96	0	5.96	0	5.96	0	5.96	0	5.96	0	5.96	0	5.96	0	5.96	0	5.96	0	5.96	0	5.96	0	5.96	0	5.96	0	5.96	0	5.96	0
QG637	0.0826	0.0655	0.7316					6.1	0	6.1	0	6.1	0	6.1	0	6.1	0	6.1	0	6.1	0	6.1	0	6.1	0	6.1	0	6.1	0	6.1	0	6.1	0	6.1	0	6.1	0	6.1	0	6.1	0	6.1	0	6.1	0	6.1	0	6.1	0
QN639	0.0717	0.0654	0.7966					6.23	0	6.23	0	6.23	0	6.23	0	6.23	0	6.23	0	6.23	0	6.23	0	6.23	0	6.23	0	6.23	0	6.23	0	6.23	0	6.23	0	6.23	0	6.23	0	6.23	0	6.23	0	6.23	0	6.23	0	6.23	0
KG657	0.0601	0.0658	0.7367					6.36	0	6.36	0	6.36	0	6.36	0	6.36	0	6.36	0	6.36	0	6.36	0	6.36	0	6.36	0	6.36	0	6.36	0	6.36	0	6.36	0	6.36	0	6.36	0	6.36	0	6.36	0	6.36	0	6.36	0	6.36	0
GM674	0.072	0.0891	0.8945					6.5	0	6.5	0	6.5	0	6.5	0	6.5	0	6.5	0	6.5	0	6.5	0	6.5	0	6.5	0	6.5	0	6.5	0	6.5	0	6.5	0	6.5	0	6.5	0	6.5	0	6.5	0	6.5	0	6.5	0	6.5	0
SG903	0.3694	0.3755	1.0859					6.64	0	6.64	0	6.64	0	6.64	0	6.64	0	6.64	0	6.64	0	6.64	0	6.64	0	6.64	0	6.64	0	6.64	0	6.64	0	6.64	0	6.64	0	6.64	0	6.64	0	6.64	0	6.64	0	6.64	0	6.64	0
KV961	0.2353	0.1896	0.6151					6.77	0	6.77	0	6.77	0	6.77	0	6.77	0	6.77	0	6.77	0	6.77	0	6.77	0	6.77	0	6.77	0	6.77	0	6.77	0	6.77	0	6.77	0	6.77	0	6.77	0	6.77	0	6.77	0	6.77	0	6.77	0
YA469	0.6402	0.4565	0.8206					6.91	0	6.91	0	6.91	0	6.91	0	6.91	0	6.91	0	6.91	0	6.91	0	6.91	0	6.91	0	6.91	0	6.91	0	6.91	0	6.91	0	6.91	0	6.91	0	6.91	0	6.91	0	6.91	0	6.91	0	6.91	0
LK498	0.6271	0.455	0.7057					7.06	0	7.06	0	7.06	0	7.06	0	7.06	0	7.06	0	7.06	0	7.06	0	7.06	0	7.06	0	7.06	0	7.06	0	7.06	0	7.06	0	7.06	0	7.06	0	7.06	0	7.06	0	7.06	0	7.06	0	7.06	0
CV731	0.6405	0.4536	0.6608					7.2	0	7.2	0	7.2	0	7.2	0	7.2	0	7.2	0	7.2	0	7.2	0	7.2	0	7.2	0	7.2	0	7.2	0	7.2	0	7.2	0	7.2	0	7.2	0	7.2	0	7.2	0	7.2	0	7.2	0	7.2	0
VE777	1.1691	0.6236	0.907					7.34	0	7.34	0	7.34	0	7.34	0	7.34	0	7.34	0	7.34	0	7.34	0	7.34	0	7.34	0	7.34	0	7.34	0	7.34	0	7.34	0	7.34	0	7.34	0	7.34	0	7.34	0	7.34	0	7.34	0	7.34	0
KE786	0.4591	0.3736	0.6118					7.49	0	7.49	0	7.49	0	7.49	0	7.49	0	7.49	0	7.49	0	7.49	0	7.49	0	7.49	0	7.49	0	7.49	0	7.49	0	7.49	0	7.49	0	7.49	0	7.49	0	7.49	0	7.49	0	7.49	0	7.49	0
PK797	0.3796	0.3258	0.6098					7.64	0	7.64	0	7.64	0	7.64	0	7.64	0	7.64	0	7.64	0	7.64	0	7.64	0	7.64	0	7.64	0	7.64	0	7.64	0	7.64	0	7.64	0	7.64	0	7.64	0	7.64	0	7.64	0	7.64	0	7.64	0
RQ817	0.5629	0.3963	0.6808					7.79	0	7.79	0	7.79	0	7.79	0	7.79	0	7.79	0	7.79	0	7.79	0	7.79	0	7.79	0	7.79	0	7.79	0	7.79	0	7.79	0	7.79	0	7.79	0	7.79	0	7.79	0	7.79	0	7.79	0	7.79	0
RY898	0.8138	0.6089	0.8994					7.94	0	7.94	0	7.94	0	7.94	0	7.94	0	7.94	0	7.94	0	7.94	0	7.94	0	7.94	0	7.94	0	7.94	0	7.94	0	7.94	0	7.94	0	7.94	0	7.94	0	7.94	0	7.94	0	7.94	0	7.94	0
QK634	0.3219	0.656	1.3203					8.09	0	8.09	0	8.09	0	8.09	0	8.09	0	8.09	0	8.09	0	8.09	0	8.09	0	8.09	0	8.09	0	8.09	0	8.09	0	8.09	0	8.09	0	8.09	0	8.09	0	8.09	0	8.09	0	8.09	0	8.09	0
								8.24	0	8.24	0	8.24	0	8.24	0	8.24	0	8.24	0	8.24	0	8.24	0	8.24	0	8.24	0	8.24	0	8.24	0	8.24	0	8.24	0	8.24	0	8.24	0	8.24	0	8.24	0	8.24	0	8.24	0	8.24	0
For data table above, all values x 10^5 fluorescent units								8.4	0	8.4	0	8.4	0	8.4	0	8.4	0	8.4	0	8.4	0	8.4	0	8.4	0	8.4	0	8.4	0	8.4	0	8.4	0	8.4	0	8.4	0	8.4	0	8.4	0	8.4	0	8.4	0	8.4	0	8.4	0
								8.56	0	8.56	0	8.56	0	8.56	0	8.56	0	8.56	0	8.56	0	8.56	0	8.56	0	8.56	0	8.56	0	8.56	0	8.56	0	8.56	0	8.56	0	8.56	0	8.56	0	8.56	0	8.56	0	8.56	0	8.56	0
								8.72	0	8.72	0	8.72	0	8.72	0	8.72	0	8.72	0	8.72	0	8.72	0	8.72	0	8.72	0	8.72	0	8.72	0	8.72	0	8.72	0	8.72	0	8.72	0	8.72	0	8.72	0	8.72	0	8.72	0	8.72	0
								8.88	0	8.88	0	8.88	0	8.88	0	8.88	0	8.88	0	8.88	0	8.88	0	8.88	0	8.88	0	8.88	0	8.88	0	8.88	0	8.88	0	8.88	0	8.88	0	8.88	0	8.88	0	8.88	0	8.88	0	8.88	0
								9.04	0	9.04	0	9.04	0	9.04	0	9.04	0	9.04	0	9.04	0	9.04	0	9.04	0	9.04	0	9.04	0	9.04	0	9.04	0	9.04	0	9.04	0	9.04	0	9.04	0	9.04	0	9.04	0	9.04	0	9.04	0
								9.21	0	9.21	0	9.21	0	9.21	0	9.21	0	9.21	0	9.21	0	9.21	0	9.21	0	9.21	0	9.21	0	9.21	0	9.21	0	9.21	0	9.21	0	9.21	0	9.21	0	9.21	0	9.21	0	9.21	0	9.21	0
								9.37	0	9.37	0	9.37	0	9.37	0	9.37	0	9.37	0	9.37	0	9.37	0	9.37	0	9.37	0	9.37	0	9.37	0	9.37	0	9.37	0	9.37	0	9.37	0	9.37	0	9.37	0	9.37	0	9.37	0	9.37	0
								9.54	0	9.54	0	9.54	0	9.54	0	9.54	0	9.54	0	9.54	0	9.54	0	9.54	0	9.54	0	9.54	0	9.54	0	9.54	0	9.54	0	9.54	0	9.54	0	9.54	0	9.54	0	9.54	0	9.54	0	9.54	0
								9.71	0	9.71	0	9.71	0	9.71	0	9.71	0	9.71	0	9.71	0	9.71	0	9.71	0	9.71	0	9.71	0	9.71	0	9.71	0	9.71	0	9.71	0	9.71	0	9.71	0	9.71	0	9.71	0	9.71	0	9.71	0
								9.88	0	9.88	0	9.88	0	9.88	0	9.88	0	9.88	0	9.88	0	9.88	0	9.88	0	9.88	0	9.88	0	9.88	0	9.88	0	9.88	0	9.88	0	9.88	0	9.88	0	9.88	0	9.88	0	9.88	0	9.88	0
								10.06	0	10.06	0	10.06	0	10.06	0	10.06	0	10.06	0	10.06	0	10.06	0	10.06	0	10.06	0	10.06	0	10.06	0	10.06	0	10.06	0	10.06	0	10.06	0	10.06	0	10.06	0	10.06	0	10.06	0	10.06	0
								10.23	0	10.23	0	10.23	0	10.23	0	10.23	0	10.23	0	10.23	0	10.23	0	10.23	0	10.23	0	10.23	0	10.23	0	10.23	0	10.23	0	10.23	0	10.23	0	10.23	0	10.23	0	10.23	0	10.23	0	10.23	0
								10.41	0	10.41	0	10.41	0	10.41	0	10.41	0	10.41	0	10.41	0	10.41	0	10.41	0	10.41	0	10.41	0	10.41	0	10.41	0	10.41	0	10.41	0	10.41	0	10.41	0	10.41	0	10.41	0	10.41	0	10.41	0
								10.59	0	10.59	0	10.59	0	10.59	0	10.59	0	10.59	0	10.59	0	10.59	0	10.59	0	10.59	0	10.59	0	10.59	0	10.59	0	10.59	0	10.59	0	10.59	0	10.59	0	10.59	0	10.59	0	10.59	0	10.59	0
								10.77	0	10.77	0	10.77	0	10.77	0	10.77	0	10.77	0	10.77	0	10.77	0	10.77	0	10.77	0	10.77	0	10.77	0	10.77	0	10.77	0	10.77	0	10.77	0	10.77	0	10.77	0	10.77	0	10.77	0	10.77	0
								10.96	0	10.96	0	10.96	0	10.96	0	10.96	0	10.96	0	10.96	0	10.96	0	10.96	0	10.96	0	10.96	0	10.96	0	10.96	0	10.96	0	10.96	0	10.96	0	10.96	0	10.96	0	10.96	0	10.96	0	10.96	0
								11.14	0	11.14	0	11.14	0	11.14	0	11.14	0	11.14	0	11.14	0	11.14	0	11.14	0	11.14	0	11.14	0	11.14	0	11.14	0	11.14	0	11.14	0	11.14	0	11.14	0	11.14	0	11.14	0	11.14	0	11.14	0
								11.33	0	11.33	0	11.33	0	11.33	0	11.33	0	11.33	0	11.33	0	11.33	0	11.33	0	11.33	0	11.33	0	11.33	0	11.33	0	11.33	0	11.33	0	11.33	0	11.33	0	11.33	0	11.33	0	11.33	0	11.33	0
								11.52	0	11.52	0	11.52	0	11.52	0	11.52	0	11.52	0	11.52	0	11.52	0	11.52	0	11.52	0	11.52	0	11.52	0	11.52	0	11.52	0	11.52	0	11.52	0	11.52	0	11.52	0	11.52	0	11.52	0	11.52	0
								11.71	0	11.71	0	11.71	0	11.71	0	11.71	0	11.71	0	11.71	0	11.71	0	11.71	0	11.71	0	11.71	0	11.71	0	11.71	0	11.71	0	11.71	0	11.71	0	11.71	0	11.71	0	11.71	0	11.71	0	11.71	0
								11.91	0	11.91	0	11.91	0	11.91	0	11.91	0	11.91	0	11.91	0	11.91	0	11.91	0	11.91	0	11.91	0	11.91	0	11.91	0	11.91	0	11.91	0	11.91	0	11.91	0	11.91	0	11.91	0	11.91	0	11.91	0
								12.11	0	12.11	0	12.11	0	12.11	0	12.11	0	12.11	0	12.11	0	12.11	0	12.11	0	12.11	0	12.11	0	12.11	0	12.11	0	12.11	0	12.11	0	12.11	0	12.11	0	12.11	0	12.11	0	12.11	0	12.11	0
								12.3	0	12.3	0	12.3	0	12.3	0	12.3	0	12.3	0	12.3	0	12.3	0	12.3	0	12.3	0	12.3	0	12.3	0	12.3	0	12.3	0	12.3	0	12.3	0	12.3	0	12.3	0	12.3	0	12.3	0	12.3	0
								12.5	0	12.5	0	12.5	0	12.5	0	12.5	0	12.5	0	12.5	0	12.5	0	12.5	0	12.5	0	12.5	0	12.5	0	12.5	0	12.5	0	12.5	0	12.5	0	12.5	0	12.5	0	12.5	0	12.5	0	12.5	0
								12.71	0	12.71	0	12.71	0	12.71	0	12.71	0	12.71	0	12.71	0	12.71	0	12.71	0	12.71	0	12.71	0	12.71	0	12.71	0	12.71	0	12.71	0	12.71	0	12.71	0	12.71	0	12.71	0	12.71	0	12.71	0
								12.91	0	12.91	0	12.91	0	12.91	0	12.91	0	12.91	0	12.91	0	12.91	0	12.91	0	12.91	0	12.91	0	12.91	0	12.91	0	12.91	0	12.91	0	12.91	0	12.91	0	12.91	0	12.91	0	12.91	0	12.91	0
								13.12	0	13.12	0	13.12	0	13.12	0	13.12	0	13.12	0	13.12	0	13.12	0	13.12	0	13.12	0	13.12	0	13.12	0	13.12	0	13.12	0	13.12	0	13.12	0	13.12	0	13.12	0	13.12	0	13.12	0	13.12	0
								13.33	0	13.33	0	13.33	0	13.33	0	13.33	0	13.33	0	13.33	0	13.33	0	13.33	0	13.33	0	13.33	0	13.33	0	13.33	0	13.33	0	13.33	0	13.33	0	13.33	0	13.33	0	13.33	0	13.33	0	13.33	0
								13.54	0	13.54	0	13.54	0	13.54	0	13.54	0	13.54	0	13.54	0	13.54	0	13.54	0	13.54	0	13.54	0	13.54	0	13.54	0	13.54	0	13.54	0	13.54	0	13.54	0	13.54	0	13.54	0	13.54	0	13.54	0
								13.76	0	13.76	0	13.76	0	13.76	0	13.76	0	13.76	0	13.76	0	13.76	0	13.76	0	13.76	0	13.76	0	13.76	0	13.76	0	13.76	0	13.76	0	13.76	0	13.76	0	13.76	0	13.76	0	13.76	0	13.76	0
								13.98	0	13.98	0	13.98	0	13.98	0	13.98	0	13.98	0	13.98	0	13.98	0	13.98	0	13.98	0	13.98	0	13.98	0	13.98	0	13.98	0	13.98	0	13.98	0	13.98	0	13.98	0	13.98	0	13.98	0	13.98	0
								14.2	0	14.2	0	14.2	0	14.2	0	14.2	0	14.2	0	14.2	0	14.2	0	14.2	0	14.2	0	14.2	0	14.2	0	14.2	0	14.2	0	14.2	0	14.2	0	14.2	0	14.2	0	14.2	0	14.2	0	14.2	0
								14.42	0	14.42	0	14.42	0	14.42	0	14.42	0	14.42	0	14.42	0	14.42	0	14.42	0	14.42	0	14.42	0	14.42	0	14.42	0	14.42	0	14.42	0	14.42	0	14.42	0	14.42	0	14.42	0	14.42	0	14.42	0
								14.64	0	14.64	0	14.64	0	14.64	0	14.64	0	14.64	0	14.64	0	14.64	0	14.64	0	14.64	0	14.64	0	14.64	0	14.64	0	14.64	0	14.64	0	14.64	0	14.64	0	14.64	0	14.64	0	14.64	0	14.64	0
								14.87	0	14.87	0	14.87	0	14.87	0	14.87	0	14.87	0	14.87	0	14.87	0	14.87	0	14.87	0	14.87	0	14.87	0	14.87	0	14.87	0	14.87	0	14.87	0	14.87	0	14.87	0	14.87	0	14.87	0	14.87	0
								15.1	0	15.1	0	15.1	0	15.1	0	15.1	0	15.1	0	15.1	0	15.1	0	15.1	0	15.1	0	15.1	0	15.1	0	15.1	0	15.1	0	15.1	0	15.1	0	15.1	0	15.1	0	15.1	0	15.1	0	15.1	0
								15.33	0	15.33	0	15.33	0	15.33	0	15.33	0	15.33	0	15.33	0	15.33	0	15.33	0	15.33	0	15.33	0	15.33	0	15.33	0	15.33	0	15.33	0	15.33	0	15.33	0	15.33	0	15.33	0	15.33	0	15.33	0
								15.57	0	15.57	0	15.57	0	15.57	0	15.57	0	15.57	0	15.57	0	15.57	0	15.57	0	15.57	0	15.57	0	15.57	0	15.57	0	15.57	0	15.57	0	15.57	0	15.57	0	15.57	0	15.57	0	15.57	0	15.57	0
								15.81	0	15.81	0	15.81	0	15.81	0	15.81	0	15.81	0	15.81	0	15.81	0	15.81	0	15.81	0	15.81	0	15.81	0	15.81	0	15.81	0	15.81	0	15.81	0	15.81	0	15.81	0	15.81	0	15.81	0	15.81	0
								16.05	0	16.05	0	16.05	0	16.05	0	16.05	0	16.05	0	16.05	0	16.05	0	16.05	0	16.05	0	16.05	0	16.05	0	16.05	0	16.05	0	16.05	0	16.05	0	16.05	0	16.05	0	16.05	0	16.05	0	16.05	0
								16.29	0	16.29	0	16.29	0	16.29	0	16.29	0	16.29	0	16.29	0	16.29	0	16.29	0	16.29	0	16.29	0	16.29	0	16.29	0	16.29	0	16.29	0	16.29	0	16.29	0	16.29	0	16.29	0	16.29	0	16.29	0
								16.53	0	16.53	0	16.53	0	16.53	0	16.53	0	16.53	0	16.53	0	16.53	0	16.53	0	16.53	0	16.53	0	16.53	0	16.53	0	16.53	0	16.53	0	16.53	0	16.53	0	16.53	0	16.53	0	16.53	0	16.53	0
								16.78	0	16.78	0	16.78	0	16.78	0	16.78	0	16.78	0	16.78	0	16.78	0	16.78	0	16.78	0	16.78	0	16.78	0	16.78	0	16.78	0	16.78	0	16.78	0	16.78	0	16.78	0	16.78	0	16.78	0	16.78	0
								17.03	0	17.03	0	17.03	0	17.03	0	17.03	0	17.03	0	17.03	0	17.03	0	17.03	0	17.03	0	17.03	0	17.03	0	17.03	0	17.03	0	17.03	0	17.03	0	17.03	0	17.03	0	17.03	0	17.03	0	17.03	0
								17.29	0	17.29	0	17.29	0	17.29	0	17.29	0	17.29	0	17.29	0	17.29	0	17.29	0	17.29	0	17.29	0	17.29	0	17.29	0	17.29	0	17.29	0	17.29	0	17.29	0	17.29	0	17.29	0	17.29	0	17.29	0
								17.54	0	17.54	0	17.54	0	17.54	0	17.54	0	17.54	0	17.54	0	17.54	0	17.54	0	17.54	0	17.54	0	17.54	0	17.54	0	17.54	0	17.54	0	17.54	0	17.54	0	17.54	0	17.54	0	17.54	0	17.54	0
								17.8	0	17.8	0	17.8	0	17.8	0	17.8	0	17.8	0	17.8	0	17.8	0	17.8	0	17.8	0	17.8	0	17.8	0	17.8	0	17.8	0	17.8	0	17.8	0	17.8	0	17.8	0	17.8	0	17.8	0	17.8	0
								18.07	0	18.07	0	18.07	0	18.07	0	18.07	0	18.07	0	18.07	0	18.07	0	18.07	0	18.07	0	18.07	0	18.07	0	18.07	0	18.07	0	18.07	0	18.07	0	18.07	0	18.07	0	18.07	0	18.07	0	18.07	0
								18.33	0	18.33	0	18.33	0	18.33	0	18.33	0	18.33	0	18.33	0	18.33	0	18.33	0	18.33	0	18.33	0	18.33	0	18.33	0	18.33	0	18.33	0	18.33	0	18.33	0	18.33	0	18.33	0	18.33	0	18.33	0
								18.6	0	18.6	0	18.6	0	18.6	0	18.6	0	18.6	0	18.6	0	18.6	0	18.6	0	18.6	0	18.6	0	18.6	0	18.6	0	18.6	0	18.6	0	18.6	0	18.6	0	18.6	0	18.6	0	18.6	0	18.6	0
								18.87	0	18.87	0	18.87	0	18.87	0	18.87	0	18.87	0	18.87	0	18.87	0	18.87	0	18.87	0	18.87	0	18.87	0	18.87	0	18.87	0	18.87	0	18.87	0	18.87	0	18.87	0	18.87	0	18.87	0	18.87	0
								19.15	0	19.15	0	19.15	0	19.15	0	19.15	0	19.15	0	19.15	0	19.15	0	19.15	0	19.15	0	19.15	0	19.15	0	19.15	0	19.15	0	19.15	0	19.15	0	19.15	0	19.15	0	19.15	0	19.15	0	19.15	0
								19.43	0	19.43	0	19.43	0	19.43	0	19.43	0	19.43	0	19.43	0	19.43	0	19.43	0	19.43	0	19.43	0	19.43	0	19.43	0	19.43	0	19.43	0	19.43	0	19.43	0	19.43	0	19.43	0	19.43	0	19.43	0
								19.71	0	19.71	0	19.71	0	19.71	0	19.71	0	19.71	0	19.71	0	19.71	0	19.71	0	19.71	0	19.71	0	19.71	0	19.71	0	19.71	0	19.71	0	19.71	0	19.71	0	19.71	0	19.71	0	19.71	0	19.71	0
								19.99	0	19.99	0	19.99	0	19.99	0	19.99	0	19.99	0	19.99	0	19.99	0	19.99	0	19.99	0	19.99	0	19.99	0	19.99	0	19.99	0	19.99	0	19.99	0	19.99	0	19.99	0	19.99	0	19.99	0	19.99	0
								20.28	0	20.28	0	20.28	0	20.28	0	20.28	0	20.28	0	20.28	0	20.28	0	20.28	0	20.28	0	20.28	0	20.28	0	20.28	0	20.28	0	20.28	0	20.28	0	20.28	0	20.28	0	20.28	0	20.28	0	20.28	0
								20.57	0	20.57	0	20.57	0	20.57	0	20.57	0	20.57	0	20.57	0	20.57	0	20.57	0	20.57	0	20.57	0	20.57	0	20.57	0	20.57	0	20.57	0	20.57	0	20.57	0	20.57	0	20.57	0	20.57	0	20.57	0
								20.86	0	20.86	0	20.86	0	20.86	0	20.86	0	20.86	0	20.86	0	20.86	0	20.86	0	20.86	0	20.86	0	20.86	0	20.86	0	20.86	0	20.86	0	20.86	0	20.86	0	20.86	0	20.86	0	20.86	0	20.86	0
								21.16	0	21.16	0	21.16	0	21.16	0	21.16	0	21.16	0	21.16	0	21.16	0	21.16	0	21.16	0	21.16	0	21.16	0	21.16	0	21.16	0	21.16	0	21.16	0	21.16	0	21.16	0	21.16	0	21.16	0	21.16	0
								21.46	0	21.46	0	21.46	0	21.46	0	21.46	0	21.46	0	21.46	0	21.46	0	21.46	0	21.46	0	21.46	0	21.46	0	21.46	0	21.46	0	21.46	0	21.46	0	21.46	0	21.46	0	21.46	0	21.46	0	21.46	0
								21.76	0	21.76	0	21.76	0	21.76	0	21.76	0	21.76	0	21.76	0	21.76	0	21.76	0	21.76	0	21.76	0	21.76	0	21.76	0	21.76	0	21.76	0	21.76	0	21.76	0	21.76	0	21.76	0	21.76	0	21.76	0
								22.07	0	22.07	0	22.07	0	22.07	0	22.07	0	22.07	0	22.07	0	22.07	0	22.07	0	22.07	0	22.07	0	22.07	0	22.07	0	22.07	0	22.07	0	22.07	0	22.07	0	22.07	0	22.07	0	22.07	0	22.07	0
								22.38	0	22.38	0	22.38	0	22.38	0	22.38	0	22.38	0	22.38	0	22.38	0	22.38	0	22.38	0	22.38	0	22.38	0	22.38	0	22.38	0	22.38	0	22.38	0	22.38	0	22.38	0	22.38	0	22.38	0	22.38	0
								22.7	0	22.7	0	22.7	0	22.7	0	22.7	0	22.7	0	22.7	0	22.7	0	22.7	0	22.7	0	22.7	0	22.7	0	22.7	0	22.7	0	22.7	0	22.7	0	22.7	0	22.7	0	22.7	0	22.7	0	22.7	0
								23.01	0	23.01	0	23.01	0	23.01	0	23.01	0	23.01	0	23.01	0	23.01	0	23.01	0	23.01	0	23.01	0	23.01	0	23.01	0	23.01	0	23.01	0	23.01	0	23.01	0	23.01	0	23.01	0	23.01	0	23.01	0
								23.34	0	23.34	0	23.34	0	23.34	0	23.34	0	23.34	0	23.34	0	23.34	0	23.34	0	23.34	0	23.34	0	23.34	0	23.34	0	23.34	0	23.34	0	23.34	0	23.34	0	23.34	0	23.34	0	23.34	0	23.34	0
								23.66	0	23.66	0	23.66	0	23.66	0	23.66	0	23.66	0	23.66	0	23.66	0	23.66	0	23.66	0	23.66	0	23.66	0	23.66	0	23.66	0	23.66	0	23.66	0	23.66	0	23.66	0	23.66	0	23.66	0	23.66	0
								23.99	0	23.99	0	23.99	0	23.99	0	23.99	0	23.99	0	23.99	0	23.99	0	23.99	0	23.99	0	23.99	0	23.99	0	23.99	0	23.99	0	23.99	0	23.99	0	23.99	0	23.99	0	23.99	0	23.99	0	23.99	0
								24.32	0	24.32	0	24.32	0	24.32	0	24.32	0	24.32	0	24.32	0	24.32	0	24.32	0	24.32	0	24.32	0	24.32	0	24.32	0	24.32	0	24.32	0	24.32	0	24.32	0	24.32	0	24.32	0	24.32	0	24.32	0
								24.66	0	24.66	0	24.66	0	24.66	0	24.66	0	24.66	0	24.66	0	24.66	0	24.66	0	24.66	0	24.66	0	24.66	0	24.66	0	24.66	0	24.66	0	24.66	0	24.66	0	24.66	0	24.66	0	24.66	0	24.66	0
								25	0	25	0	25	0	25	0	25	0	25	0	25	0	25	0	25	0	25	0	25	0	25	0	25	0	25	0	25	0	25	0	25	0	25	0	25	0	25	0	25	0
								25.34	0	25.34	0	25.34	0	25.34	0	25.34	0	25.34	0	25.34	0	25.34	0	25.34	0	25.34	0	25.34	0	25.34	0	25.34	0	25.34	0	25.34	0	25.34	0	25.34	0	25.34	0	25.34	0	25.34	0	25.34	0
								25.69	0	25.69	0	25.69	0	25.69	0	25.69	0	25.69	0	25.69	0	25.69	0	25.69	0	25.69	0	25.69	0	25.69	0	25.69	0	25.69	0	25.69	0	25.69	0	25.69	0	25.69	0	25.69	0	25.69	0	25.69	0
								26.04	0	26.04	0	26.04	0	26.04	0	26.04	0	26.04	0	26.04	0	26.04	0	26.04	0	26.04	0	26.04	0	26.04	0	26.04	0	26.04	0	26.04	0	26.04	0	26.04	0	26.04	0	26.04	0	26.04	0	26.04	0
								26.4	0	26.4	0	26.4	0	26.4	0	26.4	0	26.4	0	26.4	0	26.4	0	26.4	0	26.4	0	26.4	0	26.4	0	26.4	0	26.4	0	26.4	0	26.4	0	26.4	0	26.4	0	26.4	0	26.4	0	26.4	0
								26.76	0	26.76	0	26.76	0	26.76	0	26.76	0	26.76	0	26.76	0	26.76	0	26.76	0	26.76	0	26.76	0	26.76	0	26.76	0	26.76	0	26.76	0	26.76	0	26.76	0	26.76	0	26.76	0	26.76	0	26.76	0
								27.12	0	27.12	0	27.12	0	27.12	0	27.12	0	27.12	0	27.12	0	27.12	0	27.12	0	27.12	0	27.12	0	27.12	0	27.12	0	27.12	0	27.12	0	27.12	0	27.12	0	27.12	0	27.12	0	27.12	0	27.12	0
								27.49	0	27.49	0	27.49	0	27.49	0	27.49	0	27.49	0	27.49	0	27.49	0	27.49	0	27.49	0	27.49	0	27.49	0	27.49	0	27.49	0	27.49	0	27.49	0	27.49	0	27.49	0	27.49	0	27.49	0	27.49	0
								27.86	0	27.86	0	27.86	0	27.86	0	27.86	0	27.86	0	27.86	0	27.86	0	27.86	0	27.86	0	27.86	0	27.86	0	27.86	0	27.86	0	27.86	0	27.86	0	27.86	0	27.86	0	27.86	0	27.86	0	27.86	0
								28.23	0	28.23	0	28.23	0	28.23	0	28.23	0	28.23	0	28.23	0	28.23	0	28.23	0	28.23	0	28.23	0	28.23	0	28.23	0	28.23	0	28.23	0	28.23	0	28.23	0	28.23	0	28.23	0	28.23	0	28.23	0
								28.61	0	28.61	0	28.61	0	28.61	0	28.61	0	28.61	0	28.61	0	28.61	0	28.61	0	28.61	0	28.61	0	28.61	0	28.61	0	28.61	0	28.61	0	28.61	0	28.61	0	28.61	0	28.61	0	28.61	0	28.61	0
								29	0	29	0	29	0	29	0	29	0	29	0	29	0	29	0	29	0	29	0	29	0	29	0	29	0	29	0	29	0	29	0	29	0	29	0	29	0	29	0	29	0
								29.39	0	29.39	0	29.39	0	29.39	0	29.39	0	29.39	0	29.39	0	29.39	0	29.39	0	29.39	0	29.39	0	29.39	0	29.39	0	29.39	0	29.39	0	29.39	0	29.39	0	29.39	0	29.39	0	29.39	0	29.39	0
								29.78	0	29.78	0	29.78	0	29.78	0	29.78	0	29.78	0	29.78	0	29.78	0	29.78	0	29.78	0	29.78	0	29.78	0	29.78	0	29.78	0	29.78	0	29.78	0	29.78	0	29.78	0	29.78	0	29.78	0	29.78	0
								30.18	0	30.18	0	30.18	0	30.18	0	30.18	0	30.18	0	30.18	0	30.18	0	30.18	0	30.18	0	30.18	0	30.18	0	30.18	0	30.18	0	30.18	0	30.18	0	30.18	0	30.18	0	30.18	0	30.18	0	30.18	0
								30.58	0	30.58	0	30.58	0	30.58	0	30.58	0	30.58	0	30.58	0	30.58	0	30.58	0	30.58	0	30.58	0	30.58	0	30.58	0	30.58	0	30.58	0	30.58	0	30.58	0	30.58	0	30.58	0	30.58	0	30.58	0
								30.99	0	30.99	0	30.99	0	30.99	0	30.99	0	30.99	0	30.99	0	30.99	0	30.99	0	30.99	0	30.99	0	30.99	0	30.99	0	30.99	0	30.99	0	30.99	0	30.99	0	30.99	0	30.99	0	30.99	0	30.99	0
								31.4	0	31.4	0	31.4	0	31.4	0	31.4	0	31.4	0	31.4	0	31.4	0	31.4	0	31.4	0	31.4	0	31.4	0	31.4	0	31.4	0	31.4	0	31.4	0	31.4	0	31.4	0	31.4	0	31.4	0	31.4	0
								31.81	0	31.81	0	31.81	0	31.81	0	31.81	0	31.81	0	31.81	0	31.81	0	31.81	0	31.81	0	31.81	0	31.81	0	31.81	0	31.81	0	31.81	0	31.81	0	31.81	0	31.81	0	31.81	0	31.81	0	31.81	0
								32.23	0	32.23	0	32.23	0	32.23	0	32.23	0	32.23	0	32.23	0	32.23	0	32.23	0	32.23	0	32.23	0	32.23	0	32.23	0	32.23	0	32.23	0	32.23	0	32.23	0	32.23	0	32.23	0	32.23	0	32.23	0
								32.66	0	32.66	0	32.66	0	32.66	0	32.66	0	32.66	0	32.66	0	32.66	0	32.66	0	32.66	0	32.66	0	32.66	0	32.66	0	32.66	0	32.66	0	32.66	0	32.66	0	32.66	0	32.66	0	32.66	0	32.66	0
								33.09	0	33.09	0	33.09	0	33.09	0	33.09	0	33.09	0	33.09	0	33.09	0	33.09	0	33.09	0	33.09	0	33.09	0	33.09	0	33.09	0	33.09	0	33.09	0	33.09	0	33.09	0	33.09	0	33.09	0	33.09	0
								33.52	0	33.52	0	33.52	0	33.52	0	33.52	0	33.52	0	33.52	0	33.52	0	33.52	0	33.52	0	33.52	0	33.52	0	33.52	0	33.52	0	33.52	0	33.52	0	33.52	0	33.52	0	33.52	0	33.52	0	33.52	0
								33.96	0	33.96	0	33.96	0	33.96	0	33.96	0	33.96	0	33.96	0	33.96	0	33.96	0	33.96	0	33.96	0	33.96	0	33.96	0	33.96	0	33.96	0	33.96	0	33.96	0	33.96	0	33.96	0	33.96	0	33.96	0
								34.41	0	34.41	0	34.41	0	34.41	0	34.41	0	34.41	0	34.41	0	34.41	0	34.41	0	34.41	0	34.41	0	34.41	0	34.41	0	34.41	0	34.41	0	34.41	0	34.41	0	34.41	0	34.41	0	34.41	0.04	34.41	0
								34.86	0	34.86	0	34.86	0	34.86	0	34.86	0	34.86	0	34.86	0	34.86	0	34.86	0	34.86	0	34.86	0	34.86	0	34.86	0	34.86	0	34.86	0	34.86	0	34.86	0	34.86	0	34.86	0	34.86	0.04	34.86	0
								35.31	0	35.31	0	35.31	0	35.31	0	35.31	0	35.31	0	35.31	0	35.31	0	35.31	0	35.31	0	35.31	0	35.31	0	35.31	0	35.31	0	35.31	0	35.31	0	35.31	0	35.31	0	35.31	0	35.31	0.04	35.31	0
								35.77	0	35.77	0	35.77	0	35.77	0	35.77	0	35.77	0	35.77	0	35.77	0	35.77	0	35.77	0	35.77	0	35.77	0	35.77	0	35.77	0	35.77	0	35.77	0	35.77	0	35.77	0	35.77	0	35.77	0.04	35.77	0
								36.24	0	36.24	0	36.24	0	36.24	0	36.24	0	36.24	0	36.24	0	36.24	0	36.24	0	36.24	0	36.24	0	36.24	0	36.24	0	36.24	0	36.24	0	36.24	0	36.24	0	36.24	0	36.24	0	36.24	0.04	36.24	0
								36.71	0	36.71	0	36.71	0	36.71	0	36.71	0	36.71	0	36.71	0	36.71	0	36.71	0	36.71	0	36.71	0	36.71	0	36.71	0	36.71	0	36.71	0	36.71	0	36.71	0	36.71	0	36.71	0	36.71	0.04	36.71	0
								37.18	0	37.18	0	37.18	0	37.18	0	37.18	0	37.18	0	37.18	0	37.18	0	37.18	0	37.18	0	37.18	0	37.18	0	37.18	0	37.18	0	37.18	0	37.18	0	37.18	0	37.18	0	37.18	0	37.18	0.04	37.18	0
								37.66	0	37.66	0	37.66	0	37.66	0	37.66	0	37.66	0	37.66	0	37.66	0	37.66	0	37.66	0	37.66	0	37.66	0	37.66	0	37.66	0	37.66	0	37.66	0	37.66	0	37.66	0	37.66	0	37.66	0.04	37.66	0
								38.15	0	38.15	0	38.15	0	38.15	0	38.15	0	38.15	0	38.15	0	38.15	0	38.15	0	38.15	0	38.15	0	38.15	0	38.15	0	38.15	0	38.15	0	38.15	0	38.15	0	38.15	0	38.15	0	38.15	0.04	38.15	0
								38.64	0	38.64	0	38.64	0	38.64	0	38.64	0	38.64	0	38.64	0	38.64	0	38.64	0	38.64	0	38.64	0	38.64	0	38.64	0	38.64	0	38.64	0	38.64	0	38.64	0	38.64	0	38.64	0	38.64	0.04	38.64	0
								39.14	0	39.14	0	39.14	0	39.14	0	39.14	0	39.14	0	39.14	0	39.14	0	39.14	0	39.14	0	39.14	0	39.14	0	39.14	0	39.14	0	39.14	0	39.14	0	39.14	0	39.14	0	39.14	0	39.14	0.04	39.14	0
								39.64	0	39.64	0	39.64	0	39.64	0	39.64	0	39.64	0	39.64	0	39.64	0	39.64	0	39.64	0	39.64	0	39.64	0	39.64	0	39.64	0	39.64	0	39.64	0	39.64	0	39.64	0	39.64	0	39.64	0.04	39.64	0
								40.15	0	40.15	0	40.15	0	40.15	0	40.15	0	40.15	0	40.15	0	40.15	0	40.15	0	40.15	0	40.15	0	40.15	0	40.15	0	40.15	0	40.15	0	40.15	0	40.15	0	40.15	0	40.15	0	40.15	0.04	40.15	0
								40.67	0	40.67	0	40.67	0	40.67	0	40.67	0	40.67	0	40.67	0	40.67	0	40.67	0	40.67	0	40.67	0	40.67	0	40.67	0	40.67	0	40.67	0	40.67	0	40.67	0	40.67	0	40.67	0	40.67	0.04	40.67	0
								41.19	0	41.19	0	41.19	0	41.19	0	41.19	0	41.19	0	41.19	0	41.19	0	41.19	0	41.19	0	41.19	0	41.19	0	41.19	0	41.19	0	41.19	0	41.19	0	41.19	0	41.19	0	41.19	0	41.19	0.04	41.19	0
								41.71	0	41.71	0	41.71	0	41.71	0	41.71	0	41.71	0	41.71	0	41.71	0	41.71	0	41.71	0	41.71	0	41.71	0	41.71	0	41.71	0	41.71	0	41.71	0	41.71	0	41.71	0	41.71	0	41.71	0.04	41.71	0
								42.24	0	42.24	0	42.24	0	42.24	0	42.24	0	42.24	0	42.24	0	42.24	0	42.24	0	42.24	0	42.24	0	42.24	0	42.24	0	42.24	0	42.24	0	42.24	0	42.24	0	42.24	0	42.24	0	42.24	0.04	42.24	0
								42.78	0	42.78	0	42.78	0	42.78	0	42.78	0	42.78	0	42.78	0	42.78	0	42.78	0	42.78	0	42.78	0	42.78	0	42.78	0	42.78	0	42.78	0	42.78	0	42.78	0	42.78	0	42.78	0	42.78	0.04	42.78	0
								43.33	0	43.33	0	43.33	0	43.33	0	43.33	0	43.33	0	43.33	0	43.33	0	43.33	0	43.33	0	43.33	0	43.33	0	43.33	0	43.33	0	43.33	0	43.33	0	43.33	0	43.33	0	43.33	0	43.33	0.04	43.33	0
								43.88	0	43.88	0	43.88	0	43.88	0	43.88	0	43.88	0	43.88	0	43.88	0	43.88	0	43.88	0	43.88	0	43.88	0	43.88	0	43.88	0	43.88	0	43.88	0	43.88	0	43.88	0	43.88	0	43.88	0.04	43.88	0
								44.43	0	44.43	0	44.43	0	44.43	0	44.43	0	44.43	0	44.43	0	44.43	0	44.43	0	44.43	0	44.43	0	44.43	0	44.43	0	44.43	0	44.43	0	44.43	0	44.43	0	44.43	0	44.43	0	44.43	0.04	44.43	0
								44.99	0	44.99	0	44.99	0	44.99	0	44.99	0	44.99	0	44.99	0	44.99	0	44.99	0	44.99	0	44.99	0.04	44.99	0	44.99	0	44.99	0	44.99	0	44.99	0	44.99	0	44.99	0	44.99	0	44.99	0.04	44.99	0
								45.56	0	45.56	0	45.56	0	45.56	0	45.56	0	45.56	0	45.56	0	45.56	0	45.56	0	45.56	0	45.56	0.04	45.56	0	45.56	0	45.56	0	45.56	0	45.56	0	45.56	0	45.56	0	45.56	0	45.56	0.04	45.56	0
								46.14	0	46.14	0	46.14	0	46.14	0	46.14	0	46.14	0	46.14	0	46.14	0	46.14	0	46.14	0	46.14	0.04	46.14	0	46.14	0	46.14	0	46.14	0	46.14	0	46.14	0	46.14	0	46.14	0	46.14	0.04	46.14	0
								46.72	0	46.72	0	46.72	0	46.72	0	46.72	0	46.72	0	46.72	0	46.72	0	46.72	0	46.72	0	46.72	0.04	46.72	0	46.72	0	46.72	0	46.72	0	46.72	0	46.72	0	46.72	0	46.72	0	46.72	0.04	46.72	0
								47.31	0	47.31	0	47.31	0	47.31	0	47.31	0	47.31	0	47.31	0	47.31	0	47.31	0	47.31	0	47.31	0.04	47.31	0	47.31	0	47.31	0	47.31	0	47.31	0	47.31	0	47.31	0	47.31	0	47.31	0	47.31	0
								47.9	0	47.9	0	47.9	0	47.9	0	47.9	0	47.9	0	47.9	0	47.9	0	47.9	0	47.9	0	47.9	0.04	47.9	0	47.9	0	47.9	0	47.9	0	47.9	0	47.9	0	47.9	0	47.9	0	47.9	0	47.9	0
								48.51	0	48.51	0	48.51	0	48.51	0	48.51	0	48.51	0	48.51	0	48.51	0	48.51	0	48.51	0	48.51	0.04	48.51	0	48.51	0	48.51	0	48.51	0	48.51	0	48.51	0	48.51	0	48.51	0	48.51	0	48.51	0
								49.11	0	49.11	0	49.11	0	49.11	0	49.11	0	49.11	0	49.11	0	49.11	0	49.11	0	49.11	0	49.11	0.04	49.11	0	49.11	0	49.11	0	49.11	0	49.11	0	49.11	0	49.11	0	49.11	0	49.11	0	49.11	0
								49.73	0	49.73	0	49.73	0	49.73	0	49.73	0	49.73	0	49.73	0	49.73	0	49.73	0	49.73	0	49.73	0.08	49.73	0	49.73	0	49.73	0	49.73	0	49.73	0	49.73	0	49.73	0	49.73	0	49.73	0	49.73	0
								50.35	0	50.35	0	50.35	0	50.35	0	50.35	0	50.35	0	50.35	0	50.35	0	50.35	0	50.35	0	50.35	0.08	50.35	0	50.35	0	50.35	0	50.35	0	50.35	0	50.35	0	50.35	0	50.35	0	50.35	0	50.35	0
								50.98	0	50.98	0	50.98	0	50.98	0	50.98	0	50.98	0	50.98	0	50.98	0	50.98	0	50.98	0	50.98	0.08	50.98	0	50.98	0	50.98	0	50.98	0	50.98	0	50.98	0	50.98	0	50.98	0	50.98	0	50.98	0
								51.62	0	51.62	0	51.62	0	51.62	0	51.62	0	51.62	0	51.62	0	51.62	0	51.62	0	51.62	0	51.62	0.08	51.62	0	51.62	0	51.62	0	51.62	0	51.62	0	51.62	0	51.62	0	51.62	0	51.62	0	51.62	0
								52.26	0	52.26	0	52.26	0	52.26	0	52.26	0	52.26	0	52.26	0	52.26	0	52.26	0	52.26	0	52.26	0.08	52.26	0	52.26	0	52.26	0	52.26	0	52.26	0	52.26	0	52.26	0	52.26	0	52.26	0	52.26	0
								52.91	0	52.91	0	52.91	0	52.91	0	52.91	0	52.91	0	52.91	0	52.91	0	52.91	0	52.91	0	52.91	0.08	52.91	0	52.91	0	52.91	0	52.91	0	52.91	0	52.91	0	52.91	0	52.91	0	52.91	0	52.91	0
								53.57	0	53.57	0	53.57	0	53.57	0	53.57	0	53.57	0	53.57	0	53.57	0	53.57	0	53.57	0	53.57	0.08	53.57	0	53.57	0	53.57	0	53.57	0	53.57	0	53.57	0	53.57	0	53.57	0	53.57	0	53.57	0
								54.24	0	54.24	0	54.24	0	54.24	0	54.24	0	54.24	0	54.24	0	54.24	0	54.24	0	54.24	0	54.24	0.08	54.24	0	54.24	0	54.24	0	54.24	0	54.24	0	54.24	0	54.24	0	54.24	0	54.24	0	54.24	0
								54.91	0	54.91	0	54.91	0	54.91	0	54.91	0	54.91	0	54.91	0	54.91	0	54.91	0	54.91	0	54.91	0.08	54.91	0	54.91	0	54.91	0	54.91	0	54.91	0	54.91	0	54.91	0	54.91	0	54.91	0	54.91	0
								55.59	0	55.59	0	55.59	0	55.59	0	55.59	0	55.59	0	55.59	0	55.59	0	55.59	0	55.59	0	55.59	0.08	55.59	0	55.59	0	55.59	0	55.59	0	55.59	0	55.59	0	55.59	0	55.59	0	55.59	0	55.59	0
								56.28	0	56.28	0	56.28	0	56.28	0	56.28	0	56.28	0	56.28	0	56.28	0	56.28	0	56.28	0	56.28	0.08	56.28	0	56.28	0	56.28	0	56.28	0	56.28	0	56.28	0	56.28	0	56.28	0	56.28	0	56.28	0
								56.97	0	56.97	0	56.97	0	56.97	0	56.97	0	56.97	0	56.97	0	56.97	0	56.97	0	56.97	0	56.97	0.08	56.97	0	56.97	0	56.97	0	56.97	0	56.97	0	56.97	0	56.97	0	56.97	0	56.97	0	56.97	0
								57.68	0	57.68	0	57.68	0	57.68	0	57.68	0	57.68	0	57.68	0	57.68	0	57.68	0	57.68	0	57.68	0.08	57.68	0	57.68	0	57.68	0	57.68	0	57.68	0	57.68	0	57.68	0	57.68	0	57.68	0	57.68	0
								58.39	0	58.39	0	58.39	0	58.39	0	58.39	0	58.39	0	58.39	0	58.39	0	58.39	0	58.39	0	58.39	0.08	58.39	0	58.39	0	58.39	0	58.39	0	58.39	0	58.39	0	58.39	0	58.39	0	58.39	0	58.39	0
								59.11	0	59.11	0	59.11	0	59.11	0	59.11	0	59.11	0	59.11	0	59.11	0	59.11	0	59.11	0	59.11	0.08	59.11	0	59.11	0	59.11	0	59.11	0	59.11	0	59.11	0	59.11	0	59.11	0	59.11	0	59.11	0
								59.84	0	59.84	0	59.84	0	59.84	0	59.84	0	59.84	0	59.84	0	59.84	0	59.84	0	59.84	0	59.84	0.08	59.84	0	59.84	0	59.84	0	59.84	0	59.84	0	59.84	0	59.84	0	59.84	0	59.84	0	59.84	0
								60.57	0	60.57	0	60.57	0	60.57	0	60.57	0	60.57	0	60.57	0	60.57	0	60.57	0	60.57	0	60.57	0.08	60.57	0	60.57	0	60.57	0	60.57	0	60.57	0	60.57	0	60.57	0	60.57	0	60.57	0	60.57	0
								61.32	0	61.32	0	61.32	0	61.32	0	61.32	0	61.32	0	61.32	0	61.32	0	61.32	0	61.32	0	61.32	0.04	61.32	0	61.32	0	61.32	0	61.32	0	61.32	0	61.32	0	61.32	0	61.32	0	61.32	0	61.32	0
								62.07	0	62.07	0	62.07	0	62.07	0	62.07	0	62.07	0	62.07	0	62.07	0	62.07	0	62.07	0	62.07	0.04	62.07	0	62.07	0	62.07	0	62.07	0	62.07	0	62.07	0	62.07	0	62.07	0	62.07	0	62.07	0
								62.83	0	62.83	0	62.83	0	62.83	0	62.83	0	62.83	0	62.83	0	62.83	0	62.83	0	62.83	0	62.83	0.04	62.83	0	62.83	0	62.83	0	62.83	0	62.83	0	62.83	0	62.83	0	62.83	0	62.83	0	62.83	0
								63.6	0	63.6	0	63.6	0	63.6	0	63.6	0	63.6	0	63.6	0	63.6	0	63.6	0	63.6	0	63.6	0.04	63.6	0	63.6	0	63.6	0	63.6	0	63.6	0	63.6	0	63.6	0	63.6	0	63.6	0	63.6	0
								64.38	0	64.38	0	64.38	0	64.38	0	64.38	0	64.38	0	64.38	0	64.38	0	64.38	0	64.38	0	64.38	0.04	64.38	0	64.38	0	64.38	0	64.38	0	64.38	0	64.38	0	64.38	0	64.38	0	64.38	0	64.38	0
								65.17	0	65.17	0	65.17	0	65.17	0	65.17	0	65.17	0	65.17	0	65.17	0	65.17	0	65.17	0	65.17	0.04	65.17	0	65.17	0	65.17	0	65.17	0	65.17	0	65.17	0	65.17	0	65.17	0	65.17	0	65.17	0
								65.96	0	65.96	0	65.96	0	65.96	0	65.96	0	65.96	0	65.96	0	65.96	0	65.96	0	65.96	0	65.96	0.04	65.96	0	65.96	0	65.96	0	65.96	0	65.96	0	65.96	0	65.96	0	65.96	0	65.96	0	65.96	0
								66.77	0	66.77	0	66.77	0	66.77	0	66.77	0	66.77	0	66.77	0	66.77	0	66.77	0	66.77	0	66.77	0.04	66.77	0	66.77	0	66.77	0	66.77	0	66.77	0	66.77	0	66.77	0	66.77	0	66.77	0	66.77	0
								67.58	0	67.58	0	67.58	0	67.58	0	67.58	0	67.58	0	67.58	0	67.58	0	67.58	0	67.58	0	67.58	0	67.58	0	67.58	0	67.58	0	67.58	0	67.58	0	67.58	0	67.58	0	67.58	0	67.58	0	67.58	0
								68.41	0	68.41	0	68.41	0	68.41	0	68.41	0	68.41	0	68.41	0	68.41	0	68.41	0	68.41	0	68.41	0	68.41	0	68.41	0	68.41	0	68.41	0	68.41	0	68.41	0	68.41	0	68.41	0	68.41	0	68.41	0
								69.24	0	69.24	0	69.24	0	69.24	0	69.24	0	69.24	0	69.24	0	69.24	0	69.24	0	69.24	0	69.24	0	69.24	0	69.24	0	69.24	0	69.24	0	69.24	0	69.24	0	69.24	0	69.24	0	69.24	0	69.24	0
								70.08	0	70.08	0	70.08	0	70.08	0	70.08	0	70.08	0	70.08	0	70.08	0	70.08	0	70.08	0	70.08	0	70.08	0	70.08	0	70.08	0	70.08	0	70.08	0	70.08	0	70.08	0	70.08	0	70.08	0	70.08	0
								70.93	0	70.93	0	70.93	0	70.93	0	70.93	0	70.93	0	70.93	0	70.93	0	70.93	0	70.93	0	70.93	0	70.93	0	70.93	0	70.93	0	70.93	0	70.93	0	70.93	0	70.93	0	70.93	0	70.93	0	70.93	0
								71.8	0	71.8	0	71.8	0	71.8	0	71.8	0	71.8	0	71.8	0	71.8	0	71.8	0	71.8	0	71.8	0.04	71.8	0	71.8	0	71.8	0	71.8	0	71.8	0	71.8	0	71.8	0	71.8	0	71.8	0	71.8	0
								72.67	0	72.67	0	72.67	0	72.67	0	72.67	0	72.67	0	72.67	0	72.67	0	72.67	0	72.67	0	72.67	0.04	72.67	0	72.67	0	72.67	0	72.67	0	72.67	0	72.67	0	72.67	0	72.67	0	72.67	0	72.67	0
								73.55	0	73.55	0	73.55	0	73.55	0	73.55	0	73.55	0	73.55	0	73.55	0	73.55	0	73.55	0	73.55	0.04	73.55	0	73.55	0	73.55	0	73.55	0	73.55	0	73.55	0	73.55	0	73.55	0	73.55	0	73.55	0
								74.44	0	74.44	0	74.44	0	74.44	0	74.44	0	74.44	0	74.44	0	74.44	0	74.44	0	74.44	0	74.44	0.04	74.44	0	74.44	0	74.44	0	74.44	0	74.44	0	74.44	0	74.44	0	74.44	0	74.44	0	74.44	0
								75.34	0	75.34	0	75.34	0	75.34	0	75.34	0	75.34	0	75.34	0	75.34	0	75.34	0	75.34	0	75.34	0.04	75.34	0	75.34	0	75.34	0	75.34	0	75.34	0	75.34	0	75.34	0	75.34	0	75.34	0	75.34	0
								76.25	0	76.25	0	76.25	0	76.25	0	76.25	0	76.25	0	76.25	0	76.25	0	76.25	0	76.25	0	76.25	0.04	76.25	0	76.25	0	76.25	0	76.25	0	76.25	0	76.25	0	76.25	0	76.25	0	76.25	0	76.25	0
								77.17	0	77.17	0	77.17	0	77.17	0	77.17	0	77.17	0	77.17	0	77.17	0	77.17	0	77.17	0	77.17	0.04	77.17	0	77.17	0	77.17	0	77.17	0	77.17	0	77.17	0	77.17	0	77.17	0	77.17	0	77.17	0
								78.1	0	78.1	0	78.1	0	78.1	0	78.1	0	78.1	0	78.1	0	78.1	0	78.1	0	78.1	0	78.1	0.04	78.1	0	78.1	0	78.1	0	78.1	0	78.1	0	78.1	0	78.1	0	78.1	0	78.1	0	78.1	0
								79.04	0	79.04	0	79.04	0	79.04	0	79.04	0	79.04	0	79.04	0	79.04	0	79.04	0	79.04	0	79.04	0.04	79.04	0	79.04	0	79.04	0	79.04	0	79.04	0	79.04	0	79.04	0	79.04	0	79.04	0	79.04	0
								80	0	80	0	80	0	80	0	80	0	80	0	80	0	80	0	80	0	80	0	80	0.04	80	0	80	0	80	0	80	0	80	0	80	0	80	0	80	0	80	0	80	0
								80.96	0	80.96	0	80.96	0	80.96	0	80.96	0	80.96	0	80.96	0	80.96	0	80.96	0	80.96	0	80.96	0.04	80.96	0	80.96	0	80.96	0	80.96	0	80.96	0	80.96	0	80.96	0	80.96	0	80.96	0	80.96	0
								81.93	0	81.93	0	81.93	0	81.93	0	81.93	0	81.93	0	81.93	0	81.93	0	81.93	0	81.93	0	81.93	0.04	81.93	0	81.93	0	81.93	0	81.93	0	81.93	0	81.93	0	81.93	0	81.93	0	81.93	0	81.93	0
								82.92	0	82.92	0	82.92	0	82.92	0	82.92	0	82.92	0	82.92	0	82.92	0	82.92	0	82.92	0	82.92	0.04	82.92	0	82.92	0	82.92	0	82.92	0	82.92	0	82.92	0	82.92	0	82.92	0	82.92	0	82.92	0
								83.92	0	83.92	0	83.92	0	83.92	0	83.92	0	83.92	0	83.92	0	83.92	0	83.92	0	83.92	0	83.92	0.04	83.92	0	83.92	0	83.92	0	83.92	0	83.92	0	83.92	0	83.92	0	83.92	0	83.92	0	83.92	0
								84.92	0	84.92	0	84.92	0	84.92	0	84.92	0	84.92	0	84.92	0	84.92	0	84.92	0	84.92	0	84.92	0.04	84.92	0	84.92	0	84.92	0	84.92	0	84.92	0	84.92	0	84.92	0	84.92	0	84.92	0	84.92	0
								85.94	0	85.94	0	85.94	0	85.94	0	85.94	0	85.94	0	85.94	0	85.94	0	85.94	0	85.94	0	85.94	0.04	85.94	0	85.94	0	85.94	0	85.94	0	85.94	0	85.94	0	85.94	0	85.94	0	85.94	0	85.94	0
								86.97	0	86.97	0	86.97	0	86.97	0	86.97	0	86.97	0	86.97	0	86.97	0	86.97	0	86.97	0	86.97	0.04	86.97	0	86.97	0	86.97	0	86.97	0	86.97	0	86.97	0	86.97	0	86.97	0	86.97	0	86.97	0
								88.01	0	88.01	0	88.01	0	88.01	0	88.01	0	88.01	0	88.01	0	88.01	0	88.01	0	88.01	0	88.01	0.04	88.01	0	88.01	0	88.01	0	88.01	0	88.01	0	88.01	0	88.01	0	88.01	0	88.01	0	88.01	0
								89.07	0	89.07	0	89.07	0	89.07	0	89.07	0	89.07	0	89.07	0	89.07	0	89.07	0	89.07	0	89.07	0.04	89.07	0	89.07	0	89.07	0	89.07	0	89.07	0	89.07	0	89.07	0	89.07	0	89.07	0	89.07	0
								90.13	0	90.13	0	90.13	0	90.13	0	90.13	0	90.13	0	90.13	0	90.13	0	90.13	0	90.13	0	90.13	0.04	90.13	0	90.13	0	90.13	0	90.13	0	90.13	0	90.13	0	90.13	0	90.13	0	90.13	0	90.13	0
								91.21	0	91.21	0	91.21	0	91.21	0	91.21	0	91.21	0	91.21	0	91.21	0	91.21	0	91.21	0	91.21	0.04	91.21	0	91.21	0	91.21	0	91.21	0	91.21	0	91.21	0	91.21	0	91.21	0	91.21	0	91.21	0
								92.3	0	92.3	0	92.3	0	92.3	0	92.3	0	92.3	0	92.3	0	92.3	0	92.3	0	92.3	0	92.3	0.04	92.3	0	92.3	0	92.3	0	92.3	0	92.3	0	92.3	0	92.3	0	92.3	0	92.3	0	92.3	0
								93.4	0	93.4	0	93.4	0	93.4	0	93.4	0	93.4	0	93.4	0	93.4	0	93.4	0	93.4	0	93.4	0.04	93.4	0	93.4	0	93.4	0	93.4	0	93.4	0	93.4	0	93.4	0	93.4	0	93.4	0	93.4	0
								94.52	0	94.52	0	94.52	0	94.52	0	94.52	0	94.52	0	94.52	0	94.52	0	94.52	0	94.52	0	94.52	0.04	94.52	0	94.52	0	94.52	0	94.52	0	94.52	0	94.52	0	94.52	0	94.52	0	94.52	0	94.52	0
								95.64	0	95.64	0	95.64	0	95.64	0	95.64	0	95.64	0	95.64	0	95.64	0	95.64	0	95.64	0	95.64	0.04	95.64	0	95.64	0	95.64	0	95.64	0	95.64	0	95.64	0	95.64	0	95.64	0	95.64	0	95.64	0
								96.78	0	96.78	0	96.78	0	96.78	0	96.78	0	96.78	0	96.78	0	96.78	0	96.78	0	96.78	0	96.78	0	96.78	0	96.78	0	96.78	0	96.78	0	96.78	0	96.78	0	96.78	0	96.78	0	96.78	0	96.78	0
								97.94	0	97.94	0	97.94	0	97.94	0	97.94	0	97.94	0	97.94	0	97.94	0	97.94	0	97.94	0	97.94	0	97.94	0	97.94	0	97.94	0	97.94	0	97.94	0	97.94	0	97.94	0	97.94	0	97.94	0	97.94	0
								99.1	0	99.1	0	99.1	0	99.1	0	99.1	0	99.1	0	99.1	0	99.1	0	99.1	0	99.1	0	99.1	0	99.1	0	99.1	0	99.1	0	99.1	0	99.1	0	99.1	0	99.1	0	99.1	0	99.1	0	99.1	0
								100.28	0	100.28	0	100.28	0	100.28	0	100.28	0	100.28	0	100.28	0	100.28	0	100.28	0	100.28	0	100.28	0	100.28	0	100.28	0	100.28	0	100.28	0	100.28	0	100.28	0	100.28	0	100.28	0	100.28	0	100.28	0
								101.47	0	101.47	0	101.47	0	101.47	0	101.47	0	101.47	0	101.47	0	101.47	0	101.47	0	101.47	0	101.47	0	101.47	0	101.47	0	101.47	0	101.47	0	101.47	0	101.47	0	101.47	0	101.47	0	101.47	0	101.47	0
								102.68	0	102.68	0	102.68	0	102.68	0	102.68	0	102.68	0	102.68	0	102.68	0	102.68	0	102.68	0	102.68	0	102.68	0	102.68	0	102.68	0	102.68	0	102.68	0	102.68	0	102.68	0	102.68	0	102.68	0	102.68	0
								103.9	0	103.9	0	103.9	0	103.9	0	103.9	0	103.9	0	103.9	0	103.9	0	103.9	0	103.9	0	103.9	0	103.9	0	103.9	0	103.9	0	103.9	0	103.9	0	103.9	0	103.9	0	103.9	0	103.9	0	103.9	0
								105.13	0	105.13	0	105.13	0	105.13	0	105.13	0	105.13	0	105.13	0	105.13	0	105.13	0	105.13	0	105.13	0	105.13	0	105.13	0	105.13	0	105.13	0	105.13	0	105.13	0	105.13	0	105.13	0	105.13	0	105.13	0
								106.37	0	106.37	0	106.37	0	106.37	0	106.37	0	106.37	0	106.37	0	106.37	0	106.37	0	106.37	0	106.37	0	106.37	0	106.37	0	106.37	0	106.37	0	106.37	0	106.37	0	106.37	0	106.37	0	106.37	0	106.37	0
								107.64	0	107.64	0	107.64	0	107.64	0	107.64	0	107.64	0	107.64	0	107.64	0	107.64	0	107.64	0	107.64	0	107.64	0	107.64	0	107.64	0	107.64	0	107.64	0	107.64	0	107.64	0	107.64	0	107.64	0	107.64	0
								108.91	0	108.91	0	108.91	0	108.91	0	108.91	0	108.91	0	108.91	0	108.91	0	108.91	0	108.91	0	108.91	0	108.91	0	108.91	0	108.91	0	108.91	0	108.91	0	108.91	0	108.91	0	108.91	0	108.91	0	108.91	0
								110.2	0	110.2	0	110.2	0	110.2	0	110.2	0	110.2	0	110.2	0	110.2	0	110.2	0	110.2	0	110.2	0	110.2	0	110.2	0	110.2	0	110.2	0	110.2	0	110.2	0	110.2	0	110.2	0	110.2	0	110.2	0
								111.5	0	111.5	0	111.5	0	111.5	0	111.5	0	111.5	0	111.5	0	111.5	0	111.5	0	111.5	0	111.5	0	111.5	0	111.5	0	111.5	0	111.5	0	111.5	0	111.5	0	111.5	0	111.5	0	111.5	0	111.5	0
								112.82	0	112.82	0	112.82	0	112.82	0	112.82	0	112.82	0	112.82	0	112.82	0	112.82	0	112.82	0	112.82	0	112.82	0	112.82	0	112.82	0	112.82	0	112.82	0	112.82	0	112.82	0	112.82	0	112.82	0	112.82	0
								114.15	0	114.15	0	114.15	0	114.15	0	114.15	0	114.15	0	114.15	0	114.15	0	114.15	0	114.15	0	114.15	0	114.15	0	114.15	0	114.15	0	114.15	0	114.15	0	114.15	0	114.15	0	114.15	0	114.15	0	114.15	0
								115.5	0	115.5	0	115.5	0	115.5	0	115.5	0	115.5	0	115.5	0	115.5	0	115.5	0	115.5	0	115.5	0	115.5	0	115.5	0	115.5	0	115.5	0	115.5	0	115.5	0	115.5	0	115.5	0	115.5	0	115.5	0
								116.87	0	116.87	0	116.87	0	116.87	0	116.87	0	116.87	0	116.87	0	116.87	0	116.87	0	116.87	0	116.87	0	116.87	0	116.87	0	116.87	0	116.87	0	116.87	0	116.87	0	116.87	0	116.87	0	116.87	0	116.87	0
								118.24	0	118.24	0	118.24	0	118.24	0	118.24	0	118.24	0	118.24	0	118.24	0	118.24	0	118.24	0	118.24	0	118.24	0	118.24	0	118.24	0	118.24	0	118.24	0	118.24	0	118.24	0	118.24	0	118.24	0	118.24	0
								119.64	0	119.64	0	119.64	0	119.64	0	119.64	0	119.64	0	119.64	0	119.64	0	119.64	0	119.64	0	119.64	0	119.64	0	119.64	0	119.64	0	119.64	0	119.64	0	119.64	0	119.64	0	119.64	0	119.64	0	119.64	0
								121.05	0	121.05	0	121.05	0	121.05	0	121.05	0	121.05	0	121.05	0	121.05	0	121.05	0	121.05	0	121.05	0	121.05	0	121.05	0	121.05	0	121.05	0	121.05	0	121.05	0	121.05	0	121.05	0	121.05	0	121.05	0
								122.47	0	122.47	0	122.47	0	122.47	0	122.47	0	122.47	0	122.47	0	122.47	0	122.47	0	122.47	0	122.47	0	122.47	0	122.47	0	122.47	0	122.47	0	122.47	0	122.47	0	122.47	0	122.47	0	122.47	0	122.47	0
								123.92	0	123.92	0	123.92	0	123.92	0	123.92	0	123.92	0	123.92	0	123.92	0	123.92	0	123.92	0	123.92	0	123.92	0	123.92	0	123.92	0	123.92	0	123.92	0	123.92	0	123.92	0	123.92	0	123.92	0	123.92	0
								125.37	0	125.37	0	125.37	0	125.37	0	125.37	0	125.37	0	125.37	0	125.37	0	125.37	0	125.37	0	125.37	0	125.37	0	125.37	0	125.37	0	125.37	0	125.37	0	125.37	0	125.37	0	125.37	0	125.37	0	125.37	0
								126.85	0	126.85	0	126.85	0	126.85	0	126.85	0	126.85	0	126.85	0	126.85	0	126.85	0	126.85	0	126.85	0	126.85	0	126.85	0	126.85	0	126.85	0	126.85	0	126.85	0	126.85	0	126.85	0	126.85	0	126.85	0
								128.34	0	128.34	0	128.34	0	128.34	0	128.34	0	128.34	0	128.34	0	128.34	0	128.34	0	128.34	0	128.34	0	128.34	0	128.34	0	128.34	0	128.34	0	128.34	0	128.34	0	128.34	0	128.34	0	128.34	0	128.34	0
								129.85	0	129.85	0	129.85	0	129.85	0	129.85	0	129.85	0	129.85	0	129.85	0	129.85	0	129.85	0	129.85	0	129.85	0	129.85	0	129.85	0	129.85	0	129.85	0	129.85	0	129.85	0	129.85	0	129.85	0	129.85	0
								131.37	0	131.37	0	131.37	0	131.37	0	131.37	0	131.37	0	131.37	0	131.37	0	131.37	0	131.37	0	131.37	0	131.37	0	131.37	0	131.37	0	131.37	0	131.37	0	131.37	0	131.37	0	131.37	0	131.37	0	131.37	0
								132.92	0	132.92	0	132.92	0	132.92	0	132.92	0	132.92	0	132.92	0	132.92	0	132.92	0	132.92	0	132.92	0	132.92	0	132.92	0	132.92	0	132.92	0	132.92	0	132.92	0	132.92	0	132.92	0	132.92	0	132.92	0
								134.48	0	134.48	0	134.48	0	134.48	0	134.48	0.04	134.48	0	134.48	0	134.48	0	134.48	0	134.48	0	134.48	0	134.48	0	134.48	0	134.48	0	134.48	0	134.48	0	134.48	0	134.48	0	134.48	0	134.48	0	134.48	0
								136.05	0	136.05	0	136.05	0	136.05	0	136.05	0.08	136.05	0	136.05	0	136.05	0	136.05	0	136.05	0	136.05	0	136.05	0	136.05	0	136.05	0	136.05	0	136.05	0	136.05	0	136.05	0	136.05	0	136.05	0	136.05	0
								137.65	0	137.65	0	137.65	0	137.65	0	137.65	0.08	137.65	0	137.65	0	137.65	0	137.65	0	137.65	0	137.65	0	137.65	0	137.65	0	137.65	0	137.65	0	137.65	0	137.65	0	137.65	0	137.65	0	137.65	0	137.65	0
								139.26	0	139.26	0	139.26	0	139.26	0	139.26	0.08	139.26	0	139.26	0	139.26	0	139.26	0	139.26	0	139.26	0.04	139.26	0	139.26	0	139.26	0	139.26	0	139.26	0	139.26	0	139.26	0	139.26	0	139.26	0	139.26	0
								140.89	0	140.89	0	140.89	0	140.89	0	140.89	0.08	140.89	0	140.89	0	140.89	0	140.89	0	140.89	0	140.89	0.04	140.89	0	140.89	0	140.89	0.04	140.89	0	140.89	0	140.89	0	140.89	0	140.89	0	140.89	0	140.89	0
								142.54	0	142.54	0	142.54	0	142.54	0	142.54	0.08	142.54	0	142.54	0	142.54	0	142.54	0	142.54	0	142.54	0.04	142.54	0	142.54	0	142.54	0.04	142.54	0	142.54	0	142.54	0	142.54	0	142.54	0	142.54	0	142.54	0
								144.21	0	144.21	0	144.21	0	144.21	0	144.21	0.08	144.21	0	144.21	0	144.21	0	144.21	0	144.21	0	144.21	0.04	144.21	0	144.21	0	144.21	0.08	144.21	0	144.21	0	144.21	0	144.21	0	144.21	0	144.21	0	144.21	0
								145.9	0	145.9	0	145.9	0	145.9	0	145.9	0.08	145.9	0	145.9	0	145.9	0	145.9	0	145.9	0	145.9	0.04	145.9	0	145.9	0	145.9	0.08	145.9	0	145.9	0	145.9	0	145.9	0	145.9	0	145.9	0	145.9	0
								147.6	0	147.6	0	147.6	0	147.6	0	147.6	0.08	147.6	0	147.6	0	147.6	0	147.6	0	147.6	0	147.6	0.04	147.6	0	147.6	0	147.6	0.08	147.6	0	147.6	0	147.6	0	147.6	0	147.6	0	147.6	0	147.6	0
								149.33	0	149.33	0	149.33	0	149.33	0	149.33	0.08	149.33	0	149.33	0	149.33	0	149.33	0	149.33	0	149.33	0.04	149.33	0	149.33	0	149.33	0.08	149.33	0	149.33	0	149.33	0	149.33	0	149.33	0	149.33	0	149.33	0
								151.07	0	151.07	0	151.07	0	151.07	0	151.07	0.08	151.07	0	151.07	0	151.07	0	151.07	0	151.07	0	151.07	0.04	151.07	0	151.07	0	151.07	0.08	151.07	0	151.07	0	151.07	0	151.07	0	151.07	0	151.07	0	151.07	0
								152.84	0	152.84	0	152.84	0	152.84	0	152.84	0.08	152.84	0	152.84	0	152.84	0	152.84	0	152.84	0	152.84	0.04	152.84	0	152.84	0	152.84	0.08	152.84	0	152.84	0	152.84	0	152.84	0	152.84	0	152.84	0	152.84	0
								154.62	0	154.62	0	154.62	0	154.62	0	154.62	0.08	154.62	0	154.62	0	154.62	0	154.62	0	154.62	0	154.62	0.04	154.62	0	154.62	0	154.62	0.08	154.62	0	154.62	0	154.62	0.04	154.62	0	154.62	0	154.62	0	154.62	0
								156.42	0	156.42	0	156.42	0	156.42	0	156.42	0.08	156.42	0	156.42	0	156.42	0	156.42	0	156.42	0	156.42	0.04	156.42	0	156.42	0	156.42	0.08	156.42	0	156.42	0	156.42	0.04	156.42	0	156.42	0	156.42	0	156.42	0
								158.25	0	158.25	0	158.25	0	158.25	0	158.25	0.08	158.25	0	158.25	0	158.25	0	158.25	0	158.25	0	158.25	0.04	158.25	0	158.25	0	158.25	0.08	158.25	0	158.25	0	158.25	0.04	158.25	0	158.25	0	158.25	0	158.25	0
								160.09	0	160.09	0	160.09	0	160.09	0	160.09	0.08	160.09	0	160.09	0	160.09	0	160.09	0	160.09	0	160.09	0.04	160.09	0	160.09	0	160.09	0.08	160.09	0	160.09	0	160.09	0.04	160.09	0	160.09	0	160.09	0	160.09	0
								161.96	0	161.96	0	161.96	0	161.96	0	161.96	0.08	161.96	0	161.96	0	161.96	0	161.96	0	161.96	0	161.96	0.04	161.96	0	161.96	0	161.96	0.08	161.96	0	161.96	0	161.96	0.04	161.96	0	161.96	0	161.96	0	161.96	0
								163.85	0	163.85	0	163.85	0	163.85	0	163.85	0.08	163.85	0	163.85	0	163.85	0	163.85	0	163.85	0	163.85	0.04	163.85	0	163.85	0	163.85	0.08	163.85	0	163.85	0	163.85	0.04	163.85	0	163.85	0	163.85	0	163.85	0
								165.75	0	165.75	0	165.75	0	165.75	0	165.75	0.08	165.75	0	165.75	0	165.75	0	165.75	0	165.75	0	165.75	0.04	165.75	0	165.75	0	165.75	0.08	165.75	0	165.75	0	165.75	0.04	165.75	0	165.75	0	165.75	0	165.75	0
								167.68	0	167.68	0	167.68	0	167.68	0	167.68	0.08	167.68	0	167.68	0	167.68	0	167.68	0	167.68	0	167.68	0.04	167.68	0	167.68	0	167.68	0.08	167.68	0	167.68	0	167.68	0.04	167.68	0	167.68	0	167.68	0	167.68	0
								169.63	0	169.63	0	169.63	0	169.63	0	169.63	0.08	169.63	0	169.63	0	169.63	0	169.63	0	169.63	0	169.63	0.04	169.63	0	169.63	0	169.63	0.12	169.63	0	169.63	0	169.63	0.04	169.63	0	169.63	0	169.63	0	169.63	0
								171.61	0	171.61	0	171.61	0	171.61	0	171.61	0.08	171.61	0	171.61	0	171.61	0	171.61	0	171.61	0	171.61	0.04	171.61	0	171.61	0	171.61	0.12	171.61	0	171.61	0	171.61	0.04	171.61	0	171.61	0	171.61	0	171.61	0
								173.6	0	173.6	0	173.6	0	173.6	0	173.6	0.08	173.6	0	173.6	0	173.6	0	173.6	0	173.6	0	173.6	0.04	173.6	0	173.6	0	173.6	0.12	173.6	0	173.6	0	173.6	0.04	173.6	0	173.6	0	173.6	0	173.6	0
								175.62	0	175.62	0	175.62	0	175.62	0	175.62	0.08	175.62	0	175.62	0	175.62	0	175.62	0	175.62	0	175.62	0.04	175.62	0	175.62	0	175.62	0.12	175.62	0	175.62	0	175.62	0.04	175.62	0	175.62	0	175.62	0	175.62	0
								177.66	0	177.66	0	177.66	0	177.66	0	177.66	0.08	177.66	0	177.66	0	177.66	0	177.66	0	177.66	0	177.66	0.04	177.66	0	177.66	0	177.66	0.12	177.66	0	177.66	0	177.66	0.04	177.66	0	177.66	0	177.66	0	177.66	0
								179.73	0	179.73	0	179.73	0	179.73	0	179.73	0.04	179.73	0	179.73	0	179.73	0	179.73	0	179.73	0	179.73	0.08	179.73	0	179.73	0	179.73	0.12	179.73	0	179.73	0	179.73	0.04	179.73	0	179.73	0	179.73	0	179.73	0
								181.81	0	181.81	0	181.81	0	181.81	0	181.81	0	181.81	0	181.81	0	181.81	0	181.81	0	181.81	0	181.81	0.08	181.81	0	181.81	0	181.81	0.12	181.81	0	181.81	0	181.81	0.04	181.81	0	181.81	0	181.81	0	181.81	0
								183.92	0	183.92	0	183.92	0	183.92	0	183.92	0	183.92	0	183.92	0	183.92	0	183.92	0	183.92	0	183.92	0.08	183.92	0	183.92	0	183.92	0.12	183.92	0	183.92	0	183.92	0.04	183.92	0	183.92	0	183.92	0	183.92	0
								186.06	0	186.06	0	186.06	0	186.06	0	186.06	0	186.06	0	186.06	0	186.06	0	186.06	0	186.06	0	186.06	0.04	186.06	0	186.06	0	186.06	0.12	186.06	0	186.06	0	186.06	0.04	186.06	0	186.06	0	186.06	0	186.06	0
								188.22	0	188.22	0	188.22	0	188.22	0	188.22	0	188.22	0	188.22	0	188.22	0	188.22	0	188.22	0	188.22	0.04	188.22	0	188.22	0	188.22	0.08	188.22	0	188.22	0	188.22	0.04	188.22	0	188.22	0	188.22	0	188.22	0
								190.4	0	190.4	0	190.4	0	190.4	0	190.4	0	190.4	0	190.4	0	190.4	0	190.4	0	190.4	0	190.4	0.04	190.4	0	190.4	0	190.4	0.08	190.4	0	190.4	0	190.4	0.04	190.4	0	190.4	0	190.4	0	190.4	0
								192.61	0	192.61	0	192.61	0	192.61	0	192.61	0	192.61	0	192.61	0	192.61	0	192.61	0	192.61	0	192.61	0.04	192.61	0	192.61	0	192.61	0.04	192.61	0	192.61	0	192.61	0.04	192.61	0	192.61	0	192.61	0	192.61	0
								194.84	0	194.84	0	194.84	0	194.84	0	194.84	0.08	194.84	0	194.84	0	194.84	0	194.84	0	194.84	0	194.84	0.04	194.84	0	194.84	0	194.84	0.04	194.84	0	194.84	0	194.84	0.04	194.84	0	194.84	0	194.84	0	194.84	0
								197.1	0	197.1	0	197.1	0	197.1	0	197.1	0.08	197.1	0	197.1	0	197.1	0	197.1	0	197.1	0	197.1	0.04	197.1	0	197.1	0	197.1	0.04	197.1	0	197.1	0	197.1	0.04	197.1	0	197.1	0	197.1	0	197.1	0
								199.38	0	199.38	0	199.38	0	199.38	0	199.38	0.11	199.38	0	199.38	0	199.38	0	199.38	0	199.38	0	199.38	0.04	199.38	0	199.38	0	199.38	0.04	199.38	0	199.38	0	199.38	0.04	199.38	0	199.38	0	199.38	0	199.38	0
								201.69	0	201.69	0	201.69	0	201.69	0	201.69	0.11	201.69	0	201.69	0	201.69	0	201.69	0	201.69	0	201.69	0.04	201.69	0	201.69	0	201.69	0.04	201.69	0	201.69	0	201.69	0.04	201.69	0	201.69	0	201.69	0	201.69	0
								204.02	0	204.02	0	204.02	0	204.02	0	204.02	0.11	204.02	0	204.02	0	204.02	0	204.02	0	204.02	0	204.02	0.04	204.02	0	204.02	0	204.02	0.04	204.02	0	204.02	0	204.02	0.04	204.02	0	204.02	0	204.02	0	204.02	0
								206.38	0	206.38	0	206.38	0	206.38	0	206.38	0.11	206.38	0	206.38	0	206.38	0	206.38	0	206.38	0	206.38	0.04	206.38	0	206.38	0	206.38	0.04	206.38	0	206.38	0	206.38	0	206.38	0	206.38	0	206.38	0	206.38	0
								208.77	0	208.77	0	208.77	0	208.77	0	208.77	0.11	208.77	0	208.77	0	208.77	0	208.77	0	208.77	0	208.77	0.04	208.77	0	208.77	0	208.77	0.04	208.77	0	208.77	0	208.77	0	208.77	0	208.77	0	208.77	0	208.77	0
								211.18	0	211.18	0	211.18	0	211.18	0	211.18	0.11	211.18	0	211.18	0	211.18	0	211.18	0	211.18	0	211.18	0.04	211.18	0	211.18	0	211.18	0.04	211.18	0	211.18	0	211.18	0	211.18	0	211.18	0	211.18	0	211.18	0
								213.63	0	213.63	0	213.63	0	213.63	0	213.63	0.11	213.63	0	213.63	0	213.63	0	213.63	0	213.63	0	213.63	0.04	213.63	0	213.63	0	213.63	0.04	213.63	0	213.63	0	213.63	0	213.63	0	213.63	0	213.63	0	213.63	0
								216.09	0	216.09	0	216.09	0	216.09	0	216.09	0.11	216.09	0	216.09	0	216.09	0	216.09	0	216.09	0	216.09	0.04	216.09	0	216.09	0	216.09	0.04	216.09	0	216.09	0	216.09	0	216.09	0	216.09	0	216.09	0	216.09	0
								218.59	0	218.59	0	218.59	0	218.59	0	218.59	0.11	218.59	0	218.59	0	218.59	0	218.59	0	218.59	0	218.59	0.04	218.59	0	218.59	0	218.59	0.04	218.59	0	218.59	0	218.59	0	218.59	0	218.59	0	218.59	0	218.59	0
								221.12	0	221.12	0	221.12	0	221.12	0	221.12	0.11	221.12	0	221.12	0	221.12	0	221.12	0	221.12	0	221.12	0.04	221.12	0	221.12	0	221.12	0.04	221.12	0	221.12	0	221.12	0	221.12	0	221.12	0	221.12	0	221.12	0
								223.67	0	223.67	0	223.67	0	223.67	0	223.67	0.11	223.67	0	223.67	0	223.67	0	223.67	0	223.67	0	223.67	0.04	223.67	0	223.67	0	223.67	0.04	223.67	0	223.67	0	223.67	0	223.67	0	223.67	0	223.67	0	223.67	0
								226.25	0	226.25	0	226.25	0	226.25	0	226.25	0.11	226.25	0	226.25	0	226.25	0	226.25	0	226.25	0	226.25	0.04	226.25	0	226.25	0	226.25	0	226.25	0	226.25	0	226.25	0	226.25	0	226.25	0	226.25	0	226.25	0
								228.86	0	228.86	0	228.86	0	228.86	0	228.86	0.11	228.86	0	228.86	0	228.86	0	228.86	0	228.86	0	228.86	0.04	228.86	0	228.86	0	228.86	0	228.86	0	228.86	0	228.86	0	228.86	0	228.86	0	228.86	0	228.86	0
								231.5	0	231.5	0	231.5	0	231.5	0	231.5	0.11	231.5	0	231.5	0	231.5	0	231.5	0	231.5	0	231.5	0.08	231.5	0	231.5	0	231.5	0	231.5	0	231.5	0	231.5	0	231.5	0	231.5	0	231.5	0	231.5	0
								234.17	0	234.17	0	234.17	0	234.17	0	234.17	0.11	234.17	0	234.17	0	234.17	0	234.17	0	234.17	0	234.17	0.08	234.17	0	234.17	0	234.17	0	234.17	0	234.17	0	234.17	0	234.17	0	234.17	0	234.17	0	234.17	0
								236.88	0	236.88	0	236.88	0	236.88	0	236.88	0.11	236.88	0	236.88	0	236.88	0	236.88	0	236.88	0	236.88	0.08	236.88	0	236.88	0	236.88	0	236.88	0	236.88	0	236.88	0	236.88	0	236.88	0	236.88	0	236.88	0
								239.61	0	239.61	0	239.61	0	239.61	0	239.61	0.11	239.61	0	239.61	0	239.61	0	239.61	0	239.61	0	239.61	0.04	239.61	0	239.61	0	239.61	0.04	239.61	0	239.61	0	239.61	0	239.61	0	239.61	0	239.61	0	239.61	0
								242.37	0	242.37	0	242.37	0	242.37	0	242.37	0.11	242.37	0	242.37	0	242.37	0	242.37	0	242.37	0	242.37	0.04	242.37	0	242.37	0	242.37	0.04	242.37	0	242.37	0	242.37	0	242.37	0	242.37	0	242.37	0	242.37	0
								245.16	0	245.16	0	245.16	0	245.16	0	245.16	0.11	245.16	0	245.16	0	245.16	0	245.16	0	245.16	0	245.16	0.04	245.16	0	245.16	0	245.16	0.04	245.16	0	245.16	0	245.16	0	245.16	0	245.16	0	245.16	0	245.16	0
								247.99	0	247.99	0	247.99	0	247.99	0	247.99	0.11	247.99	0	247.99	0	247.99	0	247.99	0	247.99	0	247.99	0.04	247.99	0	247.99	0	247.99	0.04	247.99	0	247.99	0	247.99	0	247.99	0	247.99	0	247.99	0	247.99	0
								250.84	0	250.84	0	250.84	0	250.84	0	250.84	0.11	250.84	0	250.84	0	250.84	0	250.84	0	250.84	0	250.84	0.04	250.84	0	250.84	0	250.84	0.04	250.84	0	250.84	0	250.84	0	250.84	0	250.84	0	250.84	0	250.84	0
								253.73	0	253.73	0	253.73	0	253.73	0	253.73	0.11	253.73	0	253.73	0	253.73	0	253.73	0	253.73	0	253.73	0.04	253.73	0	253.73	0	253.73	0.04	253.73	0	253.73	0	253.73	0	253.73	0	253.73	0	253.73	0	253.73	0
								256.65	0	256.65	0	256.65	0	256.65	0	256.65	0.11	256.65	0	256.65	0	256.65	0	256.65	0	256.65	0	256.65	0.04	256.65	0	256.65	0	256.65	0.04	256.65	0.01	256.65	0	256.65	0	256.65	0	256.65	0	256.65	0.04	256.65	0
								259.6	0	259.6	0	259.6	0	259.6	0	259.6	0.04	259.6	0	259.6	0	259.6	0	259.6	0	259.6	0	259.6	0.04	259.6	0	259.6	0	259.6	0.04	259.6	0.01	259.6	0	259.6	0	259.6	0	259.6	0	259.6	0.04	259.6	0
								262.59	0	262.59	0	262.59	0	262.59	0	262.59	0.04	262.59	0	262.59	0	262.59	0	262.59	0	262.59	0	262.59	0.04	262.59	0	262.59	0	262.59	0.04	262.59	0.01	262.59	0	262.59	0	262.59	0	262.59	0	262.59	0.04	262.59	0
								265.61	0	265.61	0	265.61	0	265.61	0	265.61	0	265.61	0	265.61	0	265.61	0	265.61	0	265.61	0	265.61	0.04	265.61	0	265.61	0	265.61	0.04	265.61	0.01	265.61	0	265.61	0	265.61	0	265.61	0	265.61	0.04	265.61	0
								268.67	0	268.67	0	268.67	0	268.67	0	268.67	0	268.67	0	268.67	0	268.67	0	268.67	0	268.67	0	268.67	0.08	268.67	0	268.67	0	268.67	0.04	268.67	0.01	268.67	0	268.67	0	268.67	0	268.67	0	268.67	0.04	268.67	0
								271.76	0	271.76	0	271.76	0	271.76	0	271.76	0	271.76	0	271.76	0	271.76	0	271.76	0	271.76	0	271.76	0.08	271.76	0	271.76	0	271.76	0.04	271.76	0.01	271.76	0	271.76	0	271.76	0	271.76	0	271.76	0.04	271.76	0
								274.88	0	274.88	0	274.88	0	274.88	0	274.88	0.04	274.88	0	274.88	0	274.88	0	274.88	0	274.88	0	274.88	0.08	274.88	0	274.88	0	274.88	0.04	274.88	0.01	274.88	0	274.88	0	274.88	0	274.88	0	274.88	0.08	274.88	0
								278.04	0	278.04	0	278.04	0	278.04	0	278.04	0.04	278.04	0	278.04	0	278.04	0	278.04	0	278.04	0	278.04	0.08	278.04	0	278.04	0	278.04	0.04	278.04	0.01	278.04	0	278.04	0	278.04	0	278.04	0	278.04	0.08	278.04	0
								281.23	0	281.23	0	281.23	0	281.23	0	281.23	0.04	281.23	0	281.23	0	281.23	0	281.23	0	281.23	0	281.23	0.08	281.23	0	281.23	0	281.23	0.04	281.23	0.01	281.23	0	281.23	0	281.23	0	281.23	0	281.23	0.08	281.23	0
								284.46	0	284.46	0	284.46	0	284.46	0	284.46	0.04	284.46	0	284.46	0	284.46	0	284.46	0	284.46	0	284.46	0.08	284.46	0	284.46	0	284.46	0.04	284.46	0.01	284.46	0	284.46	0	284.46	0	284.46	0	284.46	0.08	284.46	0
								287.73	0	287.73	0	287.73	0	287.73	0	287.73	0.04	287.73	0	287.73	0	287.73	0	287.73	0	287.73	0	287.73	0.08	287.73	0	287.73	0	287.73	0.04	287.73	0.01	287.73	0	287.73	0	287.73	0	287.73	0	287.73	0.08	287.73	0
								291.04	0	291.04	0	291.04	0	291.04	0	291.04	0.04	291.04	0	291.04	0	291.04	0	291.04	0	291.04	0	291.04	0.08	291.04	0	291.04	0	291.04	0.04	291.04	0.01	291.04	0	291.04	0	291.04	0	291.04	0	291.04	0.08	291.04	0
								294.38	0	294.38	0	294.38	0	294.38	0	294.38	0.04	294.38	0	294.38	0	294.38	0	294.38	0	294.38	0	294.38	0.08	294.38	0	294.38	0	294.38	0.04	294.38	0.01	294.38	0	294.38	0	294.38	0	294.38	0	294.38	0.08	294.38	0
								297.76	0	297.76	0	297.76	0	297.76	0	297.76	0.04	297.76	0	297.76	0	297.76	0	297.76	0	297.76	0	297.76	0.08	297.76	0	297.76	0	297.76	0.04	297.76	0.01	297.76	0	297.76	0	297.76	0	297.76	0	297.76	0.08	297.76	0
								301.17	0	301.17	0	301.17	0	301.17	0	301.17	0.04	301.17	0	301.17	0	301.17	0	301.17	0	301.17	0	301.17	0.08	301.17	0	301.17	0	301.17	0.04	301.17	0.03	301.17	0	301.17	0	301.17	0	301.17	0	301.17	0.08	301.17	0
								304.63	0	304.63	0	304.63	0	304.63	0	304.63	0.04	304.63	0	304.63	0	304.63	0	304.63	0	304.63	0	304.63	0.08	304.63	0	304.63	0	304.63	0.04	304.63	0.03	304.63	0	304.63	0	304.63	0	304.63	0	304.63	0.08	304.63	0
								308.12	0	308.12	0	308.12	0	308.12	0	308.12	0.04	308.12	0	308.12	0	308.12	0	308.12	0	308.12	0	308.12	0.04	308.12	0	308.12	0	308.12	0.08	308.12	0.03	308.12	0	308.12	0	308.12	0	308.12	0	308.12	0.08	308.12	0
								311.66	0	311.66	0	311.66	0	311.66	0	311.66	0.04	311.66	0	311.66	0	311.66	0	311.66	0	311.66	0	311.66	0.04	311.66	0	311.66	0	311.66	0.08	311.66	0.03	311.66	0	311.66	0	311.66	0	311.66	0	311.66	0.08	311.66	0
								315.23	0	315.23	0	315.23	0	315.23	0	315.23	0.04	315.23	0	315.23	0	315.23	0	315.23	0	315.23	0	315.23	0.04	315.23	0	315.23	0	315.23	0.08	315.23	0.03	315.23	0	315.23	0	315.23	0	315.23	0	315.23	0.08	315.23	0
								318.84	0	318.84	0	318.84	0	318.84	0	318.84	0.04	318.84	0	318.84	0	318.84	0	318.84	0	318.84	0	318.84	0.04	318.84	0	318.84	0.04	318.84	0.04	318.84	0.03	318.84	0	318.84	0	318.84	0	318.84	0	318.84	0.08	318.84	0
								322.5	0	322.5	0	322.5	0	322.5	0	322.5	0.04	322.5	0	322.5	0	322.5	0	322.5	0	322.5	0	322.5	0.04	322.5	0	322.5	0.04	322.5	0.04	322.5	0.03	322.5	0	322.5	0	322.5	0	322.5	0	322.5	0.08	322.5	0
								326.19	0	326.19	0	326.19	0	326.19	0	326.19	0.04	326.19	0	326.19	0	326.19	0	326.19	0	326.19	0	326.19	0.04	326.19	0	326.19	0.04	326.19	0.04	326.19	0.03	326.19	0	326.19	0	326.19	0	326.19	0	326.19	0.08	326.19	0
								329.93	0	329.93	0	329.93	0	329.93	0	329.93	0.04	329.93	0	329.93	0	329.93	0	329.93	0	329.93	0	329.93	0.04	329.93	0	329.93	0.04	329.93	0.04	329.93	0.03	329.93	0	329.93	0	329.93	0	329.93	0	329.93	0.08	329.93	0
								333.71	0	333.71	0	333.71	0	333.71	0	333.71	0.04	333.71	0	333.71	0	333.71	0	333.71	0	333.71	0	333.71	0.04	333.71	0	333.71	0.04	333.71	0.04	333.71	0.03	333.71	0	333.71	0	333.71	0	333.71	0	333.71	0.08	333.71	0
								337.53	0	337.53	0	337.53	0	337.53	0	337.53	0.04	337.53	0	337.53	0	337.53	0	337.53	0	337.53	0	337.53	0.04	337.53	0	337.53	0.04	337.53	0.04	337.53	0.03	337.53	0	337.53	0	337.53	0	337.53	0	337.53	0.08	337.53	0
								341.4	0	341.4	0	341.4	0	341.4	0	341.4	0.04	341.4	0	341.4	0	341.4	0	341.4	0	341.4	0	341.4	0.04	341.4	0	341.4	0.04	341.4	0.04	341.4	0.01	341.4	0	341.4	0	341.4	0	341.4	0	341.4	0.04	341.4	0
								345.31	0	345.31	0	345.31	0	345.31	0	345.31	0.04	345.31	0	345.31	0	345.31	0	345.31	0	345.31	0	345.31	0.04	345.31	0	345.31	0.04	345.31	0.04	345.31	0.01	345.31	0	345.31	0	345.31	0	345.31	0	345.31	0.04	345.31	0
								349.26	0	349.26	0	349.26	0	349.26	0	349.26	0.04	349.26	0	349.26	0	349.26	0	349.26	0	349.26	0	349.26	0.04	349.26	0	349.26	0.04	349.26	0.04	349.26	0.01	349.26	0	349.26	0	349.26	0	349.26	0	349.26	0.04	349.26	0
								353.26	0	353.26	0	353.26	0	353.26	0	353.26	0.04	353.26	0	353.26	0	353.26	0	353.26	0	353.26	0	353.26	0.04	353.26	0	353.26	0.04	353.26	0.04	353.26	0.01	353.26	0	353.26	0	353.26	0	353.26	0	353.26	0.04	353.26	0
								357.3	0	357.3	0	357.3	0	357.3	0	357.3	0.04	357.3	0	357.3	0	357.3	0	357.3	0	357.3	0	357.3	0	357.3	0	357.3	0.04	357.3	0.04	357.3	0.01	357.3	0	357.3	0	357.3	0	357.3	0	357.3	0.04	357.3	0
								361.39	0	361.39	0	361.39	0	361.39	0	361.39	0.04	361.39	0	361.39	0	361.39	0	361.39	0	361.39	0	361.39	0	361.39	0	361.39	0.04	361.39	0.04	361.39	0.01	361.39	0	361.39	0	361.39	0	361.39	0	361.39	0.04	361.39	0
								365.52	0	365.52	0	365.52	0	365.52	0	365.52	0	365.52	0	365.52	0	365.52	0	365.52	0	365.52	0	365.52	0	365.52	0	365.52	0.04	365.52	0.04	365.52	0.01	365.52	0	365.52	0	365.52	0	365.52	0	365.52	0	365.52	0
								369.7	0	369.7	0	369.7	0	369.7	0	369.7	0	369.7	0	369.7	0	369.7	0	369.7	0	369.7	0	369.7	0	369.7	0	369.7	0.04	369.7	0.04	369.7	0.01	369.7	0	369.7	0	369.7	0	369.7	0	369.7	0	369.7	0
								373.93	0	373.93	0	373.93	0	373.93	0	373.93	0	373.93	0.03	373.93	0	373.93	0	373.93	0	373.93	0	373.93	0	373.93	0	373.93	0.04	373.93	0.04	373.93	0.01	373.93	0	373.93	0	373.93	0	373.93	0	373.93	0	373.93	0
								378.2	0	378.2	0	378.2	0	378.2	0	378.2	0	378.2	0.03	378.2	0	378.2	0	378.2	0	378.2	0	378.2	0	378.2	0	378.2	0.04	378.2	0.04	378.2	0.01	378.2	0	378.2	0	378.2	0	378.2	0	378.2	0	378.2	0
								382.53	0	382.53	0	382.53	0	382.53	0	382.53	0.04	382.53	0.03	382.53	0	382.53	0	382.53	0	382.53	0	382.53	0	382.53	0	382.53	0.08	382.53	0.04	382.53	0.01	382.53	0	382.53	0	382.53	0	382.53	0	382.53	0	382.53	0
								386.9	0	386.9	0	386.9	0	386.9	0	386.9	0.08	386.9	0.03	386.9	0	386.9	0	386.9	0	386.9	0	386.9	0	386.9	0	386.9	0.08	386.9	0.04	386.9	0.01	386.9	0	386.9	0	386.9	0	386.9	0	386.9	0	386.9	0
								391.32	0	391.32	0	391.32	0	391.32	0	391.32	0.08	391.32	0.03	391.32	0	391.32	0	391.32	0	391.32	0	391.32	0	391.32	0	391.32	0.08	391.32	0.04	391.32	0.01	391.32	0	391.32	0	391.32	0	391.32	0	391.32	0	391.32	0
								395.79	0	395.79	0	395.79	0	395.79	0	395.79	0.11	395.79	0.03	395.79	0	395.79	0	395.79	0	395.79	0	395.79	0	395.79	0	395.79	0.08	395.79	0.08	395.79	0.03	395.79	0	395.79	0	395.79	0	395.79	0	395.79	0	395.79	0
								400.31	0	400.31	0	400.31	0	400.31	0	400.31	0.11	400.31	0.03	400.31	0	400.31	0	400.31	0	400.31	0	400.31	0	400.31	0	400.31	0.08	400.31	0.12	400.31	0.01	400.31	0	400.31	0	400.31	0	400.31	0	400.31	0	400.31	0
								404.89	0	404.89	0	404.89	0	404.89	0	404.89	0.11	404.89	0.03	404.89	0	404.89	0	404.89	0	404.89	0	404.89	0	404.89	0	404.89	0.08	404.89	0.12	404.89	0.01	404.89	0	404.89	0	404.89	0	404.89	0	404.89	0	404.89	0
								409.51	0	409.51	0	409.51	0	409.51	0	409.51	0.11	409.51	0.03	409.51	0	409.51	0	409.51	0	409.51	0	409.51	0	409.51	0	409.51	0.08	409.51	0.08	409.51	0.01	409.51	0	409.51	0	409.51	0	409.51	0	409.51	0	409.51	0
								414.19	0	414.19	0	414.19	0	414.19	0	414.19	0.11	414.19	0.03	414.19	0	414.19	0	414.19	0	414.19	0	414.19	0	414.19	0	414.19	0.08	414.19	0.08	414.19	0.01	414.19	0	414.19	0	414.19	0	414.19	0	414.19	0	414.19	0
								418.92	0	418.92	0	418.92	0	418.92	0	418.92	0.11	418.92	0.03	418.92	0	418.92	0	418.92	0	418.92	0	418.92	0	418.92	0	418.92	0.08	418.92	0.08	418.92	0.01	418.92	0	418.92	0	418.92	0	418.92	0	418.92	0	418.92	0
								423.7	0	423.7	0	423.7	0	423.7	0	423.7	0.11	423.7	0.03	423.7	0	423.7	0	423.7	0	423.7	0	423.7	0	423.7	0	423.7	0.04	423.7	0.08	423.7	0.01	423.7	0	423.7	0	423.7	0	423.7	0	423.7	0	423.7	0
								428.53	0.04	428.53	0	428.53	0	428.53	0	428.53	0.11	428.53	0.03	428.53	0	428.53	0	428.53	0	428.53	0	428.53	0	428.53	0	428.53	0.04	428.53	0.08	428.53	0.01	428.53	0	428.53	0	428.53	0	428.53	0	428.53	0	428.53	0
								433.42	0.04	433.42	0	433.42	0	433.42	0	433.42	0.15	433.42	0.03	433.42	0	433.42	0	433.42	0	433.42	0	433.42	0	433.42	0	433.42	0.04	433.42	0.08	433.42	0.01	433.42	0	433.42	0	433.42	0	433.42	0	433.42	0	433.42	0
								438.37	0.04	438.37	0	438.37	0	438.37	0	438.37	0.15	438.37	0.03	438.37	0	438.37	0	438.37	0	438.37	0	438.37	0	438.37	0	438.37	0.08	438.37	0.08	438.37	0.01	438.37	0	438.37	0	438.37	0	438.37	0	438.37	0	438.37	0
								443.37	0.04	443.37	0	443.37	0	443.37	0	443.37	0.19	443.37	0.03	443.37	0	443.37	0	443.37	0	443.37	0	443.37	0	443.37	0	443.37	0.08	443.37	0.08	443.37	0.01	443.37	0	443.37	0	443.37	0	443.37	0	443.37	0	443.37	0
								448.43	0.04	448.43	0	448.43	0	448.43	0	448.43	0.19	448.43	0.03	448.43	0	448.43	0	448.43	0	448.43	0	448.43	0	448.43	0	448.43	0.08	448.43	0.08	448.43	0.01	448.43	0	448.43	0	448.43	0	448.43	0	448.43	0	448.43	0
								453.54	0.04	453.54	0	453.54	0	453.54	0	453.54	0.19	453.54	0.03	453.54	0	453.54	0	453.54	0	453.54	0	453.54	0	453.54	0	453.54	0.08	453.54	0.08	453.54	0.01	453.54	0	453.54	0	453.54	0	453.54	0	453.54	0	453.54	0
								458.72	0.04	458.72	0	458.72	0	458.72	0	458.72	0.19	458.72	0.03	458.72	0	458.72	0	458.72	0	458.72	0	458.72	0	458.72	0	458.72	0.08	458.72	0.08	458.72	0.01	458.72	0	458.72	0	458.72	0	458.72	0	458.72	0	458.72	0
								463.95	0.04	463.95	0	463.95	0	463.95	0	463.95	0.19	463.95	0.03	463.95	0	463.95	0	463.95	0	463.95	0	463.95	0	463.95	0	463.95	0.12	463.95	0.08	463.95	0.01	463.95	0	463.95	0	463.95	0	463.95	0	463.95	0	463.95	0
								469.24	0.04	469.24	0	469.24	0	469.24	0	469.24	0.19	469.24	0.03	469.24	0	469.24	0	469.24	0	469.24	0	469.24	0	469.24	0	469.24	0.12	469.24	0.08	469.24	0.01	469.24	0	469.24	0	469.24	0	469.24	0	469.24	0	469.24	0
								474.59	0.04	474.59	0	474.59	0	474.59	0	474.59	0.19	474.59	0.03	474.59	0	474.59	0	474.59	0	474.59	0	474.59	0	474.59	0	474.59	0.16	474.59	0.08	474.59	0.01	474.59	0	474.59	0	474.59	0	474.59	0	474.59	0	474.59	0
								480	0.04	480	0	480	0	480	0	480	0.19	480	0.03	480	0	480	0	480	0	480	0	480	0	480	0	480	0.16	480	0.08	480	0.01	480	0	480	0	480	0	480	0	480	0	480	0
								485.47	0.04	485.47	0	485.47	0	485.47	0	485.47	0.19	485.47	0.03	485.47	0	485.47	0	485.47	0	485.47	0	485.47	0	485.47	0	485.47	0.16	485.47	0.08	485.47	0.01	485.47	0	485.47	0	485.47	0	485.47	0	485.47	0	485.47	0
								491	0.04	491	0	491	0	491	0	491	0.19	491	0.03	491	0	491	0	491	0	491	0	491	0	491	0	491	0.16	491	0.08	491	0.01	491	0	491	0	491	0	491	0	491	0	491	0
								496.59	0.04	496.59	0	496.59	0	496.59	0	496.59	0.19	496.59	0	496.59	0	496.59	0	496.59	0	496.59	0	496.59	0	496.59	0	496.59	0.16	496.59	0.08	496.59	0.01	496.59	0	496.59	0	496.59	0	496.59	0	496.59	0	496.59	0
								502.25	0.04	502.25	0	502.25	0	502.25	0	502.25	0.19	502.25	0	502.25	0	502.25	0	502.25	0	502.25	0	502.25	0	502.25	0	502.25	0.16	502.25	0.08	502.25	0.01	502.25	0	502.25	0	502.25	0	502.25	0	502.25	0	502.25	0
								507.97	0.04	507.97	0	507.97	0	507.97	0	507.97	0.15	507.97	0	507.97	0	507.97	0	507.97	0	507.97	0	507.97	0	507.97	0	507.97	0.12	507.97	0.08	507.97	0.01	507.97	0	507.97	0	507.97	0	507.97	0	507.97	0	507.97	0
								513.76	0.04	513.76	0	513.76	0	513.76	0	513.76	0.11	513.76	0	513.76	0	513.76	0	513.76	0	513.76	0.04	513.76	0	513.76	0	513.76	0.12	513.76	0.08	513.76	0.01	513.76	0	513.76	0	513.76	0	513.76	0	513.76	0	513.76	0
								519.61	0.04	519.61	0	519.61	0	519.61	0	519.61	0.11	519.61	0	519.61	0	519.61	0	519.61	0	519.61	0.04	519.61	0	519.61	0	519.61	0.12	519.61	0.08	519.61	0.01	519.61	0	519.61	0	519.61	0	519.61	0	519.61	0	519.61	0
								525.52	0.04	525.52	0	525.52	0	525.52	0	525.52	0.08	525.52	0	525.52	0	525.52	0	525.52	0	525.52	0.04	525.52	0	525.52	0	525.52	0.12	525.52	0.04	525.52	0.01	525.52	0	525.52	0	525.52	0	525.52	0	525.52	0	525.52	0
								531.51	0.04	531.51	0.09	531.51	0	531.51	0	531.51	0.08	531.51	0	531.51	0	531.51	0	531.51	0	531.51	0.04	531.51	0	531.51	0	531.51	0.12	531.51	0	531.51	0.01	531.51	0	531.51	0	531.51	0	531.51	0	531.51	0	531.51	0
								537.56	0.12	537.56	0.09	537.56	0	537.56	0	537.56	0.11	537.56	0	537.56	0	537.56	0	537.56	0	537.56	0.04	537.56	0	537.56	0	537.56	0.16	537.56	0	537.56	0.01	537.56	0	537.56	0	537.56	0	537.56	0	537.56	0	537.56	0
								543.68	0.12	543.68	0.09	543.68	0	543.68	0	543.68	0.11	543.68	0	543.68	0	543.68	0	543.68	0	543.68	0.04	543.68	0	543.68	0	543.68	0.16	543.68	0	543.68	0.01	543.68	0	543.68	0	543.68	0	543.68	0	543.68	0	543.68	0
								549.86	0.16	549.86	0.09	549.86	0	549.86	0	549.86	0.11	549.86	0	549.86	0	549.86	0	549.86	0	549.86	0.04	549.86	0	549.86	0	549.86	0.16	549.86	0	549.86	0.01	549.86	0	549.86	0	549.86	0	549.86	0	549.86	0	549.86	0
								556.12	0.16	556.12	0.09	556.12	0	556.12	0	556.12	0.15	556.12	0	556.12	0	556.12	0	556.12	0	556.12	0.04	556.12	0	556.12	0	556.12	0.16	556.12	0	556.12	0.01	556.12	0	556.12	0	556.12	0	556.12	0	556.12	0	556.12	0
								562.45	0.16	562.45	0.09	562.45	0	562.45	0	562.45	0.15	562.45	0	562.45	0	562.45	0	562.45	0	562.45	0.04	562.45	0.04	562.45	0	562.45	0.16	562.45	0	562.45	0.01	562.45	0	562.45	0	562.45	0	562.45	0	562.45	0	562.45	0
								568.85	0.12	568.85	0.09	568.85	0	568.85	0	568.85	0.15	568.85	0	568.85	0	568.85	0	568.85	0	568.85	0.04	568.85	0.08	568.85	0	568.85	0.16	568.85	0	568.85	0.01	568.85	0	568.85	0	568.85	0	568.85	0	568.85	0	568.85	0
								575.32	0.12	575.32	0.09	575.32	0	575.32	0	575.32	0.11	575.32	0	575.32	0	575.32	0	575.32	0	575.32	0.04	575.32	0.08	575.32	0	575.32	0.2	575.32	0	575.32	0.01	575.32	0	575.32	0	575.32	0	575.32	0	575.32	0.04	575.32	0
								581.87	0.12	581.87	0.09	581.87	0	581.87	0	581.87	0.11	581.87	0	581.87	0	581.87	0	581.87	0	581.87	0.04	581.87	0.08	581.87	0	581.87	0.16	581.87	0	581.87	0.01	581.87	0	581.87	0	581.87	0	581.87	0	581.87	0.04	581.87	0
								588.48	0.16	588.48	0.09	588.48	0	588.48	0	588.48	0.15	588.48	0	588.48	0	588.48	0	588.48	0	588.48	0.04	588.48	0.08	588.48	0	588.48	0.16	588.48	0	588.48	0.01	588.48	0	588.48	0	588.48	0	588.48	0	588.48	0.04	588.48	0
								595.18	0.16	595.18	0.09	595.18	0	595.18	0	595.18	0.15	595.18	0.03	595.18	0	595.18	0	595.18	0	595.18	0.04	595.18	0.08	595.18	0	595.18	0.16	595.18	0	595.18	0.01	595.18	0	595.18	0	595.18	0	595.18	0	595.18	0.04	595.18	0
								601.94	0.16	601.94	0.09	601.94	0	601.94	0	601.94	0.19	601.94	0.03	601.94	0	601.94	0	601.94	0	601.94	0.04	601.94	0.08	601.94	0	601.94	0.16	601.94	0	601.94	0.01	601.94	0	601.94	0	601.94	0	601.94	0	601.94	0.04	601.94	0
								608.79	0.16	608.79	0.09	608.79	0	608.79	0	608.79	0.19	608.79	0.03	608.79	0	608.79	0	608.79	0	608.79	0.04	608.79	0.08	608.79	0	608.79	0.16	608.79	0	608.79	0.01	608.79	0	608.79	0	608.79	0	608.79	0	608.79	0.04	608.79	0
								615.71	0.16	615.71	0.09	615.71	0	615.71	0	615.71	0.19	615.71	0.03	615.71	0	615.71	0	615.71	0	615.71	0.04	615.71	0.08	615.71	0	615.71	0.12	615.71	0	615.71	0.01	615.71	0	615.71	0	615.71	0	615.71	0	615.71	0.04	615.71	0
								622.71	0.16	622.71	0.09	622.71	0	622.71	0	622.71	0.19	622.71	0.03	622.71	0	622.71	0	622.71	0	622.71	0.04	622.71	0.08	622.71	0	622.71	0.12	622.71	0	622.71	0.01	622.71	0	622.71	0	622.71	0	622.71	0	622.71	0.04	622.71	0
								629.79	0.16	629.79	0.09	629.79	0	629.79	0	629.79	0.19	629.79	0.03	629.79	0	629.79	0	629.79	0	629.79	0.04	629.79	0.08	629.79	0	629.79	0.08	629.79	0	629.79	0.01	629.79	0	629.79	0	629.79	0	629.79	0	629.79	0.04	629.79	0
								636.95	0.2	636.95	0.09	636.95	0	636.95	0	636.95	0.19	636.95	0.03	636.95	0	636.95	0	636.95	0	636.95	0.04	636.95	0.08	636.95	0	636.95	0.08	636.95	0.04	636.95	0.01	636.95	0	636.95	0	636.95	0	636.95	0	636.95	0.04	636.95	0
								644.19	0.2	644.19	0.09	644.19	0	644.19	0.04	644.19	0.19	644.19	0.03	644.19	0	644.19	0	644.19	0	644.19	0.04	644.19	0.08	644.19	0	644.19	0.08	644.19	0.04	644.19	0.01	644.19	0	644.19	0	644.19	0	644.19	0	644.19	0.08	644.19	0
								651.51	0.24	651.51	0.09	651.51	0	651.51	0.04	651.51	0.19	651.51	0.03	651.51	0	651.51	0	651.51	0	651.51	0.04	651.51	0.08	651.51	0	651.51	0.08	651.51	0.04	651.51	0.01	651.51	0	651.51	0	651.51	0	651.51	0	651.51	0.08	651.51	0
								658.91	0.28	658.91	0.09	658.91	0	658.91	0.04	658.91	0.19	658.91	0.03	658.91	0	658.91	0	658.91	0	658.91	0.04	658.91	0.08	658.91	0	658.91	0.08	658.91	0.04	658.91	0.03	658.91	0	658.91	0	658.91	0	658.91	0	658.91	0.08	658.91	0
								666.4	0.32	666.4	0.09	666.4	0	666.4	0.04	666.4	0.19	666.4	0.03	666.4	0	666.4	0	666.4	0	666.4	0.04	666.4	0.08	666.4	0	666.4	0.08	666.4	0.04	666.4	0.03	666.4	0	666.4	0	666.4	0	666.4	0	666.4	0.08	666.4	0
								673.97	0.36	673.97	0.09	673.97	0	673.97	0.04	673.97	0.19	673.97	0.03	673.97	0	673.97	0	673.97	0	673.97	0.04	673.97	0.08	673.97	0	673.97	0.08	673.97	0.04	673.97	0.03	673.97	0	673.97	0	673.97	0	673.97	0	673.97	0.08	673.97	0
								681.62	0.36	681.62	0.09	681.62	0	681.62	0.04	681.62	0.19	681.62	0.03	681.62	0	681.62	0	681.62	0	681.62	0	681.62	0.08	681.62	0	681.62	0.08	681.62	0.04	681.62	0.03	681.62	0	681.62	0	681.62	0	681.62	0	681.62	0.08	681.62	0
								689.36	0.4	689.36	0.09	689.36	0	689.36	0.04	689.36	0.19	689.36	0.03	689.36	0	689.36	0	689.36	0	689.36	0	689.36	0.08	689.36	0	689.36	0.12	689.36	0.04	689.36	0.03	689.36	0	689.36	0	689.36	0	689.36	0	689.36	0.08	689.36	0
								697.19	0.48	697.19	0.09	697.19	0	697.19	0.04	697.19	0.19	697.19	0.03	697.19	0	697.19	0	697.19	0	697.19	0	697.19	0.08	697.19	0	697.19	0.16	697.19	0.04	697.19	0.01	697.19	0	697.19	0	697.19	0	697.19	0	697.19	0.08	697.19	0
								705.11	0.48	705.11	0	705.11	0	705.11	0.04	705.11	0.19	705.11	0.03	705.11	0	705.11	0	705.11	0	705.11	0	705.11	0.08	705.11	0	705.11	0.16	705.11	0.04	705.11	0.01	705.11	0	705.11	0	705.11	0	705.11	0	705.11	0.08	705.11	0
								713.12	0.4	713.12	0	713.12	0	713.12	0.04	713.12	0.15	713.12	0.03	713.12	0	713.12	0	713.12	0	713.12	0	713.12	0.08	713.12	0	713.12	0.12	713.12	0.04	713.12	0.01	713.12	0	713.12	0	713.12	0	713.12	0	713.12	0.08	713.12	0
								721.22	0.4	721.22	0	721.22	0.04	721.22	0.04	721.22	0.19	721.22	0.03	721.22	0	721.22	0	721.22	0	721.22	0	721.22	0.08	721.22	0	721.22	0.12	721.22	0.04	721.22	0.03	721.22	0	721.22	0	721.22	0	721.22	0	721.22	0.08	721.22	0
								729.4	0.36	729.4	0	729.4	0.04	729.4	0.08	729.4	0.19	729.4	0.03	729.4	0	729.4	0	729.4	0	729.4	0	729.4	0.08	729.4	0	729.4	0.12	729.4	0.04	729.4	0.03	729.4	0	729.4	0	729.4	0	729.4	0	729.4	0.08	729.4	0
								737.68	0.36	737.68	0.09	737.68	0.04	737.68	0.08	737.68	0.15	737.68	0.03	737.68	0	737.68	0	737.68	0	737.68	0	737.68	0.08	737.68	0	737.68	0.12	737.68	0.04	737.68	0.03	737.68	0	737.68	0	737.68	0	737.68	0	737.68	0.08	737.68	0
								746.06	0.44	746.06	0.09	746.06	0.04	746.06	0.08	746.06	0.15	746.06	0.03	746.06	0	746.06	0	746.06	0	746.06	0	746.06	0.08	746.06	0	746.06	0.12	746.06	0.04	746.06	0.04	746.06	0.04	746.06	0	746.06	0	746.06	0	746.06	0.08	746.06	0
								754.53	0.44	754.53	0.09	754.53	0.04	754.53	0.08	754.53	0.15	754.53	0.03	754.53	0	754.53	0	754.53	0	754.53	0	754.53	0.08	754.53	0	754.53	0.12	754.53	0.04	754.53	0.04	754.53	0.04	754.53	0	754.53	0	754.53	0	754.53	0.08	754.53	0
								763.09	0.44	763.09	0.09	763.09	0.04	763.09	0.08	763.09	0.15	763.09	0.03	763.09	0	763.09	0	763.09	0	763.09	0	763.09	0.08	763.09	0	763.09	0.08	763.09	0.04	763.09	0.04	763.09	0.04	763.09	0	763.09	0	763.09	0	763.09	0.04	763.09	0
								771.75	0.48	771.75	0.09	771.75	0.04	771.75	0.08	771.75	0.15	771.75	0.03	771.75	0	771.75	0	771.75	0	771.75	0	771.75	0.08	771.75	0	771.75	0.08	771.75	0.04	771.75	0.04	771.75	0.08	771.75	0	771.75	0	771.75	0	771.75	0.04	771.75	0
								780.51	0.48	780.51	0.09	780.51	0.04	780.51	0.08	780.51	0.11	780.51	0.03	780.51	0	780.51	0	780.51	0	780.51	0	780.51	0.08	780.51	0	780.51	0.08	780.51	0.04	780.51	0.04	780.51	0.08	780.51	0	780.51	0	780.51	0	780.51	0.04	780.51	0
								789.36	0.48	789.36	0.09	789.36	0.04	789.36	0.08	789.36	0.11	789.36	0	789.36	0	789.36	0	789.36	0	789.36	0	789.36	0.08	789.36	0	789.36	0.08	789.36	0.08	789.36	0.04	789.36	0.08	789.36	0	789.36	0	789.36	0	789.36	0.04	789.36	0
								798.32	0.56	798.32	0.09	798.32	0.04	798.32	0.08	798.32	0.11	798.32	0	798.32	0	798.32	0	798.32	0	798.32	0	798.32	0.08	798.32	0	798.32	0.08	798.32	0.08	798.32	0.04	798.32	0.08	798.32	0	798.32	0	798.32	0	798.32	0.04	798.32	0
								807.38	0.64	807.38	0.09	807.38	0.04	807.38	0.08	807.38	0.11	807.38	0	807.38	0	807.38	0	807.38	0	807.38	0	807.38	0.08	807.38	0	807.38	0.08	807.38	0.08	807.38	0.04	807.38	0.08	807.38	0	807.38	0	807.38	0	807.38	0.04	807.38	0
								816.54	0.64	816.54	0.09	816.54	0.04	816.54	0.12	816.54	0.11	816.54	0	816.54	0	816.54	0	816.54	0	816.54	0	816.54	0.08	816.54	0	816.54	0.08	816.54	0.12	816.54	0.04	816.54	0.08	816.54	0	816.54	0	816.54	0	816.54	0.04	816.54	0
								825.8	0.64	825.8	0.09	825.8	0.04	825.8	0.12	825.8	0.11	825.8	0.03	825.8	0	825.8	0	825.8	0	825.8	0	825.8	0.08	825.8	0	825.8	0.08	825.8	0.12	825.8	0.06	825.8	0.08	825.8	0	825.8	0	825.8	0	825.8	0.04	825.8	0
								835.17	0.76	835.17	0.09	835.17	0.04	835.17	0.12	835.17	0.11	835.17	0.03	835.17	0	835.17	0	835.17	0	835.17	0	835.17	0.08	835.17	0	835.17	0.08	835.17	0.12	835.17	0.07	835.17	0.08	835.17	0	835.17	0	835.17	0	835.17	0.04	835.17	0
								844.64	0.76	844.64	0.09	844.64	0.04	844.64	0.12	844.64	0.11	844.64	0.03	844.64	0	844.64	0	844.64	0	844.64	0	844.64	0.08	844.64	0	844.64	0.08	844.64	0.08	844.64	0.07	844.64	0.08	844.64	0	844.64	0	844.64	0	844.64	0.04	844.64	0
								854.22	0.88	854.22	0.09	854.22	0.04	854.22	0.12	854.22	0.11	854.22	0.03	854.22	0.04	854.22	0	854.22	0	854.22	0	854.22	0.08	854.22	0	854.22	0.08	854.22	0.08	854.22	0.07	854.22	0.08	854.22	0.04	854.22	0	854.22	0	854.22	0	854.22	0
								863.9	0.92	863.9	0.18	863.9	0.04	863.9	0.12	863.9	0.11	863.9	0.06	863.9	0.08	863.9	0	863.9	0	863.9	0	863.9	0.08	863.9	0	863.9	0.08	863.9	0.08	863.9	0.07	863.9	0.08	863.9	0.04	863.9	0	863.9	0	863.9	0	863.9	0
								873.7	0.88	873.7	0.28	873.7	0.04	873.7	0.16	873.7	0.11	873.7	0.06	873.7	0.08	873.7	0	873.7	0	873.7	0	873.7	0.08	873.7	0	873.7	0.08	873.7	0.08	873.7	0.06	873.7	0.08	873.7	0.04	873.7	0	873.7	0	873.7	0	873.7	0
								883.61	0.96	883.61	0.28	883.61	0.04	883.61	0.16	883.61	0.11	883.61	0.06	883.61	0.08	883.61	0	883.61	0	883.61	0	883.61	0.08	883.61	0	883.61	0.08	883.61	0.08	883.61	0.06	883.61	0.08	883.61	0.04	883.61	0	883.61	0	883.61	0	883.61	0
								893.62	0.96	893.62	0.28	893.62	0.04	893.62	0.16	893.62	0.11	893.62	0.06	893.62	0.08	893.62	0	893.62	0	893.62	0	893.62	0.08	893.62	0	893.62	0.08	893.62	0.08	893.62	0.06	893.62	0.08	893.62	0.04	893.62	0	893.62	0	893.62	0	893.62	0
								903.76	1.04	903.76	0.28	903.76	0.04	903.76	0.16	903.76	0.15	903.76	0.06	903.76	0.08	903.76	0	903.76	0	903.76	0	903.76	0.08	903.76	0	903.76	0.08	903.76	0.08	903.76	0.06	903.76	0.08	903.76	0.04	903.76	0	903.76	0	903.76	0	903.76	0
								914	1.12	914	0.28	914	0.04	914	0.16	914	0.15	914	0.06	914	0.08	914	0	914	0	914	0	914	0.08	914	0	914	0.04	914	0.08	914	0.06	914	0.08	914	0.04	914	0	914	0	914	0	914	0
								924.36	1.04	924.36	0.28	924.36	0.04	924.36	0.24	924.36	0.15	924.36	0.06	924.36	0.08	924.36	0	924.36	0	924.36	0	924.36	0.08	924.36	0	924.36	0	924.36	0.08	924.36	0.06	924.36	0.08	924.36	0.04	924.36	0	924.36	0	924.36	0	924.36	0
								934.84	1.12	934.84	0.28	934.84	0.04	934.84	0.24	934.84	0.19	934.84	0.06	934.84	0.12	934.84	0	934.84	0	934.84	0.04	934.84	0.08	934.84	0	934.84	0	934.84	0.08	934.84	0.06	934.84	0.08	934.84	0.04	934.84	0	934.84	0	934.84	0	934.84	0
								945.43	1.28	945.43	0.28	945.43	0.04	945.43	0.24	945.43	0.23	945.43	0.06	945.43	0.16	945.43	0	945.43	0	945.43	0.04	945.43	0.12	945.43	0	945.43	0	945.43	0.08	945.43	0.06	945.43	0.08	945.43	0.04	945.43	0	945.43	0	945.43	0	945.43	0
								956.15	1.4	956.15	0.37	956.15	0	956.15	0.32	956.15	0.19	956.15	0.06	956.15	0.16	956.15	0	956.15	0	956.15	0.04	956.15	0.12	956.15	0	956.15	0	956.15	0.08	956.15	0.04	956.15	0.08	956.15	0.13	956.15	0	956.15	0	956.15	0	956.15	0
								966.98	1.44	966.98	0.37	966.98	0	966.98	0.32	966.98	0.23	966.98	0.06	966.98	0.16	966.98	0	966.98	0	966.98	0.08	966.98	0.12	966.98	0	966.98	0.04	966.98	0.08	966.98	0.04	966.98	0.08	966.98	0.13	966.98	0	966.98	0	966.98	0	966.98	0
								977.94	1.64	977.94	0.28	977.94	0	977.94	0.32	977.94	0.23	977.94	0.06	977.94	0.16	977.94	0	977.94	0	977.94	0.08	977.94	0.12	977.94	0	977.94	0.04	977.94	0.08	977.94	0.04	977.94	0.12	977.94	0.13	977.94	0	977.94	0	977.94	0	977.94	0
								989.02	1.8	989.02	0.37	989.02	0	989.02	0.32	989.02	0.23	989.02	0.06	989.02	0.16	989.02	0	989.02	0	989.02	0.08	989.02	0.08	989.02	0	989.02	0.08	989.02	0.08	989.02	0.03	989.02	0.08	989.02	0.13	989.02	0	989.02	0	989.02	0	989.02	0
								1000.23	2.08	1000.23	0.37	1000.23	0	1000.23	0.32	1000.23	0.34	1000.23	0.06	1000.23	0.16	1000.23	0.05	1000.23	0	1000.23	0.08	1000.23	0.04	1000.23	0	1000.23	0.08	1000.23	0.08	1000.23	0.03	1000.23	0.08	1000.23	0.13	1000.23	0	1000.23	0	1000.23	0	1000.23	0
								1011.56	2.12	1011.56	0.46	1011.56	0	1011.56	0.32	1011.56	0.34	1011.56	0.06	1011.56	0.16	1011.56	0.05	1011.56	0	1011.56	0.08	1011.56	0.04	1011.56	0	1011.56	0.12	1011.56	0.12	1011.56	0.03	1011.56	0.08	1011.56	0.13	1011.56	0	1011.56	0.04	1011.56	0	1011.56	0
								1023.02	2.32	1023.02	0.55	1023.02	0	1023.02	0.32	1023.02	0.34	1023.02	0.06	1023.02	0.16	1023.02	0.05	1023.02	0	1023.02	0.08	1023.02	0.04	1023.02	0	1023.02	0.12	1023.02	0.17	1023.02	0.03	1023.02	0.04	1023.02	0.13	1023.02	0	1023.02	0.04	1023.02	0	1023.02	0
								1034.61	2.44	1034.61	0.64	1034.61	0	1034.61	0.32	1034.61	0.34	1034.61	0.06	1034.61	0.16	1034.61	0.09	1034.61	0	1034.61	0.08	1034.61	0.04	1034.61	0	1034.61	0.12	1034.61	0.17	1034.61	0.04	1034.61	0.04	1034.61	0.13	1034.61	0	1034.61	0.04	1034.61	0	1034.61	0
								1046.33	2.88	1046.33	0.64	1046.33	0	1046.33	0.32	1046.33	0.34	1046.33	0.12	1046.33	0.16	1046.33	0.09	1046.33	0	1046.33	0.08	1046.33	0.08	1046.33	0	1046.33	0.12	1046.33	0.17	1046.33	0.04	1046.33	0.12	1046.33	0.13	1046.33	0	1046.33	0.04	1046.33	0	1046.33	0
								1058.18	3.04	1058.18	0.64	1058.18	0	1058.18	0.32	1058.18	0.34	1058.18	0.12	1058.18	0.16	1058.18	0.14	1058.18	0	1058.18	0.08	1058.18	0.08	1058.18	0	1058.18	0.12	1058.18	0.17	1058.18	0.04	1058.18	0.16	1058.18	0.22	1058.18	0	1058.18	0.04	1058.18	0	1058.18	0
								1070.17	3.12	1070.17	0.74	1070.17	0	1070.17	0.32	1070.17	0.34	1070.17	0.15	1070.17	0.16	1070.17	0.14	1070.17	0	1070.17	0.08	1070.17	0.16	1070.17	0	1070.17	0.12	1070.17	0.21	1070.17	0.04	1070.17	0.2	1070.17	0.26	1070.17	0	1070.17	0.04	1070.17	0	1070.17	0
								1082.29	3.28	1082.29	0.74	1082.29	0	1082.29	0.28	1082.29	0.38	1082.29	0.15	1082.29	0.16	1082.29	0.18	1082.29	0	1082.29	0.08	1082.29	0.16	1082.29	0	1082.29	0.16	1082.29	0.17	1082.29	0.04	1082.29	0.24	1082.29	0.31	1082.29	0	1082.29	0.04	1082.29	0	1082.29	0
								1094.54	3.72	1094.54	0.74	1094.54	0	1094.54	0.28	1094.54	0.38	1094.54	0.12	1094.54	0.2	1094.54	0.23	1094.54	0	1094.54	0.08	1094.54	0.16	1094.54	0	1094.54	0.2	1094.54	0.17	1094.54	0.03	1094.54	0.24	1094.54	0.31	1094.54	0	1094.54	0.04	1094.54	0	1094.54	0
								1106.94	3.68	1106.94	0.83	1106.94	0	1106.94	0.28	1106.94	0.38	1106.94	0.12	1106.94	0.2	1106.94	0.23	1106.94	0	1106.94	0.08	1106.94	0.16	1106.94	0	1106.94	0.2	1106.94	0.17	1106.94	0.01	1106.94	0.28	1106.94	0.35	1106.94	0	1106.94	0.04	1106.94	0.04	1106.94	0
								1119.47	3.72	1119.47	0.92	1119.47	0	1119.47	0.28	1119.47	0.38	1119.47	0.15	1119.47	0.2	1119.47	0.23	1119.47	0	1119.47	0.08	1119.47	0.16	1119.47	0	1119.47	0.2	1119.47	0.21	1119.47	0.03	1119.47	0.28	1119.47	0.35	1119.47	0	1119.47	0.04	1119.47	0.04	1119.47	0
								1132.15	4	1132.15	1.1	1132.15	0	1132.15	0.24	1132.15	0.45	1132.15	0.15	1132.15	0.2	1132.15	0.23	1132.15	0	1132.15	0.08	1132.15	0.16	1132.15	0	1132.15	0.2	1132.15	0.21	1132.15	0.03	1132.15	0.28	1132.15	0.31	1132.15	0	1132.15	0.04	1132.15	0.04	1132.15	0
								1144.97	4.48	1144.97	1.01	1144.97	0	1144.97	0.24	1144.97	0.45	1144.97	0.12	1144.97	0.16	1144.97	0.23	1144.97	0	1144.97	0.08	1144.97	0.16	1144.97	0	1144.97	0.2	1144.97	0.21	1144.97	0.03	1144.97	0.4	1144.97	0.31	1144.97	0	1144.97	0.08	1144.97	0.04	1144.97	0
								1157.93	4.96	1157.93	1.1	1157.93	0	1157.93	0.2	1157.93	0.45	1157.93	0.12	1157.93	0.16	1157.93	0.23	1157.93	0	1157.93	0.08	1157.93	0.16	1157.93	0	1157.93	0.2	1157.93	0.21	1157.93	0.03	1157.93	0.44	1157.93	0.31	1157.93	0	1157.93	0.08	1157.93	0.04	1157.93	0
								1171.04	5.36	1171.04	1.2	1171.04	0	1171.04	0.2	1171.04	0.49	1171.04	0.12	1171.04	0.16	1171.04	0.23	1171.04	0	1171.04	0.08	1171.04	0.16	1171.04	0	1171.04	0.24	1171.04	0.21	1171.04	0.03	1171.04	0.56	1171.04	0.31	1171.04	0	1171.04	0.08	1171.04	0.04	1171.04	0
								1184.3	5.76	1184.3	1.38	1184.3	0	1184.3	0.24	1184.3	0.49	1184.3	0.12	1184.3	0.24	1184.3	0.23	1184.3	0	1184.3	0.12	1184.3	0.16	1184.3	0	1184.3	0.24	1184.3	0.21	1184.3	0.04	1184.3	0.56	1184.3	0.31	1184.3	0	1184.3	0.08	1184.3	0.04	1184.3	0
								1197.7	6.08	1197.7	1.66	1197.7	0.08	1197.7	0.24	1197.7	0.45	1197.7	0.12	1197.7	0.24	1197.7	0.28	1197.7	0	1197.7	0.12	1197.7	0.16	1197.7	0	1197.7	0.24	1197.7	0.21	1197.7	0.04	1197.7	0.6	1197.7	0.35	1197.7	0	1197.7	0.12	1197.7	0.04	1197.7	0
								1211.26	6.36	1211.26	1.66	1211.26	0.08	1211.26	0.24	1211.26	0.45	1211.26	0.12	1211.26	0.24	1211.26	0.32	1211.26	0	1211.26	0.12	1211.26	0.16	1211.26	0	1211.26	0.24	1211.26	0.25	1211.26	0.04	1211.26	0.68	1211.26	0.35	1211.26	0	1211.26	0.16	1211.26	0.08	1211.26	0
								1224.97	6.76	1224.97	1.66	1224.97	0.08	1224.97	0.2	1224.97	0.49	1224.97	0.12	1224.97	0.28	1224.97	0.32	1224.97	0	1224.97	0.16	1224.97	0.16	1224.97	0	1224.97	0.24	1224.97	0.29	1224.97	0.04	1224.97	0.72	1224.97	0.39	1224.97	0	1224.97	0.16	1224.97	0.08	1224.97	0
								1238.83	7.04	1238.83	1.75	1238.83	0.12	1238.83	0.24	1238.83	0.49	1238.83	0.15	1238.83	0.28	1238.83	0.32	1238.83	0	1238.83	0.12	1238.83	0.2	1238.83	0	1238.83	0.24	1238.83	0.29	1238.83	0.04	1238.83	0.72	1238.83	0.48	1238.83	0	1238.83	0.16	1238.83	0.12	1238.83	0
								1252.85	7.44	1252.85	1.75	1252.85	0.12	1252.85	0.24	1252.85	0.45	1252.85	0.15	1252.85	0.28	1252.85	0.37	1252.85	0	1252.85	0.12	1252.85	0.16	1252.85	0	1252.85	0.24	1252.85	0.29	1252.85	0.04	1252.85	0.76	1252.85	0.53	1252.85	0	1252.85	0.16	1252.85	0.12	1252.85	0
								1267.03	7.8	1267.03	1.93	1267.03	0.12	1267.03	0.16	1267.03	0.45	1267.03	0.15	1267.03	0.28	1267.03	0.41	1267.03	0	1267.03	0.16	1267.03	0.16	1267.03	0	1267.03	0.28	1267.03	0.29	1267.03	0.04	1267.03	0.76	1267.03	0.48	1267.03	0	1267.03	0.16	1267.03	0.12	1267.03	0
								1281.37	8.28	1281.37	2.03	1281.37	0.16	1281.37	0.12	1281.37	0.42	1281.37	0.15	1281.37	0.32	1281.37	0.41	1281.37	0	1281.37	0.12	1281.37	0.2	1281.37	0	1281.37	0.24	1281.37	0.29	1281.37	0.04	1281.37	0.76	1281.37	0.48	1281.37	0	1281.37	0.16	1281.37	0.12	1281.37	0
								1295.87	8.52	1295.87	2.03	1295.87	0.2	1295.87	0.12	1295.87	0.45	1295.87	0.15	1295.87	0.32	1295.87	0.41	1295.87	0	1295.87	0.12	1295.87	0.2	1295.87	0	1295.87	0.24	1295.87	0.29	1295.87	0.04	1295.87	0.8	1295.87	0.57	1295.87	0	1295.87	0.16	1295.87	0.12	1295.87	0
								1310.53	9	1310.53	2.12	1310.53	0.2	1310.53	0.12	1310.53	0.49	1310.53	0.15	1310.53	0.36	1310.53	0.41	1310.53	0	1310.53	0.12	1310.53	0.2	1310.53	0	1310.53	0.2	1310.53	0.33	1310.53	0.07	1310.53	0.84	1310.53	0.57	1310.53	0	1310.53	0.16	1310.53	0.12	1310.53	0
								1325.36	9.44	1325.36	2.67	1325.36	0.2	1325.36	0.12	1325.36	0.45	1325.36	0.15	1325.36	0.44	1325.36	0.37	1325.36	0	1325.36	0.16	1325.36	0.2	1325.36	0	1325.36	0.2	1325.36	0.33	1325.36	0.07	1325.36	0.84	1325.36	0.61	1325.36	0	1325.36	0.16	1325.36	0.12	1325.36	0
								1340.36	10.24	1340.36	3.04	1340.36	0.2	1340.36	0.12	1340.36	0.45	1340.36	0.15	1340.36	0.52	1340.36	0.37	1340.36	0	1340.36	0.16	1340.36	0.2	1340.36	0	1340.36	0.2	1340.36	0.29	1340.36	0.07	1340.36	0.88	1340.36	0.66	1340.36	0	1340.36	0.12	1340.36	0.12	1340.36	0
								1355.52	10.6	1355.52	3.22	1355.52	0.2	1355.52	0.12	1355.52	0.45	1355.52	0.15	1355.52	0.56	1355.52	0.46	1355.52	0	1355.52	0.16	1355.52	0.24	1355.52	0	1355.52	0.24	1355.52	0.29	1355.52	0.07	1355.52	0.92	1355.52	0.7	1355.52	0	1355.52	0.16	1355.52	0.16	1355.52	0
								1370.86	11.44	1370.86	3.31	1370.86	0.2	1370.86	0.12	1370.86	0.45	1370.86	0.15	1370.86	0.6	1370.86	0.41	1370.86	0	1370.86	0.16	1370.86	0.33	1370.86	0	1370.86	0.32	1370.86	0.29	1370.86	0.06	1370.86	1.04	1370.86	0.7	1370.86	0	1370.86	0.2	1370.86	0.16	1370.86	0
								1386.37	11.68	1386.37	3.31	1386.37	0.2	1386.37	0.12	1386.37	0.45	1386.37	0.09	1386.37	0.68	1386.37	0.41	1386.37	0	1386.37	0.16	1386.37	0.28	1386.37	0	1386.37	0.32	1386.37	0.25	1386.37	0.06	1386.37	1.04	1386.37	0.75	1386.37	0	1386.37	0.2	1386.37	0.16	1386.37	0
								1402.05	12.4	1402.05	3.59	1402.05	0.2	1402.05	0.12	1402.05	0.42	1402.05	0.09	1402.05	0.76	1402.05	0.37	1402.05	0	1402.05	0.2	1402.05	0.28	1402.05	0	1402.05	0.32	1402.05	0.25	1402.05	0.07	1402.05	1.08	1402.05	0.7	1402.05	0	1402.05	0.24	1402.05	0.16	1402.05	0
								1417.91	13.08	1417.91	4.05	1417.91	0.2	1417.91	0.16	1417.91	0.42	1417.91	0.06	1417.91	0.8	1417.91	0.46	1417.91	0	1417.91	0.2	1417.91	0.2	1417.91	0	1417.91	0.32	1417.91	0.21	1417.91	0.07	1417.91	1.12	1417.91	0.7	1417.91	0	1417.91	0.24	1417.91	0.2	1417.91	0
								1433.95	13.88	1433.95	4.33	1433.95	0.24	1433.95	0.2	1433.95	0.38	1433.95	0.06	1433.95	0.96	1433.95	0.51	1433.95	0	1433.95	0.2	1433.95	0.2	1433.95	0	1433.95	0.28	1433.95	0.25	1433.95	0.09	1433.95	1.16	1433.95	0.66	1433.95	0	1433.95	0.24	1433.95	0.2	1433.95	0
								1450.17	14.16	1450.17	4.88	1450.17	0.28	1450.17	0.2	1450.17	0.42	1450.17	0.06	1450.17	1.04	1450.17	0.51	1450.17	0	1450.17	0.24	1450.17	0.2	1450.17	0	1450.17	0.28	1450.17	0.29	1450.17	0.1	1450.17	1.24	1450.17	0.79	1450.17	0	1450.17	0.24	1450.17	0.24	1450.17	0
								1466.57	15.24	1466.57	5.16	1466.57	0.36	1466.57	0.2	1466.57	0.42	1466.57	0.06	1466.57	1.08	1466.57	0.51	1466.57	0	1466.57	0.24	1466.57	0.2	1466.57	0	1466.57	0.28	1466.57	0.29	1466.57	0.12	1466.57	1.28	1466.57	0.83	1466.57	0	1466.57	0.24	1466.57	0.28	1466.57	0
								1483.16	16.4	1483.16	5.43	1483.16	0.41	1483.16	0.24	1483.16	0.45	1483.16	0.03	1483.16	1.2	1483.16	0.55	1483.16	0	1483.16	0.28	1483.16	0.24	1483.16	0	1483.16	0.28	1483.16	0.25	1483.16	0.1	1483.16	1.4	1483.16	0.83	1483.16	0	1483.16	0.24	1483.16	0.31	1483.16	0
								1499.93	17.4	1499.93	5.62	1499.93	0.49	1499.93	0.28	1499.93	0.38	1499.93	0.03	1499.93	1.16	1499.93	0.55	1499.93	0	1499.93	0.32	1499.93	0.24	1499.93	0	1499.93	0.28	1499.93	0.29	1499.93	0.1	1499.93	1.48	1499.93	0.83	1499.93	0	1499.93	0.24	1499.93	0.31	1499.93	0
								1516.89	18.16	1516.89	6.35	1516.89	0.49	1516.89	0.28	1516.89	0.45	1516.89	0.03	1516.89	1.2	1516.89	0.55	1516.89	0	1516.89	0.32	1516.89	0.24	1516.89	0	1516.89	0.28	1516.89	0.33	1516.89	0.1	1516.89	1.44	1516.89	0.83	1516.89	0	1516.89	0.28	1516.89	0.31	1516.89	0
								1534.05	18.88	1534.05	6.45	1534.05	0.65	1534.05	0.28	1534.05	0.49	1534.05	0.03	1534.05	1.24	1534.05	0.6	1534.05	0	1534.05	0.4	1534.05	0.24	1534.05	0	1534.05	0.28	1534.05	0.33	1534.05	0.1	1534.05	1.44	1534.05	0.88	1534.05	0	1534.05	0.32	1534.05	0.31	1534.05	0
								1551.39	19.8	1551.39	6.81	1551.39	0.65	1551.39	0.32	1551.39	0.45	1551.39	0.03	1551.39	1.36	1551.39	0.6	1551.39	0	1551.39	0.4	1551.39	0.24	1551.39	0	1551.39	0.28	1551.39	0.33	1551.39	0.1	1551.39	1.36	1551.39	0.97	1551.39	0	1551.39	0.4	1551.39	0.31	1551.39	0
								1568.93	20.4	1568.93	7	1568.93	0.69	1568.93	0.28	1568.93	0.53	1568.93	0.03	1568.93	1.44	1568.93	0.69	1568.93	0	1568.93	0.36	1568.93	0.24	1568.93	0	1568.93	0.28	1568.93	0.33	1568.93	0.1	1568.93	1.44	1568.93	1.14	1568.93	0	1568.93	0.4	1568.93	0.31	1568.93	0
								1586.68	21.56	1586.68	7.27	1586.68	0.61	1586.68	0.28	1586.68	0.57	1586.68	0.03	1586.68	1.6	1586.68	0.64	1586.68	0	1586.68	0.4	1586.68	0.24	1586.68	0	1586.68	0.28	1586.68	0.37	1586.68	0.1	1586.68	1.68	1586.68	1.18	1586.68	0	1586.68	0.36	1586.68	0.35	1586.68	0
								1604.62	22.56	1604.62	7.64	1604.62	0.61	1604.62	0.32	1604.62	0.6	1604.62	0.03	1604.62	1.72	1604.62	0.64	1604.62	0	1604.62	0.4	1604.62	0.24	1604.62	0	1604.62	0.32	1604.62	0.33	1604.62	0.1	1604.62	1.72	1604.62	1.23	1604.62	0	1604.62	0.48	1604.62	0.31	1604.62	0
								1622.76	23.68	1622.76	8.29	1622.76	0.69	1622.76	0.28	1622.76	0.57	1622.76	0.03	1622.76	1.8	1622.76	0.74	1622.76	0	1622.76	0.4	1622.76	0.24	1622.76	0	1622.76	0.32	1622.76	0.33	1622.76	0.1	1622.76	1.84	1622.76	1.23	1622.76	0	1622.76	0.52	1622.76	0.39	1622.76	0
								1641.1	24.92	1641.1	8.93	1641.1	0.73	1641.1	0.24	1641.1	0.53	1641.1	0	1641.1	1.92	1641.1	0.92	1641.1	0	1641.1	0.4	1641.1	0.2	1641.1	0	1641.1	0.44	1641.1	0.33	1641.1	0.12	1641.1	1.96	1641.1	1.23	1641.1	0	1641.1	0.56	1641.1	0.43	1641.1	0
								1659.66	25.96	1659.66	9.85	1659.66	0.81	1659.66	0.32	1659.66	0.57	1659.66	0	1659.66	1.92	1659.66	0.97	1659.66	0	1659.66	0.44	1659.66	0.24	1659.66	0	1659.66	0.44	1659.66	0.33	1659.66	0.12	1659.66	1.92	1659.66	1.23	1659.66	0	1659.66	0.64	1659.66	0.47	1659.66	0
								1678.42	27	1678.42	10.04	1678.42	0.85	1678.42	0.32	1678.42	0.6	1678.42	0	1678.42	2.16	1678.42	0.97	1678.42	0	1678.42	0.4	1678.42	0.28	1678.42	0	1678.42	0.4	1678.42	0.33	1678.42	0.12	1678.42	2.04	1678.42	1.36	1678.42	0	1678.42	0.68	1678.42	0.47	1678.42	0
								1697.39	27.64	1697.39	11.05	1697.39	0.81	1697.39	0.36	1697.39	0.64	1697.39	0	1697.39	2.16	1697.39	1.15	1697.39	0	1697.39	0.4	1697.39	0.28	1697.39	0	1697.39	0.48	1697.39	0.37	1697.39	0.12	1697.39	2.08	1697.39	1.49	1697.39	0	1697.39	0.72	1697.39	0.51	1697.39	0
								1716.58	28.6	1716.58	11.42	1716.58	0.77	1716.58	0.48	1716.58	0.6	1716.58	0	1716.58	2.28	1716.58	1.38	1716.58	0	1716.58	0.44	1716.58	0.41	1716.58	0	1716.58	0.48	1716.58	0.42	1716.58	0.12	1716.58	2.12	1716.58	1.67	1716.58	0	1716.58	0.72	1716.58	0.51	1716.58	0
								1735.99	29.56	1735.99	11.79	1735.99	0.85	1735.99	0.48	1735.99	0.72	1735.99	0	1735.99	2.52	1735.99	1.52	1735.99	0	1735.99	0.44	1735.99	0.41	1735.99	0	1735.99	0.52	1735.99	0.37	1735.99	0.1	1735.99	2.32	1735.99	1.8	1735.99	0	1735.99	0.72	1735.99	0.55	1735.99	0
								1755.61	30.8	1755.61	12.06	1755.61	0.85	1755.61	0.56	1755.61	0.64	1755.61	0	1755.61	2.6	1755.61	1.66	1755.61	0	1755.61	0.4	1755.61	0.41	1755.61	0	1755.61	0.52	1755.61	0.37	1755.61	0.1	1755.61	2.36	1755.61	1.8	1755.61	0	1755.61	0.76	1755.61	0.67	1755.61	0
								1775.45	32.2	1775.45	12.34	1775.45	0.85	1775.45	0.6	1775.45	0.64	1775.45	0	1775.45	2.8	1775.45	1.75	1775.45	0	1775.45	0.4	1775.45	0.41	1775.45	0	1775.45	0.52	1775.45	0.37	1775.45	0.1	1775.45	2.48	1775.45	2.06	1775.45	0	1775.45	0.88	1775.45	0.79	1775.45	0
								1795.52	33.56	1795.52	13.26	1795.52	0.85	1795.52	0.6	1795.52	0.72	1795.52	0	1795.52	2.84	1795.52	1.89	1795.52	0	1795.52	0.44	1795.52	0.37	1795.52	0	1795.52	0.48	1795.52	0.33	1795.52	0.12	1795.52	2.6	1795.52	2.33	1795.52	0	1795.52	0.88	1795.52	0.83	1795.52	0
								1815.81	34.28	1815.81	14.09	1815.81	0.89	1815.81	0.64	1815.81	0.68	1815.81	0	1815.81	3	1815.81	1.93	1815.81	0	1815.81	0.52	1815.81	0.37	1815.81	0	1815.81	0.44	1815.81	0.33	1815.81	0.12	1815.81	3	1815.81	2.46	1815.81	0	1815.81	0.84	1815.81	0.86	1815.81	0
								1836.33	35.84	1836.33	14.92	1836.33	0.89	1836.33	0.64	1836.33	0.68	1836.33	0.06	1836.33	3.2	1836.33	2.21	1836.33	0	1836.33	0.56	1836.33	0.45	1836.33	0	1836.33	0.52	1836.33	0.37	1836.33	0.13	1836.33	3.08	1836.33	2.5	1836.33	0	1836.33	0.92	1836.33	0.9	1836.33	0
								1857.09	37.4	1857.09	15.75	1857.09	0.89	1857.09	0.68	1857.09	0.72	1857.09	0.06	1857.09	3.4	1857.09	2.44	1857.09	0	1857.09	0.52	1857.09	0.49	1857.09	0	1857.09	0.6	1857.09	0.37	1857.09	0.13	1857.09	3.32	1857.09	2.5	1857.09	0.03	1857.09	1	1857.09	0.94	1857.09	0
								1878.07	38.76	1878.07	17.03	1878.07	0.93	1878.07	0.64	1878.07	0.72	1878.07	0.06	1878.07	3.68	1878.07	2.67	1878.07	0	1878.07	0.68	1878.07	0.53	1878.07	0	1878.07	0.6	1878.07	0.42	1878.07	0.13	1878.07	3.32	1878.07	2.63	1878.07	0.03	1878.07	1.04	1878.07	0.94	1878.07	0
								1899.3	39.92	1899.3	18.14	1899.3	0.97	1899.3	0.68	1899.3	0.76	1899.3	0.06	1899.3	3.72	1899.3	2.9	1899.3	0.02	1899.3	0.72	1899.3	0.57	1899.3	0	1899.3	0.64	1899.3	0.42	1899.3	0.12	1899.3	3.48	1899.3	2.98	1899.3	0.07	1899.3	1.08	1899.3	0.94	1899.3	0
								1920.76	41.84	1920.76	18.42	1920.76	1.01	1920.76	0.68	1920.76	0.76	1920.76	0.06	1920.76	3.72	1920.76	3.09	1920.76	0.02	1920.76	0.68	1920.76	0.61	1920.76	0	1920.76	0.6	1920.76	0.46	1920.76	0.1	1920.76	3.72	1920.76	3.25	1920.76	0.07	1920.76	1.12	1920.76	0.94	1920.76	0
								1942.46	42.8	1942.46	18.97	1942.46	0.97	1942.46	0.68	1942.46	0.79	1942.46	0.06	1942.46	3.84	1942.46	3.36	1942.46	0.02	1942.46	0.68	1942.46	0.65	1942.46	0	1942.46	0.6	1942.46	0.54	1942.46	0.09	1942.46	4	1942.46	3.29	1942.46	0.07	1942.46	1.24	1942.46	0.9	1942.46	0
								1964.41	44	1964.41	19.61	1964.41	0.97	1964.41	0.72	1964.41	0.79	1964.41	0.06	1964.41	4.04	1964.41	3.69	1964.41	0.02	1964.41	0.64	1964.41	0.69	1964.41	0	1964.41	0.68	1964.41	0.54	1964.41	0.12	1964.41	4.2	1964.41	3.73	1964.41	0.07	1964.41	1.36	1964.41	0.94	1964.41	0
								1986.61	45.12	1986.61	21.18	1986.61	0.97	1986.61	0.68	1986.61	0.83	1986.61	0.06	1986.61	4.36	1986.61	4.1	1986.61	0.02	1986.61	0.6	1986.61	0.69	1986.61	0	1986.61	0.68	1986.61	0.5	1986.61	0.12	1986.61	4.6	1986.61	4.04	1986.61	0.07	1986.61	1.64	1986.61	1.06	1986.61	0
								2009.05	46.24	2009.05	22.38	2009.05	0.97	2009.05	0.72	2009.05	0.76	2009.05	0.06	2009.05	4.68	2009.05	4.42	2009.05	0.02	2009.05	0.72	2009.05	0.81	2009.05	0	2009.05	0.76	2009.05	0.46	2009.05	0.13	2009.05	4.8	2009.05	4.26	2009.05	0.07	2009.05	1.64	2009.05	1.14	2009.05	0
								2031.75	47.6	2031.75	23.94	2031.75	1.01	2031.75	0.76	2031.75	0.72	2031.75	0.06	2031.75	4.92	2031.75	4.7	2031.75	0.02	2031.75	0.64	2031.75	0.81	2031.75	0	2031.75	0.8	2031.75	0.58	2031.75	0.13	2031.75	5.12	2031.75	4.48	2031.75	0.07	2031.75	1.68	2031.75	1.26	2031.75	0
								2054.71	49.2	2054.71	25.05	2054.71	1.05	2054.71	0.76	2054.71	0.76	2054.71	0.06	2054.71	5.16	2054.71	5.16	2054.71	0.02	2054.71	0.76	2054.71	0.89	2054.71	0	2054.71	0.76	2054.71	0.58	2054.71	0.13	2054.71	5.36	2054.71	4.65	2054.71	0.07	2054.71	1.8	2054.71	1.38	2054.71	0
								2077.92	51.28	2077.92	26.52	2077.92	1.01	2077.92	0.84	2077.92	0.68	2077.92	0.06	2077.92	5.4	2077.92	5.16	2077.92	0.02	2077.92	0.76	2077.92	0.93	2077.92	0	2077.92	0.8	2077.92	0.62	2077.92	0.12	2077.92	5.68	2077.92	4.87	2077.92	0.07	2077.92	1.88	2077.92	1.53	2077.92	0
								2101.4	52.48	2101.4	28.08	2101.4	1.26	2101.4	0.84	2101.4	0.64	2101.4	0.06	2101.4	5.52	2101.4	5.48	2101.4	0.02	2101.4	0.8	2101.4	0.98	2101.4	0	2101.4	0.84	2101.4	0.71	2101.4	0.14	2101.4	5.76	2101.4	5.13	2101.4	0.07	2101.4	2	2101.4	1.61	2101.4	0
								2125.14	54.08	2125.14	29.56	2125.14	1.34	2125.14	0.8	2125.14	0.6	2125.14	0.09	2125.14	5.92	2125.14	5.8	2125.14	0.02	2125.14	0.8	2125.14	1.18	2125.14	0	2125.14	0.84	2125.14	0.71	2125.14	0.14	2125.14	6.04	2125.14	5.66	2125.14	0.07	2125.14	2	2125.14	1.69	2125.14	0
								2149.14	55.24	2149.14	30.57	2149.14	1.34	2149.14	0.84	2149.14	0.64	2149.14	0.09	2149.14	6.04	2149.14	6.08	2149.14	0.02	2149.14	0.84	2149.14	1.3	2149.14	0	2149.14	0.88	2149.14	0.79	2149.14	0.16	2149.14	6.56	2149.14	5.97	2149.14	0.07	2149.14	2.04	2149.14	1.65	2149.14	0
								2173.42	56.44	2173.42	32.6	2173.42	1.26	2173.42	0.88	2173.42	0.72	2173.42	0.09	2173.42	6.12	2173.42	6.08	2173.42	0.02	2173.42	0.88	2173.42	1.3	2173.42	0	2173.42	0.8	2173.42	0.83	2173.42	0.14	2173.42	6.6	2173.42	6.23	2173.42	0.07	2173.42	2	2173.42	1.77	2173.42	0
								2197.97	57.48	2197.97	33.7	2197.97	1.26	2197.97	0.96	2197.97	0.72	2197.97	0.09	2197.97	6.52	2197.97	6.54	2197.97	0.02	2197.97	0.92	2197.97	1.3	2197.97	0.04	2197.97	0.88	2197.97	0.83	2197.97	0.16	2197.97	6.92	2197.97	6.41	2197.97	0.07	2197.97	2.04	2197.97	1.89	2197.97	0
								2222.8	58.36	2222.8	34.9	2222.8	1.26	2222.8	0.96	2222.8	0.72	2222.8	0.09	2222.8	6.8	2222.8	6.73	2222.8	0.02	2222.8	1.04	2222.8	1.42	2222.8	0.04	2222.8	0.96	2222.8	0.83	2222.8	0.16	2222.8	7.32	2222.8	6.67	2222.8	0.07	2222.8	2	2222.8	2.04	2222.8	0.04
								2247.91	60.64	2247.91	35.64	2247.91	1.5	2247.91	0.96	2247.91	0.87	2247.91	0.09	2247.91	7.2	2247.91	7.05	2247.91	0.02	2247.91	1.16	2247.91	1.5	2247.91	0.04	2247.91	0.88	2247.91	0.83	2247.91	0.16	2247.91	7.76	2247.91	7.24	2247.91	0.07	2247.91	2.32	2247.91	2.4	2247.91	0.04
								2273.3	62.12	2273.3	37.11	2273.3	1.54	2273.3	0.88	2273.3	0.98	2273.3	0.09	2273.3	7.36	2273.3	7.09	2273.3	0.02	2273.3	1.2	2273.3	1.42	2273.3	0.04	2273.3	0.92	2273.3	0.87	2273.3	0.16	2273.3	7.88	2273.3	7.42	2273.3	0.07	2273.3	2.32	2273.3	2.55	2273.3	0.04
								2298.98	63.84	2298.98	39.59	2298.98	1.5	2298.98	1	2298.98	0.87	2298.98	0.09	2298.98	7.4	2298.98	7.32	2298.98	0.04	2298.98	1.28	2298.98	1.46	2298.98	0.04	2298.98	0.88	2298.98	0.87	2298.98	0.16	2298.98	8.16	2298.98	7.72	2298.98	0.1	2298.98	2.52	2298.98	2.75	2298.98	0.04
								2324.94	65.56	2324.94	41.99	2324.94	1.66	2324.94	0.96	2324.94	0.91	2324.94	0.09	2324.94	7.6	2324.94	7.6	2324.94	0.04	2324.94	1.32	2324.94	1.54	2324.94	0.04	2324.94	0.92	2324.94	1	2324.94	0.16	2324.94	8.72	2324.94	8.6	2324.94	0.1	2324.94	2.68	2324.94	2.95	2324.94	0.04
								2351.2	66.6	2351.2	44.11	2351.2	1.86	2351.2	1.04	2351.2	0.94	2351.2	0.09	2351.2	7.6	2351.2	7.92	2351.2	0.04	2351.2	1.44	2351.2	1.63	2351.2	0.04	2351.2	1	2351.2	1.04	2351.2	0.16	2351.2	9.04	2351.2	8.82	2351.2	0.1	2351.2	2.76	2351.2	3.18	2351.2	0.04
								2377.76	67.36	2377.76	45.21	2377.76	1.95	2377.76	1.24	2377.76	1.06	2377.76	0.09	2377.76	7.84	2377.76	7.97	2377.76	0.04	2377.76	1.52	2377.76	1.67	2377.76	0.04	2377.76	1.04	2377.76	1.12	2377.76	0.14	2377.76	9.6	2377.76	9.17	2377.76	0.1	2377.76	3	2377.76	3.38	2377.76	0.04
								2404.61	69	2404.61	47.33	2404.61	1.99	2404.61	1.36	2404.61	1.09	2404.61	0.12	2404.61	8.12	2404.61	8.38	2404.61	0.04	2404.61	1.56	2404.61	1.79	2404.61	0.04	2404.61	1	2404.61	1.2	2404.61	0.16	2404.61	9.52	2404.61	9.79	2404.61	0.1	2404.61	3.12	2404.61	3.73	2404.61	0.04
								2431.77	70.04	2431.77	49.17	2431.77	2.03	2431.77	1.56	2431.77	1.28	2431.77	0.06	2431.77	8.36	2431.77	8.57	2431.77	0.04	2431.77	1.56	2431.77	1.91	2431.77	0.06	2431.77	0.92	2431.77	1.16	2431.77	0.14	2431.77	9.84	2431.77	10.09	2431.77	0.1	2431.77	3.2	2431.77	3.93	2431.77	0.04
								2459.23	71.48	2459.23	49.82	2459.23	2.19	2459.23	1.72	2459.23	1.32	2459.23	0.06	2459.23	8.76	2459.23	8.8	2459.23	0.04	2459.23	1.64	2459.23	1.99	2459.23	0.06	2459.23	0.88	2459.23	1.25	2459.23	0.13	2459.23	9.92	2459.23	10.36	2459.23	0.07	2459.23	3.32	2459.23	4.24	2459.23	0.04
								2487	72.68	2487	51.29	2487	2.35	2487	1.84	2487	1.47	2487	0.06	2487	8.84	2487	9.26	2487	0.04	2487	1.64	2487	2.11	2487	0.06	2487	0.96	2487	1.2	2487	0.13	2487	10.52	2487	10.62	2487	0.07	2487	3.68	2487	4.56	2487	0.04
								2515.08	74.48	2515.08	53.04	2515.08	2.31	2515.08	2.08	2515.08	1.59	2515.08	0.06	2515.08	9.28	2515.08	9.72	2515.08	0.02	2515.08	1.68	2515.08	2.23	2515.08	0.06	2515.08	1.08	2515.08	1.2	2515.08	0.14	2515.08	11	2515.08	11.1	2515.08	0.03	2515.08	3.88	2515.08	4.64	2515.08	0.04
								2543.48	75.12	2543.48	55.25	2543.48	2.35	2543.48	2.28	2543.48	1.55	2543.48	0.06	2543.48	9.68	2543.48	10.04	2543.48	0.02	2543.48	1.76	2543.48	2.23	2543.48	0.06	2543.48	1.12	2543.48	1.29	2543.48	0.14	2543.48	11.04	2543.48	11.67	2543.48	0.03	2543.48	4.2	2543.48	4.95	2543.48	0.04
								2572.21	76.24	2572.21	56.91	2572.21	2.43	2572.21	2.56	2572.21	1.55	2572.21	0.06	2572.21	10.24	2572.21	10.6	2572.21	0.02	2572.21	1.92	2572.21	2.28	2572.21	0.06	2572.21	1.24	2572.21	1.2	2572.21	0.16	2572.21	11.52	2572.21	12.11	2572.21	0.03	2572.21	4.28	2572.21	5.27	2572.21	0.04
								2601.25	77.32	2601.25	58.75	2601.25	2.47	2601.25	2.6	2601.25	1.59	2601.25	0.09	2601.25	10.72	2601.25	11.01	2601.25	0.02	2601.25	2.08	2601.25	2.36	2601.25	0.06	2601.25	1.24	2601.25	1.25	2601.25	0.13	2601.25	12.08	2601.25	12.46	2601.25	0.03	2601.25	4.52	2601.25	5.34	2601.25	0.08
								2630.62	77.68	2630.62	59.39	2630.62	2.47	2630.62	2.92	2630.62	1.77	2630.62	0.12	2630.62	11.04	2630.62	11.33	2630.62	0.02	2630.62	2.24	2630.62	2.48	2630.62	0.06	2630.62	1.28	2630.62	1.5	2630.62	0.13	2630.62	12.36	2630.62	12.77	2630.62	0.03	2630.62	4.76	2630.62	5.46	2630.62	0.08
								2660.32	78.88	2660.32	61.14	2660.32	2.59	2660.32	3	2660.32	1.96	2660.32	0.12	2660.32	11.2	2660.32	11.65	2660.32	0.02	2660.32	2.2	2660.32	2.48	2660.32	0.06	2660.32	1.32	2660.32	1.58	2660.32	0.14	2660.32	12.68	2660.32	13.21	2660.32	0.03	2660.32	5	2660.32	5.66	2660.32	0.08
								2690.36	79.96	2690.36	63.54	2690.36	2.63	2690.36	3.24	2690.36	2.15	2690.36	0.12	2690.36	11.24	2690.36	11.98	2690.36	0.02	2690.36	2.28	2690.36	2.68	2690.36	0.06	2690.36	1.4	2690.36	1.45	2690.36	0.14	2690.36	12.88	2690.36	14.04	2690.36	0.03	2690.36	5.36	2690.36	6.13	2690.36	0.08
								2720.74	81.2	2720.74	64.92	2720.74	2.68	2720.74	3.44	2720.74	2.42	2720.74	0.12	2720.74	11.64	2720.74	12.44	2720.74	0.02	2720.74	2.24	2720.74	2.76	2720.74	0.06	2720.74	1.52	2720.74	1.58	2720.74	0.16	2720.74	13.52	2720.74	14.7	2720.74	0.03	2720.74	5.72	2720.74	6.52	2720.74	0.08
								2751.46	81.28	2751.46	66.39	2751.46	2.76	2751.46	3.72	2751.46	2.57	2751.46	0.12	2751.46	12.04	2751.46	12.76	2751.46	0.02	2751.46	2.28	2751.46	2.88	2751.46	0.06	2751.46	1.52	2751.46	1.66	2751.46	0.16	2751.46	13.96	2751.46	15.23	2751.46	0.03	2751.46	5.84	2751.46	6.99	2751.46	0.08
								2782.52	82.36	2782.52	67.86	2782.52	2.59	2782.52	4.2	2782.52	2.83	2782.52	0.12	2782.52	12.32	2782.52	13.22	2782.52	0.02	2782.52	2.44	2782.52	3.05	2782.52	0.06	2782.52	1.88	2782.52	1.7	2782.52	0.13	2782.52	14.6	2782.52	16.06	2782.52	0.07	2782.52	6.04	2782.52	7.35	2782.52	0.08
								2813.93	83.28	2813.93	69.24	2813.93	2.72	2813.93	4.52	2813.93	3.13	2813.93	0.09	2813.93	12.4	2813.93	13.13	2813.93	0.02	2813.93	2.84	2813.93	3.05	2813.93	0.06	2813.93	2.12	2813.93	1.79	2813.93	0.13	2813.93	14.72	2813.93	16.24	2813.93	0.07	2813.93	6.12	2813.93	7.78	2813.93	0.08
								2845.7	84.44	2845.7	70.63	2845.7	2.72	2845.7	4.76	2845.7	3.17	2845.7	0.09	2845.7	12.76	2845.7	13.45	2845.7	0.04	2845.7	2.84	2845.7	3.25	2845.7	0.06	2845.7	2.36	2845.7	1.95	2845.7	0.13	2845.7	14.8	2845.7	16.76	2845.7	0.1	2845.7	6.36	2845.7	8.13	2845.7	0.08
								2877.83	85	2877.83	72.38	2877.83	2.8	2877.83	5.08	2877.83	3.17	2877.83	0.09	2877.83	13.36	2877.83	14.19	2877.83	0.04	2877.83	2.88	2877.83	3.62	2877.83	0.06	2877.83	2.48	2877.83	1.99	2877.83	0.14	2877.83	15.36	2877.83	17.33	2877.83	0.1	2877.83	6.92	2877.83	8.61	2877.83	0.08
								2910.32	86.4	2910.32	73.66	2910.32	3	2910.32	5.32	2910.32	3.28	2910.32	0.09	2910.32	13.44	2910.32	14.42	2910.32	0.07	2910.32	3.08	2910.32	3.98	2910.32	0.03	2910.32	2.44	2910.32	2.12	2910.32	0.14	2910.32	15.68	2910.32	18.21	2910.32	0.1	2910.32	7.32	2910.32	8.92	2910.32	0.08
								2943.17	87.8	2943.17	75.51	2943.17	2.96	2943.17	5.64	2943.17	3.55	2943.17	0.09	2943.17	13.76	2943.17	15.02	2943.17	0.07	2943.17	3.04	2943.17	3.94	2943.17	0.03	2943.17	2.48	2943.17	2.16	2943.17	0.16	2943.17	15.8	2943.17	18.65	2943.17	0.1	2943.17	7.88	2943.17	9.35	2943.17	0.04
								2976.4	88.32	2976.4	76.98	2976.4	2.88	2976.4	5.84	2976.4	3.51	2976.4	0.12	2976.4	13.84	2976.4	15.43	2976.4	0.07	2976.4	3.04	2976.4	3.98	2976.4	0.03	2976.4	2.64	2976.4	2.33	2976.4	0.16	2976.4	15.84	2976.4	18.56	2976.4	0.14	2976.4	7.96	2976.4	9.43	2976.4	0.04
								3010	88.84	3010	78.36	3010	3	3010	6.36	3010	3.66	3010	0.12	3010	14.2	3010	15.8	3010	0.07	3010	3.08	3010	4.06	3010	0.03	3010	2.8	3010	2.62	3010	0.19	3010	16.36	3010	18.91	3010	0.17	3010	8.28	3010	10.02	3010	0.04
								3043.97	90	3043.97	80.11	3043.97	3.08	3043.97	6.48	3043.97	3.74	3043.97	0.12	3043.97	14.52	3043.97	16.17	3043.97	0.04	3043.97	3.32	3043.97	4.39	3043.97	0.04	3043.97	3	3043.97	2.78	3043.97	0.19	3043.97	16.76	3043.97	19.57	3043.97	0.14	3043.97	8.56	3043.97	10.3	3043.97	0.04
								3078.33	90.72	3078.33	80.11	3078.33	3.08	3078.33	6.84	3078.33	3.93	3078.33	0.12	3078.33	14.72	3078.33	16.17	3078.33	0.04	3078.33	3.44	3078.33	4.59	3078.33	0.04	3078.33	3.24	3078.33	2.83	3078.33	0.19	3078.33	17	3078.33	19.66	3078.33	0.14	3078.33	8.92	3078.33	10.53	3078.33	0.04
								3113.08	91.96	3113.08	81.03	3113.08	2.96	3113.08	7.08	3113.08	4.04	3113.08	0.15	3113.08	15.16	3113.08	16.72	3113.08	0.04	3113.08	3.6	3113.08	4.71	3113.08	0.04	3113.08	3.28	3113.08	3.03	3113.08	0.2	3113.08	17.64	3113.08	20.36	3113.08	0.14	3113.08	9.28	3113.08	10.96	3113.08	0.08
								3148.22	93.4	3148.22	81.77	3148.22	3.04	3148.22	7.16	3148.22	4.15	3148.22	0.15	3148.22	15.48	3148.22	17.23	3148.22	0.04	3148.22	3.84	3148.22	4.84	3148.22	0.04	3148.22	3.52	3148.22	3.12	3148.22	0.2	3148.22	18.12	3148.22	21.15	3148.22	0.17	3148.22	9.4	3148.22	11.2	3148.22	0.08
								3183.75	93.52	3183.75	81.68	3183.75	3.04	3183.75	7.36	3183.75	4.38	3183.75	0.12	3183.75	15.88	3183.75	17.92	3183.75	0.04	3183.75	4.16	3183.75	4.84	3183.75	0.04	3183.75	3.8	3183.75	3.2	3183.75	0.19	3183.75	18.56	3183.75	21.24	3183.75	0.17	3183.75	9.8	3183.75	11.32	3183.75	0.08
								3219.69	93.96	3219.69	83.52	3219.69	3.2	3219.69	7.52	3219.69	4.34	3219.69	0.12	3219.69	16.36	3219.69	18.15	3219.69	0.04	3219.69	4.24	3219.69	4.92	3219.69	0.03	3219.69	3.88	3219.69	3.49	3219.69	0.19	3219.69	18.84	3219.69	21.81	3219.69	0.17	3219.69	10.04	3219.69	11.63	3219.69	0.08
								3256.03	94.24	3256.03	85.82	3256.03	3.12	3256.03	7.68	3256.03	4.72	3256.03	0.12	3256.03	16.28	3256.03	18.47	3256.03	0.04	3256.03	4.52	3256.03	4.96	3256.03	0.03	3256.03	4	3256.03	3.57	3256.03	0.2	3256.03	19.8	3256.03	22.69	3256.03	0.17	3256.03	10.48	3256.03	12.22	3256.03	0.12
								3292.78	94.52	3292.78	86.37	3292.78	3.08	3292.78	8.08	3292.78	4.8	3292.78	0.15	3292.78	16.64	3292.78	19.07	3292.78	0.04	3292.78	4.76	3292.78	5.16	3292.78	0.04	3292.78	4.28	3292.78	3.78	3292.78	0.2	3292.78	20.6	3292.78	23.21	3292.78	0.17	3292.78	10.68	3292.78	12.69	3292.78	0.12
								3329.94	94.88	3329.94	86.37	3329.94	3.24	3329.94	8.16	3329.94	4.91	3329.94	0.15	3329.94	16.68	3329.94	19.49	3329.94	0.04	3329.94	4.96	3329.94	5.16	3329.94	0.04	3329.94	4.6	3329.94	3.95	3329.94	0.2	3329.94	21	3329.94	23.17	3329.94	0.17	3329.94	11	3329.94	13.67	3329.94	0.12
								3367.53	96.24	3367.53	86.28	3367.53	3.28	3367.53	8.44	3367.53	5.29	3367.53	0.15	3367.53	16.88	3367.53	20.04	3367.53	0.04	3367.53	4.96	3367.53	5.28	3367.53	0.04	3367.53	4.84	3367.53	3.95	3367.53	0.2	3367.53	21.76	3367.53	23.65	3367.53	0.17	3367.53	11.04	3367.53	13.99	3367.53	0.12
								3405.53	96.96	3405.53	87.57	3405.53	3.36	3405.53	8.96	3405.53	5.55	3405.53	0.15	3405.53	17.28	3405.53	20.08	3405.53	0.04	3405.53	4.96	3405.53	5.44	3405.53	0.06	3405.53	5	3405.53	4.16	3405.53	0.19	3405.53	21.68	3405.53	24.22	3405.53	0.17	3405.53	11.48	3405.53	14.11	3405.53	0.16
								3443.97	97.4	3443.97	88.58	3443.97	3.49	3443.97	9.64	3443.97	5.85	3443.97	0.12	3443.97	17.64	3443.97	20.04	3443.97	0.04	3443.97	5	3443.97	5.53	3443.97	0.06	3443.97	5.48	3443.97	4.4	3443.97	0.2	3443.97	22.04	3443.97	24.57	3443.97	0.17	3443.97	11.64	3443.97	14.42	3443.97	0.12
								3482.83	98.08	3482.83	91.16	3482.83	3.69	3482.83	9.88	3482.83	5.85	3482.83	0.09	3482.83	17.96	3482.83	19.95	3482.83	0.04	3482.83	5.04	3482.83	6.01	3482.83	0.06	3482.83	5.84	3482.83	4.49	3482.83	0.2	3482.83	21.76	3482.83	25.36	3482.83	0.17	3482.83	11.8	3482.83	14.89	3482.83	0.12
								3522.14	97.92	3522.14	91.9	3522.14	3.73	3522.14	10.24	3522.14	6.15	3522.14	0.12	3522.14	18.4	3522.14	20.41	3522.14	0.04	3522.14	5.24	3522.14	6.14	3522.14	0.06	3522.14	6.2	3522.14	4.78	3522.14	0.17	3522.14	22.24	3522.14	25.89	3522.14	0.17	3522.14	12.44	3522.14	15.25	3522.14	0.12
								3561.89	98.04	3561.89	91.62	3561.89	3.65	3561.89	10.24	3561.89	6.23	3561.89	0.12	3561.89	18.92	3561.89	20.55	3561.89	0.04	3561.89	5.48	3561.89	6.14	3561.89	0.06	3561.89	6.36	3561.89	5.24	3561.89	0.17	3561.89	22.52	3561.89	26.02	3561.89	0.21	3561.89	12.68	3561.89	15.44	3561.89	0.12
								3602.08	97.6	3602.08	91.71	3602.08	3.85	3602.08	10.24	3602.08	6.49	3602.08	0.15	3602.08	19.12	3602.08	20.31	3602.08	0.04	3602.08	5.68	3602.08	6.09	3602.08	0.06	3602.08	6.48	3602.08	5.36	3602.08	0.16	3602.08	22.64	3602.08	26.42	3602.08	0.21	3602.08	12.88	3602.08	15.84	3602.08	0.12
								3642.73	97.76	3642.73	92.08	3642.73	4.13	3642.73	10.08	3642.73	6.72	3642.73	0.15	3642.73	19.28	3642.73	20.91	3642.73	0.04	3642.73	5.92	3642.73	6.22	3642.73	0.06	3642.73	6.68	3642.73	5.69	3642.73	0.16	3642.73	22.96	3642.73	26.59	3642.73	0.21	3642.73	13.12	3642.73	15.76	3642.73	0.12
								3683.84	97.88	3683.84	91.99	3683.84	4.3	3683.84	9.96	3683.84	7.02	3683.84	0.15	3683.84	19.32	3683.84	21.14	3683.84	0.04	3683.84	6	3683.84	6.34	3683.84	0.06	3683.84	6.8	3683.84	5.9	3683.84	0.16	3683.84	23.04	3683.84	26.46	3683.84	0.17	3683.84	13.36	3683.84	15.95	3683.84	0.12
								3725.41	98.96	3725.41	93	3725.41	4.3	3725.41	10.2	3725.41	7.36	3725.41	0.18	3725.41	19.84	3725.41	21.56	3725.41	0.04	3725.41	5.96	3725.41	6.5	3725.41	0.06	3725.41	6.72	3725.41	5.98	3725.41	0.16	3725.41	23.6	3725.41	26.9	3725.41	0.17	3725.41	13.72	3725.41	16.27	3725.41	0.12
								3767.45	98.88	3767.45	94.66	3767.45	4.34	3767.45	10.44	3767.45	7.78	3767.45	0.18	3767.45	20.08	3767.45	21.65	3767.45	0.02	3767.45	6.16	3767.45	6.46	3767.45	0.07	3767.45	6.76	3767.45	6.27	3767.45	0.16	3767.45	24.16	3767.45	27.69	3767.45	0.14	3767.45	14.36	3767.45	16.7	3767.45	0.12
								3809.96	99.36	3809.96	95.3	3809.96	4.42	3809.96	10.56	3809.96	8.31	3809.96	0.18	3809.96	20.04	3809.96	21.42	3809.96	0.04	3809.96	6.48	3809.96	6.34	3809.96	0.07	3809.96	7	3809.96	6.61	3809.96	0.14	3809.96	24.88	3809.96	27.65	3809.96	0.17	3809.96	14.24	3809.96	16.82	3809.96	0.12
								3852.95	99.96	3852.95	95.49	3852.95	4.46	3852.95	10.88	3852.95	8.57	3852.95	0.18	3852.95	20.36	3852.95	21.42	3852.95	0.07	3852.95	6.44	3852.95	6.3	3852.95	0.06	3852.95	7.24	3852.95	6.77	3852.95	0.14	3852.95	25.64	3852.95	27.82	3852.95	0.17	3852.95	14.52	3852.95	17.25	3852.95	0.12
								3896.43	99.64	3896.43	95.49	3896.43	4.82	3896.43	10.84	3896.43	8.53	3896.43	0.18	3896.43	20.52	3896.43	21.51	3896.43	0.07	3896.43	6.56	3896.43	6.58	3896.43	0.06	3896.43	7.56	3896.43	7.31	3896.43	0.13	3896.43	26.24	3896.43	28.26	3896.43	0.17	3896.43	14.88	3896.43	17.57	3896.43	0.12
								3940.39	99.52	3940.39	95.58	3940.39	4.86	3940.39	11.28	3940.39	8.72	3940.39	0.15	3940.39	20.6	3940.39	21.74	3940.39	0.07	3940.39	6.64	3940.39	6.83	3940.39	0.06	3940.39	7.72	3940.39	7.73	3940.39	0.13	3940.39	26.64	3940.39	29.05	3940.39	0.17	3940.39	15.36	3940.39	18.08	3940.39	0.12
								3984.85	99.8	3984.85	95.95	3984.85	4.86	3984.85	11.36	3984.85	8.95	3984.85	0.15	3984.85	21.08	3984.85	22.11	3984.85	0.07	3984.85	6.84	3984.85	6.99	3984.85	0.07	3984.85	7.96	3984.85	7.98	3984.85	0.1	3984.85	26.92	3984.85	29.62	3984.85	0.14	3984.85	15.68	3984.85	18.04	3984.85	0.12
								4029.81	99.16	4029.81	95.12	4029.81	5.03	4029.81	11.68	4029.81	9.25	4029.81	0.15	4029.81	21.44	4029.81	22.57	4029.81	0.07	4029.81	6.68	4029.81	7.19	4029.81	0.06	4029.81	8.36	4029.81	8.23	4029.81	0.1	4029.81	27.24	4029.81	30.24	4029.81	0.14	4029.81	16.08	4029.81	18.31	4029.81	0.12
								4075.28	98.36	4075.28	95.21	4075.28	5.03	4075.28	11.96	4075.28	9.44	4075.28	0.15	4075.28	22.04	4075.28	23.26	4075.28	0.07	4075.28	7	4075.28	7.03	4075.28	0.06	4075.28	8.6	4075.28	8.6	4075.28	0.12	4075.28	27.88	4075.28	30.76	4075.28	0.14	4075.28	16.68	4075.28	18.67	4075.28	0.12
								4121.27	97.6	4121.27	95.3	4121.27	5.15	4121.27	12.28	4121.27	9.85	4121.27	0.18	4121.27	22.2	4121.27	23.31	4121.27	0.07	4121.27	6.92	4121.27	7.15	4121.27	0.06	4121.27	9.12	4121.27	8.85	4121.27	0.12	4121.27	28.08	4121.27	30.98	4121.27	0.14	4121.27	17.12	4121.27	18.82	4121.27	0.08
								4167.76	97.32	4167.76	97.42	4167.76	5.07	4167.76	12.76	4167.76	10.04	4167.76	0.21	4167.76	22.48	4167.76	23.72	4167.76	0.07	4167.76	6.96	4167.76	7.4	4167.76	0.07	4167.76	9.48	4167.76	9.06	4167.76	0.16	4167.76	27.88	4167.76	30.54	4167.76	0.1	4167.76	17.48	4167.76	19.22	4167.76	0.08
								4214.79	97.84	4214.79	98.16	4214.79	5.19	4214.79	12.84	4214.79	10.12	4214.79	0.21	4214.79	22.52	4214.79	23.63	4214.79	0.07	4214.79	6.96	4214.79	7.48	4214.79	0.07	4214.79	9.76	4214.79	9.27	4214.79	0.16	4214.79	28.04	4214.79	30.89	4214.79	0.14	4214.79	17.6	4214.79	19.8	4214.79	0.08
								4262.34	98.2	4262.34	96.22	4262.34	5.51	4262.34	13.2	4262.34	10.57	4262.34	0.21	4262.34	22.24	4262.34	23.63	4262.34	0.07	4262.34	7.08	4262.34	7.64	4262.34	0.07	4262.34	10.08	4262.34	9.6	4262.34	0.17	4262.34	28.84	4262.34	30.67	4262.34	0.17	4262.34	18.04	4262.34	20.24	4262.34	0.08
								4310.43	97.92	4310.43	95.67	4310.43	5.76	4310.43	13.6	4310.43	10.69	4310.43	0.21	4310.43	22.32	4310.43	23.86	4310.43	0.07	4310.43	7.08	4310.43	7.84	4310.43	0.09	4310.43	10.48	4310.43	10.06	4310.43	0.16	4310.43	28.64	4310.43	30.94	4310.43	0.21	4310.43	17.88	4310.43	20	4310.43	0.04
								4359.06	97.32	4359.06	97.33	4359.06	5.88	4359.06	13.52	4359.06	11.14	4359.06	0.21	4359.06	22.32	4359.06	23.17	4359.06	0.07	4359.06	6.88	4359.06	7.96	4359.06	0.07	4359.06	10.72	4359.06	10.3	4359.06	0.17	4359.06	28.4	4359.06	31.24	4359.06	0.24	4359.06	18.16	4359.06	19.96	4359.06	0.08
								4408.24	96.96	4408.24	98.25	4408.24	5.88	4408.24	13.96	4408.24	11.55	4408.24	0.21	4408.24	22.68	4408.24	22.99	4408.24	0.07	4408.24	7.08	4408.24	8.25	4408.24	0.09	4408.24	10.76	4408.24	10.68	4408.24	0.17	4408.24	28.56	4408.24	31.86	4408.24	0.24	4408.24	18.44	4408.24	19.96	4408.24	0.08
								4457.97	96.24	4457.97	100	4457.97	6.08	4457.97	14.12	4457.97	11.78	4457.97	0.21	4457.97	22.96	4457.97	22.48	4457.97	0.07	4457.97	7.28	4457.97	8.7	4457.97	0.09	4457.97	11.24	4457.97	11.14	4457.97	0.17	4457.97	28.8	4457.97	31.86	4457.97	0.24	4457.97	18.76	4457.97	20.16	4457.97	0.08
								4508.26	96.24	4508.26	100	4508.26	6.32	4508.26	14.4	4508.26	11.97	4508.26	0.24	4508.26	22.8	4508.26	22.76	4508.26	0.07	4508.26	7.6	4508.26	8.86	4508.26	0.07	4508.26	11.36	4508.26	11.68	4508.26	0.19	4508.26	29.16	4508.26	32.12	4508.26	0.24	4508.26	19.36	4508.26	20.51	4508.26	0.04
								4559.12	95.92	4559.12	99.72	4559.12	6.53	4559.12	14.28	4559.12	12.12	4559.12	0.24	4559.12	22.6	4559.12	23.08	4559.12	0.11	4559.12	7.72	4559.12	8.94	4559.12	0.09	4559.12	11.08	4559.12	12.05	4559.12	0.17	4559.12	29	4559.12	32.43	4559.12	0.24	4559.12	19.68	4559.12	21.18	4559.12	0.08
								4610.55	96.2	4610.55	98.25	4610.55	6.53	4610.55	14.52	4610.55	12.54	4610.55	0.27	4610.55	22.72	4610.55	23.17	4610.55	0.13	4610.55	7.84	4610.55	8.9	4610.55	0.09	4610.55	11.28	4610.55	12.55	4610.55	0.17	4610.55	30.08	4610.55	32.43	4610.55	0.24	4610.55	19.72	4610.55	21.3	4610.55	0.08
								4662.57	97	4662.57	97.61	4662.57	6.61	4662.57	14.8	4662.57	12.91	4662.57	0.24	4662.57	22.68	4662.57	22.94	4662.57	0.13	4662.57	7.92	4662.57	9.22	4662.57	0.09	4662.57	11.52	4662.57	12.8	4662.57	0.17	4662.57	30.2	4662.57	32.25	4662.57	0.28	4662.57	19.6	4662.57	21.97	4662.57	0.08
								4715.16	96.88	4715.16	96.78	4715.16	6.93	4715.16	15.36	4715.16	13.14	4715.16	0.27	4715.16	22.72	4715.16	22.85	4715.16	0.13	4715.16	7.84	4715.16	9.63	4715.16	0.09	4715.16	11.92	4715.16	13.05	4715.16	0.17	4715.16	30.52	4715.16	32.25	4715.16	0.24	4715.16	19.68	4715.16	22.24	4715.16	0.08
								4768.35	97.28	4768.35	97.05	4768.35	6.89	4768.35	15.92	4768.35	13.29	4768.35	0.24	4768.35	22.8	4768.35	22.99	4768.35	0.13	4768.35	7.8	4768.35	9.87	4768.35	0.1	4768.35	12.44	4768.35	13.46	4768.35	0.17	4768.35	30.6	4768.35	32.3	4768.35	0.28	4768.35	20.08	4768.35	22.44	4768.35	0.12
								4822.14	97.76	4822.14	97.15	4822.14	6.81	4822.14	16.36	4822.14	13.29	4822.14	0.24	4822.14	22.92	4822.14	23.08	4822.14	0.13	4822.14	7.84	4822.14	9.95	4822.14	0.1	4822.14	12.92	4822.14	14.04	4822.14	0.19	4822.14	31.12	4822.14	32.61	4822.14	0.28	4822.14	20.72	4822.14	23.07	4822.14	0.16
								4876.54	97.64	4876.54	96.5	4876.54	6.97	4876.54	16.76	4876.54	13.48	4876.54	0.24	4876.54	23.4	4876.54	22.71	4876.54	0.16	4876.54	8.04	4876.54	10.08	4876.54	0.1	4876.54	13.16	4876.54	14.42	4876.54	0.2	4876.54	31.4	4876.54	32.69	4876.54	0.28	4876.54	20.84	4876.54	23.42	4876.54	0.19
								4931.55	96.64	4931.55	96.04	4931.55	7.26	4931.55	17.12	4931.55	13.71	4931.55	0.24	4931.55	22.96	4931.55	23.17	4931.55	0.18	4931.55	8.12	4931.55	9.83	4931.55	0.11	4931.55	13.8	4931.55	15	4931.55	0.22	4931.55	31.64	4931.55	32.52	4931.55	0.31	4931.55	21.28	4931.55	23.54	4931.55	0.19
								4987.18	96.96	4987.18	95.21	4987.18	7.54	4987.18	17.64	4987.18	14.16	4987.18	0.27	4987.18	23.08	4987.18	23.26	4987.18	0.18	4987.18	8.2	4987.18	10.04	4987.18	0.1	4987.18	13.88	4987.18	15.21	4987.18	0.22	4987.18	31.72	4987.18	32.12	4987.18	0.31	4987.18	21.2	4987.18	23.66	4987.18	0.19
								5043.43	97	5043.43	94.01	5043.43	7.66	5043.43	18.04	5043.43	14.12	5043.43	0.27	5043.43	23.16	5043.43	23.59	5043.43	0.16	5043.43	8.16	5043.43	10.08	5043.43	0.1	5043.43	14.32	5043.43	15.46	5043.43	0.23	5043.43	31.44	5043.43	32.69	5043.43	0.28	5043.43	21.88	5043.43	23.89	5043.43	0.19
								5100.32	96.24	5100.32	94.01	5100.32	7.82	5100.32	18.36	5100.32	14.54	5100.32	0.27	5100.32	23.36	5100.32	24	5100.32	0.11	5100.32	8.56	5100.32	10.52	5100.32	0.1	5100.32	14.72	5100.32	15.96	5100.32	0.22	5100.32	31.24	5100.32	33	5100.32	0.28	5100.32	22.16	5100.32	24.13	5100.32	0.19
								5157.85	96.2	5157.85	93.83	5157.85	7.66	5157.85	18.96	5157.85	14.8	5157.85	0.33	5157.85	23.64	5157.85	24	5157.85	0.13	5157.85	8.72	5157.85	10.48	5157.85	0.11	5157.85	15.12	5157.85	15.96	5157.85	0.24	5157.85	31.24	5157.85	32.78	5157.85	0.28	5157.85	21.92	5157.85	24.32	5157.85	0.19
								5216.03	95.72	5216.03	93.92	5216.03	8.03	5216.03	19	5216.03	15.48	5216.03	0.39	5216.03	23.6	5216.03	23.63	5216.03	0.13	5216.03	9.08	5216.03	10.65	5216.03	0.11	5216.03	15.36	5216.03	16	5216.03	0.24	5216.03	31.84	5216.03	32.82	5216.03	0.24	5216.03	22.08	5216.03	24.83	5216.03	0.23
								5274.86	95.36	5274.86	93.46	5274.86	8.23	5274.86	19.6	5274.86	15.93	5274.86	0.39	5274.86	23.44	5274.86	23.31	5274.86	0.13	5274.86	9.2	5274.86	10.77	5274.86	0.1	5274.86	15.88	5274.86	15.87	5274.86	0.24	5274.86	32	5274.86	32.69	5274.86	0.24	5274.86	22.48	5274.86	25.11	5274.86	0.23
								5334.36	94.6	5334.36	93.28	5334.36	8.31	5334.36	20.36	5334.36	16.42	5334.36	0.39	5334.36	23.48	5334.36	22.71	5334.36	0.13	5334.36	9.4	5334.36	10.89	5334.36	0.1	5334.36	16.08	5334.36	16.7	5334.36	0.24	5334.36	31.88	5334.36	32.39	5334.36	0.24	5334.36	22.6	5334.36	25.15	5334.36	0.23
								5394.53	94.24	5394.53	93.19	5394.53	8.51	5394.53	20.56	5394.53	16.57	5394.53	0.39	5394.53	23.12	5394.53	22.66	5394.53	0.13	5394.53	9.6	5394.53	11.5	5394.53	0.1	5394.53	16.24	5394.53	16.83	5394.53	0.24	5394.53	32.08	5394.53	32.17	5394.53	0.28	5394.53	22.64	5394.53	25.58	5394.53	0.23
								5455.38	94.04	5455.38	92.54	5455.38	8.59	5455.38	21.28	5455.38	17.07	5455.38	0.33	5455.38	23.08	5455.38	22.57	5455.38	0.13	5455.38	9.92	5455.38	11.7	5455.38	0.1	5455.38	16.32	5455.38	17.2	5455.38	0.24	5455.38	32.12	5455.38	32.08	5455.38	0.31	5455.38	22.76	5455.38	26.01	5455.38	0.23
								5516.91	93.84	5516.91	90.98	5516.91	9.04	5516.91	21.28	5516.91	17.56	5516.91	0.3	5516.91	23	5516.91	22.53	5516.91	0.13	5516.91	9.68	5516.91	11.74	5516.91	0.09	5516.91	16.52	5516.91	18.12	5516.91	0.22	5516.91	32.68	5516.91	32.43	5516.91	0.31	5516.91	23.32	5516.91	26.25	5516.91	0.27
								5579.13	93.16	5579.13	89.78	5579.13	9.16	5579.13	21.72	5579.13	17.93	5579.13	0.3	5579.13	23.16	5579.13	22.43	5579.13	0.16	5579.13	9.56	5579.13	12.07	5579.13	0.09	5579.13	16.72	5579.13	18.66	5579.13	0.26	5579.13	33.32	5579.13	32.34	5579.13	0.28	5579.13	23.96	5579.13	26.13	5579.13	0.27
								5642.06	93.04	5642.06	90.42	5642.06	9.2	5642.06	22.08	5642.06	18.16	5642.06	0.3	5642.06	23.32	5642.06	22.34	5642.06	0.18	5642.06	9.68	5642.06	12.07	5642.06	0.09	5642.06	17.16	5642.06	19.11	5642.06	0.29	5642.06	33.04	5642.06	32.91	5642.06	0.24	5642.06	24.44	5642.06	26.41	5642.06	0.27
								5705.69	92.24	5705.69	89.32	5705.69	9.28	5705.69	22.6	5705.69	18.2	5705.69	0.3	5705.69	23.24	5705.69	22.16	5705.69	0.24	5705.69	9.96	5705.69	12.68	5705.69	0.07	5705.69	17.72	5705.69	19.61	5705.69	0.3	5705.69	33.04	5705.69	32.47	5705.69	0.21	5705.69	25.08	5705.69	26.88	5705.69	0.27
								5770.04	92.76	5770.04	86.28	5770.04	9.69	5770.04	23.12	5770.04	18.16	5770.04	0.3	5770.04	23.32	5770.04	22.07	5770.04	0.24	5770.04	10.4	5770.04	12.88	5770.04	0.09	5770.04	17.92	5770.04	19.9	5770.04	0.3	5770.04	33.2	5770.04	32.47	5770.04	0.17	5770.04	25.44	5770.04	27.27	5770.04	0.27
								5835.12	92.32	5835.12	85.45	5835.12	10.01	5835.12	23.24	5835.12	18.43	5835.12	0.3	5835.12	23.4	5835.12	21.65	5835.12	0.24	5835.12	10.44	5835.12	13.08	5835.12	0.07	5835.12	18.12	5835.12	20.32	5835.12	0.3	5835.12	33.08	5835.12	32.56	5835.12	0.17	5835.12	26	5835.12	27.39	5835.12	0.31
								5900.93	91.92	5900.93	83.15	5900.93	10.17	5900.93	23.52	5900.93	18.76	5900.93	0.33	5900.93	23.52	5900.93	21.83	5900.93	0.27	5900.93	10.76	5900.93	12.88	5900.93	0.07	5900.93	18.28	5900.93	20.24	5900.93	0.35	5900.93	33.12	5900.93	32.56	5900.93	0.17	5900.93	26.24	5900.93	27.9	5900.93	0.35
								5967.48	91.28	5967.48	82.23	5967.48	10.13	5967.48	23.4	5967.48	19.07	5967.48	0.33	5967.48	23.08	5967.48	21.24	5967.48	0.27	5967.48	10.68	5967.48	13.16	5967.48	0.07	5967.48	18.96	5967.48	20.61	5967.48	0.33	5967.48	33.16	5967.48	32.25	5967.48	0.24	5967.48	26.16	5967.48	28.53	5967.48	0.35
								6034.78	90.96	6034.78	81.03	6034.78	10.21	6034.78	23.84	6034.78	19.56	6034.78	0.36	6034.78	23	6034.78	21.05	6034.78	0.22	6034.78	10.76	6034.78	13.41	6034.78	0.06	6034.78	19.52	6034.78	20.94	6034.78	0.36	6034.78	33.28	6034.78	32.12	6034.78	0.28	6034.78	26.44	6034.78	28.69	6034.78	0.31
								6102.84	90.52	6102.84	81.4	6102.84	10.42	6102.84	24.28	6102.84	19.75	6102.84	0.33	6102.84	22.84	6102.84	21.28	6102.84	0.22	6102.84	11	6102.84	13.25	6102.84	0.07	6102.84	19.76	6102.84	21.27	6102.84	0.36	6102.84	32.8	6102.84	31.64	6102.84	0.31	6102.84	27	6102.84	28.65	6102.84	0.31
								6171.67	89.76	6171.67	80.39	6171.67	10.9	6171.67	24.44	6171.67	19.97	6171.67	0.36	6171.67	22.76	6171.67	20.82	6171.67	0.24	6171.67	11.28	6171.67	13.33	6171.67	0.09	6171.67	20.04	6171.67	21.48	6171.67	0.45	6171.67	32.64	6171.67	31.99	6171.67	0.31	6171.67	27.08	6171.67	28.65	6171.67	0.31
								6241.27	89.04	6241.27	79.83	6241.27	11.07	6241.27	24.84	6241.27	20.65	6241.27	0.45	6241.27	22.6	6241.27	20.73	6241.27	0.24	6241.27	11.68	6241.27	13.12	6241.27	0.09	6241.27	20.32	6241.27	22.15	6241.27	0.45	6241.27	32.72	6241.27	32.08	6241.27	0.38	6241.27	27.44	6241.27	28.76	6241.27	0.31
								6311.66	88.04	6311.66	78.55	6311.66	11.39	6311.66	25.44	6311.66	20.92	6311.66	0.45	6311.66	22.72	6311.66	20.73	6311.66	0.27	6311.66	12.2	6311.66	13.41	6311.66	0.1	6311.66	20.44	6311.66	22.85	6311.66	0.47	6311.66	33.04	6311.66	32.03	6311.66	0.45	6311.66	26.92	6311.66	28.76	6311.66	0.27
								6382.84	87.72	6382.84	77.62	6382.84	11.59	6382.84	25.76	6382.84	21.56	6382.84	0.45	6382.84	22.56	6382.84	20.41	6382.84	0.29	6382.84	12.32	6382.84	13.57	6382.84	0.1	6382.84	20.32	6382.84	22.77	6382.84	0.47	6382.84	32.4	6382.84	31.95	6382.84	0.45	6382.84	27.04	6382.84	28.57	6382.84	0.23
								6454.82	86.76	6454.82	77.9	6454.82	11.51	6454.82	26.48	6454.82	21.86	6454.82	0.45	6454.82	22.28	6454.82	20.55	6454.82	0.29	6454.82	12.24	6454.82	13.73	6454.82	0.11	6454.82	20.52	6454.82	23.14	6454.82	0.47	6454.82	32.24	6454.82	31.95	6454.82	0.45	6454.82	27.4	6454.82	28.61	6454.82	0.19
								6527.61	85.8	6527.61	76.61	6527.61	11.88	6527.61	26.56	6527.61	22.01	6527.61	0.45	6527.61	22.6	6527.61	20.31	6527.61	0.27	6527.61	12.36	6527.61	14.22	6527.61	0.13	6527.61	20.36	6527.61	23.06	6527.61	0.47	6527.61	32.28	6527.61	31.82	6527.61	0.52	6527.61	27.6	6527.61	28.88	6527.61	0.23
								6601.22	84.84	6601.22	75.05	6601.22	12.44	6601.22	26.68	6601.22	22.01	6601.22	0.54	6601.22	22.2	6601.22	20.22	6601.22	0.29	6601.22	12.52	6601.22	14.14	6601.22	0.14	6601.22	21.08	6601.22	23.23	6601.22	0.49	6601.22	31.92	6601.22	32.08	6601.22	0.59	6601.22	27.64	6601.22	28.92	6601.22	0.23
								6675.66	84.76	6675.66	73.39	6675.66	12.65	6675.66	27.16	6675.66	22.16	6675.66	0.54	6675.66	22.08	6675.66	19.85	6675.66	0.29	6675.66	12.4	6675.66	14.26	6675.66	0.14	6675.66	21.08	6675.66	23.6	6675.66	0.5	6675.66	32	6675.66	31.99	6675.66	0.63	6675.66	27.88	6675.66	29	6675.66	0.23
								6750.95	84.16	6750.95	71.73	6750.95	12.73	6750.95	26.76	6750.95	22.28	6750.95	0.57	6750.95	21.68	6750.95	19.26	6750.95	0.29	6750.95	12.04	6750.95	13.98	6750.95	0.14	6750.95	21.12	6750.95	23.52	6750.95	0.53	6750.95	31.64	6750.95	31.46	6750.95	0.66	6750.95	28.04	6750.95	28.65	6750.95	0.23
								6827.08	84.32	6827.08	71.18	6827.08	13.05	6827.08	27.16	6827.08	23.3	6827.08	0.54	6827.08	21.2	6827.08	19.3	6827.08	0.33	6827.08	12.32	6827.08	14.22	6827.08	0.14	6827.08	21.24	6827.08	24.1	6827.08	0.52	6827.08	31.4	6827.08	31.38	6827.08	0.66	6827.08	28.24	6827.08	28.84	6827.08	0.27
								6904.06	83.72	6904.06	69.52	6904.06	12.97	6904.06	27.48	6904.06	23.37	6904.06	0.51	6904.06	21.64	6904.06	19.07	6904.06	0.35	6904.06	12.52	6904.06	14.14	6904.06	0.16	6904.06	21.36	6904.06	24.64	6904.06	0.53	6904.06	30.8	6904.06	31.03	6904.06	0.7	6904.06	28.48	6904.06	28.53	6904.06	0.23
								6981.92	83.76	6981.92	68.97	6981.92	13.21	6981.92	27.52	6981.92	23.6	6981.92	0.54	6981.92	21.56	6981.92	19.21	6981.92	0.35	6981.92	12.56	6981.92	14.3	6981.92	0.17	6981.92	21.28	6981.92	25.39	6981.92	0.55	6981.92	30.52	6981.92	30.59	6981.92	0.7	6981.92	28.52	6981.92	28.76	6981.92	0.23
								7060.65	83.72	7060.65	67.22	7060.65	13.3	7060.65	27.6	7060.65	23.48	7060.65	0.57	7060.65	21.32	7060.65	19.16	7060.65	0.4	7060.65	13	7060.65	14.26	7060.65	0.17	7060.65	21.8	7060.65	25.3	7060.65	0.6	7060.65	30.64	7060.65	30.63	7060.65	0.73	7060.65	28.44	7060.65	28.96	7060.65	0.23
								7140.27	84.04	7140.27	66.21	7140.27	13.34	7140.27	28.44	7140.27	23.94	7140.27	0.6	7140.27	21.16	7140.27	18.47	7140.27	0.44	7140.27	13.04	7140.27	14.38	7140.27	0.2	7140.27	21.84	7140.27	25.89	7140.27	0.62	7140.27	30.48	7140.27	30.41	7140.27	0.7	7140.27	28.48	7140.27	28.65	7140.27	0.27
								7220.78	83.16	7220.78	64.55	7220.78	13.82	7220.78	28.36	7220.78	23.75	7220.78	0.63	7220.78	21.04	7220.78	18.06	7220.78	0.47	7220.78	13.24	7220.78	14.47	7220.78	0.21	7220.78	22.12	7220.78	26.05	7220.78	0.6	7220.78	30.24	7220.78	29.71	7220.78	0.7	7220.78	28.8	7220.78	28.17	7220.78	0.27
								7302.21	81.84	7302.21	62.98	7302.21	13.82	7302.21	28.88	7302.21	23.86	7302.21	0.66	7302.21	20.88	7302.21	17.74	7302.21	0.47	7302.21	13.68	7302.21	14.99	7302.21	0.21	7302.21	22.4	7302.21	26.05	7302.21	0.62	7302.21	30.08	7302.21	29.4	7302.21	0.77	7302.21	28.88	7302.21	28.29	7302.21	0.31
								7384.55	81.12	7384.55	62.43	7384.55	14.19	7384.55	29.08	7384.55	24.05	7384.55	0.72	7384.55	20.68	7384.55	17.37	7384.55	0.47	7384.55	14.12	7384.55	14.95	7384.55	0.23	7384.55	22.84	7384.55	26.26	7384.55	0.6	7384.55	29.88	7384.55	29.31	7384.55	0.77	7384.55	28.68	7384.55	28.29	7384.55	0.39
								7467.81	80.6	7467.81	61.6	7467.81	14.35	7467.81	29.08	7467.81	23.79	7467.81	0.75	7467.81	20.72	7467.81	17.32	7467.81	0.44	7467.81	14.4	7467.81	15.24	7467.81	0.26	7467.81	23.16	7467.81	26.26	7467.81	0.58	7467.81	29.72	7467.81	28.79	7467.81	0.77	7467.81	28.52	7467.81	27.9	7467.81	0.43
								7552.02	80.32	7552.02	61.42	7552.02	14.59	7552.02	29.24	7552.02	23.9	7552.02	0.78	7552.02	21.2	7552.02	17.18	7552.02	0.4	7552.02	14.24	7552.02	14.83	7552.02	0.3	7552.02	23.04	7552.02	26.18	7552.02	0.59	7552.02	29.84	7552.02	28.92	7552.02	0.8	7552.02	28.36	7552.02	27.9	7552.02	0.43
								7637.18	79.56	7637.18	61.05	7637.18	14.39	7637.18	29.52	7637.18	24.24	7637.18	0.78	7637.18	21.04	7637.18	17.27	7637.18	0.44	7637.18	14.2	7637.18	14.95	7637.18	0.29	7637.18	23.36	7637.18	26.26	7637.18	0.59	7637.18	29.8	7637.18	28.79	7637.18	0.91	7637.18	28.2	7637.18	27.9	7637.18	0.39
								7723.29	78.8	7723.29	59.48	7723.29	14.43	7723.29	29.44	7723.29	24.62	7723.29	0.87	7723.29	20.6	7723.29	17.37	7723.29	0.44	7723.29	14.16	7723.29	14.87	7723.29	0.29	7723.29	23.44	7723.29	26.47	7723.29	0.6	7723.29	29.64	7723.29	28.22	7723.29	0.94	7723.29	27.92	7723.29	27.62	7723.29	0.39
								7810.38	77.68	7810.38	59.21	7810.38	14.31	7810.38	30.04	7810.38	24.73	7810.38	0.87	7810.38	20.64	7810.38	16.95	7810.38	0.44	7810.38	14	7810.38	15.07	7810.38	0.3	7810.38	23.48	7810.38	26.88	7810.38	0.6	7810.38	29.08	7810.38	28.13	7810.38	0.94	7810.38	28.2	7810.38	27.43	7810.38	0.35
								7898.44	77.2	7898.44	58.29	7898.44	14.27	7898.44	30.4	7898.44	25.41	7898.44	0.87	7898.44	21.12	7898.44	16.95	7898.44	0.47	7898.44	14.28	7898.44	14.63	7898.44	0.3	7898.44	23.24	7898.44	26.88	7898.44	0.63	7898.44	29	7898.44	27.95	7898.44	0.91	7898.44	28.2	7898.44	26.88	7898.44	0.35
								7987.5	77.6	7987.5	57.46	7987.5	14.35	7987.5	30.64	7987.5	24.99	7987.5	0.87	7987.5	21.16	7987.5	16.35	7987.5	0.47	7987.5	14.44	7987.5	14.75	7987.5	0.3	7987.5	23.52	7987.5	27.42	7987.5	0.69	7987.5	29.12	7987.5	27.65	7987.5	0.94	7987.5	28.24	7987.5	26.68	7987.5	0.35
								8077.56	76.64	8077.56	54.97	8077.56	14.59	8077.56	30.44	8077.56	25.03	8077.56	0.9	8077.56	21.56	8077.56	15.62	8077.56	0.44	8077.56	14.52	8077.56	15.12	8077.56	0.3	8077.56	23.92	8077.56	27.22	8077.56	0.79	8077.56	29.44	8077.56	28	8077.56	0.98	8077.56	27.76	8077.56	26.88	8077.56	0.35
								8168.64	75.96	8168.64	53.5	8168.64	14.31	8168.64	30.68	8168.64	24.58	8168.64	0.87	8168.64	21.2	8168.64	15.62	8168.64	0.44	8168.64	14.32	8168.64	15.03	8168.64	0.29	8168.64	23.92	8168.64	27.47	8168.64	0.75	8168.64	29.44	8168.64	27.6	8168.64	1.08	8168.64	28.08	8168.64	26.45	8168.64	0.39
								8260.75	76.12	8260.75	52.76	8260.75	14.23	8260.75	30.28	8260.75	24.31	8260.75	0.81	8260.75	21.44	8260.75	15.98	8260.75	0.47	8260.75	14.28	8260.75	15.36	8260.75	0.3	8260.75	24.28	8260.75	27.13	8260.75	0.78	8260.75	29.04	8260.75	27.25	8260.75	1.05	8260.75	28.24	8260.75	27	8260.75	0.39
								8353.89	75	8353.89	51.75	8353.89	14.43	8353.89	30.36	8353.89	24.35	8353.89	0.87	8353.89	21.24	8353.89	15.71	8353.89	0.44	8353.89	14.32	8353.89	15.48	8353.89	0.27	8353.89	24.44	8353.89	26.97	8353.89	0.79	8353.89	28.68	8353.89	26.81	8353.89	0.94	8353.89	28.76	8353.89	27	8353.89	0.39
								8448.07	74	8448.07	50.74	8448.07	14.63	8448.07	31.12	8448.07	24.31	8448.07	0.96	8448.07	21.12	8448.07	15.66	8448.07	0.51	8448.07	14.44	8448.07	15.56	8448.07	0.29	8448.07	24.76	8448.07	27.63	8448.07	0.83	8448.07	28.36	8448.07	26.37	8448.07	1.05	8448.07	28.8	8448.07	27.23	8448.07	0.43
								8543.33	74.2	8543.33	49.26	8543.33	15	8543.33	30.8	8543.33	24.28	8543.33	0.99	8543.33	21.04	8543.33	15.71	8543.33	0.55	8543.33	14.84	8543.33	15.68	8543.33	0.27	8543.33	25	8543.33	27.8	8543.33	0.85	8543.33	28.12	8543.33	25.85	8543.33	1.19	8543.33	28.8	8543.33	27.31	8543.33	0.43
								8639.65	73.36	8639.65	48.07	8639.65	14.67	8639.65	31.24	8639.65	24.58	8639.65	0.96	8639.65	20.6	8639.65	15.57	8639.65	0.58	8639.65	14.84	8639.65	15.72	8639.65	0.27	8639.65	25.44	8639.65	28.17	8639.65	0.91	8639.65	27.84	8639.65	25.8	8639.65	1.15	8639.65	28.68	8639.65	27.62	8639.65	0.43
								8737.06	73.28	8737.06	47.61	8737.06	14.63	8737.06	31.56	8737.06	24.73	8737.06	0.87	8737.06	20.8	8737.06	15.48	8737.06	0.58	8737.06	15.04	8737.06	16.01	8737.06	0.29	8737.06	25.32	8737.06	28.3	8737.06	0.91	8737.06	28.04	8737.06	25.01	8737.06	1.26	8737.06	28.72	8737.06	28.29	8737.06	0.51
								8835.57	71.8	8835.57	47.33	8835.57	14.88	8835.57	31.44	8835.57	25.03	8835.57	0.96	8835.57	21.2	8835.57	15.62	8835.57	0.6	8835.57	15.36	8835.57	16.46	8835.57	0.3	8835.57	25.88	8835.57	28.5	8835.57	0.92	8835.57	28.08	8835.57	24.36	8835.57	1.22	8835.57	28.56	8835.57	28.37	8835.57	0.54
								8935.19	70.84	8935.19	46.87	8935.19	15.12	8935.19	31.76	8935.19	25.33	8935.19	1.02	8935.19	20.96	8935.19	15.48	8935.19	0.67	8935.19	15.68	8935.19	16.58	8935.19	0.32	8935.19	26.36	8935.19	28.92	8935.19	0.94	8935.19	28.08	8935.19	24.22	8935.19	1.43	8935.19	28.8	8935.19	28.61	8935.19	0.58
								9035.93	69.6	9035.93	46.04	9035.93	15.61	9035.93	32.08	9035.93	24.62	9035.93	1.2	9035.93	21.16	9035.93	15.25	9035.93	0.64	9035.93	15.76	9035.93	16.58	9035.93	0.32	9035.93	26.28	9035.93	28.96	9035.93	0.92	9035.93	27.92	9035.93	23.83	9035.93	1.54	9035.93	29	9035.93	27.9	9035.93	0.58
								9137.8	69.2	9137.8	45.58	9137.8	15.81	9137.8	32.16	9137.8	24.69	9137.8	1.2	9137.8	20.88	9137.8	15.2	9137.8	0.64	9137.8	15.76	9137.8	16.82	9137.8	0.3	9137.8	26.84	9137.8	29	9137.8	0.94	9137.8	28	9137.8	23.74	9137.8	1.57	9137.8	29.04	9137.8	27.43	9137.8	0.66
								9240.83	67.76	9240.83	43.74	9240.83	16.38	9240.83	32.08	9240.83	24.73	9240.83	1.23	9240.83	20.72	9240.83	14.69	9240.83	0.64	9240.83	15.64	9240.83	16.98	9240.83	0.33	9240.83	26.96	9240.83	28.92	9240.83	0.99	9240.83	27.84	9240.83	23.65	9240.83	1.57	9240.83	28.84	9240.83	27.35	9240.83	0.66
								9345.01	66.72	9345.01	43.19	9345.01	16.9	9345.01	32.12	9345.01	25.18	9345.01	1.32	9345.01	20.68	9345.01	14.6	9345.01	0.62	9345.01	15.52	9345.01	16.98	9345.01	0.33	9345.01	26.84	9345.01	28.75	9345.01	1.02	9345.01	27.64	9345.01	22.64	9345.01	1.64	9345.01	28.8	9345.01	27.35	9345.01	0.66
								9450.37	65.6	9450.37	42.08	9450.37	17.31	9450.37	31.64	9450.37	25.15	9450.37	1.38	9450.37	20.84	9450.37	14.79	9450.37	0.62	9450.37	15.48	9450.37	16.86	9450.37	0.32	9450.37	27.44	9450.37	28.34	9450.37	1.08	9450.37	27.52	9450.37	22.07	9450.37	1.75	9450.37	28.28	9450.37	27.31	9450.37	0.7
								9556.92	64.88	9556.92	41.9	9556.92	17.39	9556.92	31.72	9556.92	25.52	9556.92	1.35	9556.92	20.56	9556.92	14.6	9556.92	0.73	9556.92	15.28	9556.92	16.82	9556.92	0.32	9556.92	27.8	9556.92	28.34	9556.92	1.15	9556.92	27.92	9556.92	22.25	9556.92	1.85	9556.92	28.2	9556.92	27.43	9556.92	0.78
								9664.66	64.56	9664.66	41.9	9664.66	17.79	9664.66	32.4	9664.66	25.41	9664.66	1.41	9664.66	20.4	9664.66	14.14	9664.66	0.75	9664.66	15.28	9664.66	16.62	9664.66	0.33	9664.66	27.8	9664.66	28.5	9664.66	1.19	9664.66	27.6	9664.66	21.81	9664.66	1.78	9664.66	28	9664.66	26.8	9664.66	0.7
								9773.62	64.08	9773.62	41.25	9773.62	17.55	9773.62	32.8	9773.62	25.52	9773.62	1.41	9773.62	20.28	9773.62	13.87	9773.62	0.73	9773.62	15.32	9773.62	16.58	9773.62	0.32	9773.62	27.48	9773.62	28.42	9773.62	1.21	9773.62	26.76	9773.62	21.59	9773.62	1.85	9773.62	27.88	9773.62	27.11	9773.62	0.7
								9883.81	62.6	9883.81	39.87	9883.81	17.31	9883.81	33.28	9883.81	26.13	9883.81	1.41	9883.81	19.88	9883.81	13.64	9883.81	0.78	9883.81	15.16	9883.81	16.33	9883.81	0.32	9883.81	27.52	9883.81	28.38	9883.81	1.27	9883.81	26.2	9883.81	21.02	9883.81	1.85	9883.81	27.64	9883.81	26.92	9883.81	0.66
								9995.24	61.12	9995.24	38.4	9995.24	17.59	9995.24	33	9995.24	26.73	9995.24	1.47	9995.24	19.44	9995.24	13.13	9995.24	0.87	9995.24	15.32	9995.24	16.46	9995.24	0.27	9995.24	27.88	9995.24	28.63	9995.24	1.28	9995.24	25.4	9995.24	20.54	9995.24	1.85	9995.24	27.84	9995.24	26.84	9995.24	0.7
								10107.9	60.72	10107.9	37.02	10107.9	17.88	10107.9	32.96	10107.9	26.54	10107.9	1.5	10107.9	19.56	10107.9	12.81	10107.9	0.91	10107.9	15.4	10107.9	16.46	10107.9	0.3	10107.9	27.8	10107.9	29.17	10107.9	1.32	10107.9	24.84	10107.9	20.05	10107.9	1.78	10107.9	28.36	10107.9	26.52	10107.9	0.74
								10221.9	59.76	10221.9	36.46	10221.9	18.57	10221.9	33.76	10221.9	26.39	10221.9	1.47	10221.9	19.76	10221.9	12.81	10221.9	0.98	10221.9	15.64	10221.9	16.58	10221.9	0.3	10221.9	28.52	10221.9	29.21	10221.9	1.32	10221.9	24.56	10221.9	19.84	10221.9	1.85	10221.9	28.48	10221.9	26.72	10221.9	0.78
								10337.1	60.2	10337.1	34.99	10337.1	19.13	10337.1	33.8	10337.1	26.13	10337.1	1.53	10337.1	19.16	10337.1	12.85	10337.1	1.02	10337.1	16	10337.1	16.5	10337.1	0.32	10337.1	28.52	10337.1	29	10337.1	1.35	10337.1	24.72	10337.1	18.83	10337.1	1.89	10337.1	28.16	10337.1	26.8	10337.1	0.82
								10453.6	59.4	10453.6	33.79	10453.6	19.58	10453.6	33.6	10453.6	25.37	10453.6	1.62	10453.6	19	10453.6	13.17	10453.6	1.04	10453.6	15.92	10453.6	16.94	10453.6	0.32	10453.6	28.76	10453.6	29.21	10453.6	1.38	10453.6	24.32	10453.6	18.39	10453.6	1.99	10453.6	27.92	10453.6	27.11	10453.6	0.82
								10571.5	57.56	10571.5	32.78	10571.5	19.7	10571.5	33.64	10571.5	25.71	10571.5	1.74	10571.5	19	10571.5	13.4	10571.5	1.06	10571.5	16.2	10571.5	16.98	10571.5	0.32	10571.5	28.4	10571.5	29.04	10571.5	1.37	10571.5	23.96	10571.5	17.9	10571.5	1.99	10571.5	27.68	10571.5	27.04	10571.5	0.9
								10690.7	57.48	10690.7	32.23	10690.7	19.66	10690.7	33.72	10690.7	25.83	10690.7	1.86	10690.7	18.36	10690.7	13.59	10690.7	1.11	10690.7	16.12	10690.7	17.11	10690.7	0.3	10690.7	28.32	10690.7	29.34	10690.7	1.34	10690.7	23.4	10690.7	17.25	10690.7	2.1	10690.7	28.84	10690.7	27.23	10690.7	1.01
								10811.2	56.64	10811.2	31.49	10811.2	20.27	10811.2	33.72	10811.2	25.94	10811.2	2.01	10811.2	18.64	10811.2	13.77	10811.2	1.13	10811.2	16.52	10811.2	17.11	10811.2	0.33	10811.2	28.84	10811.2	29.38	10811.2	1.37	10811.2	22.88	10811.2	16.89	10811.2	1.99	10811.2	28.64	10811.2	27.39	10811.2	1.05
								10933.1	55.36	10933.1	30.76	10933.1	20.59	10933.1	33.72	10933.1	26.05	10933.1	2.01	10933.1	18.6	10933.1	13.27	10933.1	1.22	10933.1	16.64	10933.1	17.23	10933.1	0.32	10933.1	28.84	10933.1	29.58	10933.1	1.38	10933.1	22.52	10933.1	16.59	10933.1	2.2	10933.1	28.8	10933.1	26.6	10933.1	1.09
								11056.3	55.08	11056.3	30.48	11056.3	20.55	11056.3	33.76	11056.3	25.86	11056.3	2.1	11056.3	18.56	11056.3	12.81	11056.3	1.26	11056.3	16.6	11056.3	17.35	11056.3	0.33	11056.3	28.64	11056.3	29.63	11056.3	1.41	11056.3	22.04	11056.3	16.15	11056.3	2.24	11056.3	28.4	11056.3	26.49	11056.3	1.13
								11181	54.28	11181	29.19	11181	20.71	11181	33.52	11181	25.86	11181	2.16	11181	18.64	11181	12.3	11181	1.2	11181	16.72	11181	17.47	11181	0.34	11181	29	11181	29.38	11181	1.44	11181	22.28	11181	15.58	11181	2.31	11181	28.56	11181	26.49	11181	1.13
								11307	53.24	11307	28.36	11307	21.08	11307	33.6	11307	25.9	11307	2.28	11307	18.56	11307	12.07	11307	1.22	11307	16.52	11307	17.23	11307	0.39	11307	29.04	11307	28.96	11307	1.5	11307	22.32	11307	15.71	11307	2.27	11307	28.44	11307	26.56	11307	1.25
								11434.5	52.48	11434.5	27.81	11434.5	21	11434.5	34.12	11434.5	25.9	11434.5	2.37	11434.5	18.68	11434.5	11.61	11434.5	1.29	11434.5	16.88	11434.5	17.23	11434.5	0.37	11434.5	29.12	11434.5	29.04	11434.5	1.47	11434.5	22.2	11434.5	15.23	11434.5	2.31	11434.5	28.56	11434.5	25.97	11434.5	1.21
								11563.4	51.36	11563.4	26.52	11563.4	21.2	11563.4	34.16	11563.4	25.75	11563.4	2.43	11563.4	18.84	11563.4	11.29	11563.4	1.29	11563.4	17.12	11563.4	16.94	11563.4	0.34	11563.4	29	11563.4	29.29	11563.4	1.47	11563.4	21.44	11563.4	15.14	11563.4	2.38	11563.4	28.96	11563.4	25.07	11563.4	1.13
								11693.7	51.16	11693.7	25.23	11693.7	21.36	11693.7	34	11693.7	25.45	11693.7	2.58	11693.7	18.28	11693.7	10.78	11693.7	1.4	11693.7	17.72	11693.7	16.78	11693.7	0.39	11693.7	28.56	11693.7	29.13	11693.7	1.48	11693.7	20.76	11693.7	15.01	11693.7	2.62	11693.7	29.04	11693.7	25.07	11693.7	1.13
								11825.6	50.8	11825.6	24.86	11825.6	21.24	11825.6	33.96	11825.6	25.15	11825.6	2.61	11825.6	18.72	11825.6	10.64	11825.6	1.44	11825.6	17.52	11825.6	17.02	11825.6	0.4	11825.6	28.72	11825.6	29	11825.6	1.48	11825.6	20.84	11825.6	14.53	11825.6	2.41	11825.6	28.72	11825.6	24.6	11825.6	1.17
								11958.9	50.08	11958.9	23.85	11958.9	21	11958.9	33.56	11958.9	25.11	11958.9	2.49	11958.9	18.24	11958.9	10.46	11958.9	1.44	11958.9	17.76	11958.9	17.15	11958.9	0.39	11958.9	29.16	11958.9	29.34	11958.9	1.58	11958.9	20.72	11958.9	14.26	11958.9	2.52	11958.9	28.6	11958.9	24.99	11958.9	1.25
								12093.7	49.36	12093.7	23.3	12093.7	21.52	12093.7	33.72	12093.7	24.62	12093.7	2.61	12093.7	18.32	12093.7	10.23	12093.7	1.44	12093.7	17.36	12093.7	16.82	12093.7	0.42	12093.7	29.4	12093.7	29.34	12093.7	1.58	12093.7	20.6	12093.7	13.82	12093.7	2.59	12093.7	28.16	12093.7	25.11	12093.7	1.21
								12230	49.32	12230	23.11	12230	21.48	12230	33.84	12230	24.54	12230	2.67	12230	18.36	12230	10.13	12230	1.57	12230	17.56	12230	16.86	12230	0.39	12230	29.48	12230	29.25	12230	1.61	12230	20.76	12230	13.78	12230	2.8	12230	28.44	12230	25.07	12230	1.28
								12367.9	49.08	12367.9	22.19	12367.9	21.48	12367.9	33.6	12367.9	24.16	12367.9	2.64	12367.9	18.44	12367.9	10	12367.9	1.64	12367.9	17.44	12367.9	16.66	12367.9	0.4	12367.9	29.52	12367.9	29.38	12367.9	1.63	12367.9	20.32	12367.9	13.6	12367.9	2.9	12367.9	28.44	12367.9	24.99	12367.9	1.36
								12507.3	48.08	12507.3	21.64	12507.3	21.48	12507.3	33.52	12507.3	24.35	12507.3	2.67	12507.3	18.28	12507.3	9.81	12507.3	1.69	12507.3	17.48	12507.3	16.58	12507.3	0.39	12507.3	29.32	12507.3	29.67	12507.3	1.67	12507.3	19.6	12507.3	13.38	12507.3	2.9	12507.3	29	12507.3	24.72	12507.3	1.32
								12648.3	47.68	12648.3	20.63	12648.3	21.73	12648.3	33.56	12648.3	24.35	12648.3	2.91	12648.3	18.36	12648.3	9.81	12648.3	1.57	12648.3	17.6	12648.3	16.98	12648.3	0.42	12648.3	29.4	12648.3	29.67	12648.3	1.64	12648.3	19.16	12648.3	12.9	12648.3	2.94	12648.3	28.36	12648.3	24.56	12648.3	1.28
								12790.9	47.44	12790.9	18.97	12790.9	21.93	12790.9	33	12790.9	24.62	12790.9	2.97	12790.9	18.36	12790.9	9.63	12790.9	1.64	12790.9	17.64	12790.9	16.74	12790.9	0.4	12790.9	29.52	12790.9	29.29	12790.9	1.65	12790.9	18.64	12790.9	12.59	12790.9	2.97	12790.9	28.4	12790.9	24.64	12790.9	1.36
								12935	46.68	12935	18.05	12935	22.46	12935	33.28	12935	24.5	12935	3	12935	18.28	12935	9.72	12935	1.73	12935	17.48	12935	17.11	12935	0.42	12935	29.44	12935	29.63	12935	1.71	12935	18.68	12935	11.98	12935	3.15	12935	28.56	12935	24.05	12935	1.36
								13080.9	46	13080.9	17.96	13080.9	23.1	13080.9	33.36	13080.9	24.54	13080.9	3.12	13080.9	18.36	13080.9	9.58	13080.9	1.69	13080.9	17.68	13080.9	17.31	13080.9	0.42	13080.9	29.16	13080.9	29.75	13080.9	1.74	13080.9	18.84	13080.9	12.46	13080.9	3.25	13080.9	28.68	13080.9	24.17	13080.9	1.52
								13228.3	46	13228.3	18.05	13228.3	22.98	13228.3	34.08	13228.3	24.28	13228.3	3.3	13228.3	18.12	13228.3	9.54	13228.3	1.64	13228.3	17.88	13228.3	17.23	13228.3	0.43	13228.3	28.92	13228.3	30	13228.3	1.78	13228.3	18.96	13228.3	12.16	13228.3	3.36	13228.3	28.68	13228.3	23.62	13228.3	1.56
								13377.4	44.92	13377.4	17.77	13377.4	23.27	13377.4	34.24	13377.4	24.73	13377.4	3.45	13377.4	17.68	13377.4	9.26	13377.4	1.64	13377.4	17.96	13377.4	17.23	13377.4	0.44	13377.4	28.92	13377.4	29.92	13377.4	1.81	13377.4	19.24	13377.4	11.8	13377.4	3.46	13377.4	28.16	13377.4	23.58	13377.4	1.6
								13528.2	44.44	13528.2	17.4	13528.2	23.27	13528.2	34	13528.2	24.31	13528.2	3.61	13528.2	17.4	13528.2	8.89	13528.2	1.64	13528.2	18.08	13528.2	17.19	13528.2	0.49	13528.2	28.48	13528.2	29.54	13528.2	1.87	13528.2	18.92	13528.2	11.41	13528.2	3.57	13528.2	27.92	13528.2	23.26	13528.2	1.63
								13680.7	42.84	13680.7	17.13	13680.7	23.71	13680.7	33.24	13680.7	24.47	13680.7	3.76	13680.7	17.4	13680.7	8.66	13680.7	1.69	13680.7	17.84	13680.7	17.39	13680.7	0.49	13680.7	28.72	13680.7	29.79	13680.7	1.91	13680.7	18.36	13680.7	11.45	13680.7	3.64	13680.7	28.36	13680.7	23.22	13680.7	1.67
								13834.9	42.2	13834.9	16.57	13834.9	24.56	13834.9	33.44	13834.9	25.07	13834.9	3.82	13834.9	17.16	13834.9	8.06	13834.9	1.73	13834.9	18	13834.9	17.55	13834.9	0.5	13834.9	28.64	13834.9	29.67	13834.9	1.91	13834.9	18	13834.9	11.19	13834.9	3.78	13834.9	28.08	13834.9	22.59	13834.9	1.67
								13990.9	42	13990.9	16.21	13990.9	25.05	13990.9	33.56	13990.9	25.18	13990.9	4	13990.9	16.92	13990.9	7.88	13990.9	1.75	13990.9	17.96	13990.9	17.59	13990.9	0.53	13990.9	28.88	13990.9	29.17	13990.9	1.9	13990.9	17.92	13990.9	10.88	13990.9	3.92	13990.9	27.92	13990.9	22.36	13990.9	1.6
								14148.6	40.8	14148.6	15.38	14148.6	25.7	14148.6	33.64	14148.6	25.3	14148.6	4.12	14148.6	16.84	14148.6	7.6	14148.6	1.77	14148.6	18.16	14148.6	17.67	14148.6	0.57	14148.6	28.72	14148.6	28.84	14148.6	1.86	14148.6	17.56	14148.6	10.53	14148.6	3.81	14148.6	26.92	14148.6	22.24	14148.6	1.48
								14308	40.12	14308	15.01	14308	25.78	14308	33.92	14308	25.52	14308	4.12	14308	16.64	14308	7.46	14308	1.84	14308	17.88	14308	17.63	14308	0.62	14308	28.4	14308	29	14308	1.84	14308	17.36	14308	10.27	14308	3.92	14308	27.24	14308	22.28	14308	1.6
								14469.3	39.48	14469.3	14.36	14469.3	26.31	14469.3	34.48	14469.3	25.67	14469.3	4.24	14469.3	16.48	14469.3	7.23	14469.3	1.8	14469.3	18	14469.3	17.15	14469.3	0.69	14469.3	28.12	14469.3	29.09	14469.3	1.88	14469.3	17.32	14469.3	10.01	14469.3	3.88	14469.3	26.68	14469.3	22.04	14469.3	1.83
								14632.4	38.76	14632.4	13.81	14632.4	26.75	14632.4	33.96	14632.4	25.79	14632.4	4.24	14632.4	16.08	14632.4	7.23	14632.4	1.82	14632.4	17.96	14632.4	16.9	14632.4	0.7	14632.4	28.6	14632.4	29.13	14632.4	1.9	14632.4	17.2	14632.4	9.79	14632.4	3.95	14632.4	26.68	14632.4	21.73	14632.4	1.87
								14797.4	38.12	14797.4	13.63	14797.4	27.4	14797.4	34.16	14797.4	25.6	14797.4	4.33	14797.4	15.68	14797.4	7.32	14797.4	1.84	14797.4	17.96	14797.4	16.98	14797.4	0.69	14797.4	28.28	14797.4	28.71	14797.4	1.88	14797.4	16.6	14797.4	9.79	14797.4	3.95	14797.4	26.2	14797.4	21.26	14797.4	1.91
								14964.2	36.96	14964.2	13.08	14964.2	27.77	14964.2	34.12	14964.2	25.37	14964.2	4.57	14964.2	15.8	14964.2	7.14	14964.2	1.89	14964.2	18.08	14964.2	17.15	14964.2	0.66	14964.2	28.08	14964.2	29.04	14964.2	1.86	14964.2	16.12	14964.2	9.35	14964.2	4.06	14964.2	26.12	14964.2	21.1	14964.2	1.87
								15132.8	36.84	15132.8	12.98	15132.8	28.58	15132.8	33.92	15132.8	24.88	15132.8	4.81	15132.8	15.64	15132.8	7.14	15132.8	1.86	15132.8	18.04	15132.8	17.19	15132.8	0.7	15132.8	28.04	15132.8	29.25	15132.8	1.91	15132.8	15.72	15132.8	9.17	15132.8	4.19	15132.8	25.92	15132.8	20.71	15132.8	2.06
								15303.4	35.76	15303.4	12.8	15303.4	28.82	15303.4	33.8	15303.4	24.69	15303.4	4.99	15303.4	15.24	15303.4	6.91	15303.4	2.11	15303.4	17.72	15303.4	17.11	15303.4	0.74	15303.4	28.56	15303.4	29.04	15303.4	2.07	15303.4	15.64	15303.4	8.82	15303.4	4.19	15303.4	25.8	15303.4	20.55	15303.4	2.18
								15475.9	34.92	15475.9	12.43	15475.9	29.31	15475.9	33.96	15475.9	24.81	15475.9	4.87	15475.9	15.04	15475.9	6.77	15475.9	2.11	15475.9	17.12	15475.9	17.15	15475.9	0.7	15475.9	28.6	15475.9	28.71	15475.9	2.14	15475.9	15.56	15475.9	8.34	15475.9	4.13	15475.9	25.68	15475.9	20.08	15475.9	2.22
								15650.3	33.88	15650.3	11.88	15650.3	29.91	15650.3	34.24	15650.3	25.03	15650.3	5.08	15650.3	14.76	15650.3	6.73	15650.3	2	15650.3	17.24	15650.3	17.07	15650.3	0.7	15650.3	28.6	15650.3	28.67	15650.3	2.24	15650.3	15.32	15650.3	8.12	15650.3	4.37	15650.3	24.96	15650.3	20.16	15650.3	2.22
								15826.8	33.52	15826.8	11.23	15826.8	30.44	15826.8	33.88	15826.8	25.15	15826.8	5.23	15826.8	14.8	15826.8	6.63	15826.8	2	15826.8	17.04	15826.8	16.94	15826.8	0.73	15826.8	28.68	15826.8	28.13	15826.8	2.2	15826.8	15	15826.8	7.99	15826.8	4.44	15826.8	24.76	15826.8	19.57	15826.8	2.18
								16005.1	32.72	16005.1	10.96	16005.1	30.52	16005.1	34.4	16005.1	25.75	16005.1	5.47	16005.1	14.44	16005.1	6.54	16005.1	2.04	16005.1	17.24	16005.1	17.11	16005.1	0.74	16005.1	27.96	16005.1	28.25	16005.1	2.29	16005.1	14.48	16005.1	7.77	16005.1	4.47	16005.1	24.76	16005.1	19.57	16005.1	2.26
								16185.5	31.88	16185.5	10.59	16185.5	30.73	16185.5	34.36	16185.5	25.94	16185.5	5.83	16185.5	14.08	16185.5	6.54	16185.5	1.95	16185.5	17.28	16185.5	17.15	16185.5	0.76	16185.5	28.36	16185.5	28.25	16185.5	2.33	16185.5	14	16185.5	7.42	16185.5	4.47	16185.5	24.24	16185.5	19.18	16185.5	2.34
								16368	30.8	16368	10.31	16368	31.05	16368	34.76	16368	25.86	16368	5.95	16368	13.64	16368	6.4	16368	2.02	16368	17.56	16368	17.23	16368	0.8	16368	28.2	16368	27.88	16368	2.36	16368	13.64	16368	7.37	16368	4.58	16368	24.4	16368	18.7	16368	2.37
								16552.5	30.24	16552.5	9.94	16552.5	31.98	16552.5	35.12	16552.5	25.6	16552.5	6.28	16552.5	13.64	16552.5	6.22	16552.5	2.06	16552.5	17.56	16552.5	17.39	16552.5	0.9	16552.5	28.12	16552.5	27.96	16552.5	2.39	16552.5	13.44	16552.5	7.11	16552.5	4.82	16552.5	24.08	16552.5	18.35	16552.5	2.37
								16739	29.72	16739	9.58	16739	32.18	16739	35.32	16739	25.49	16739	6.22	16739	13.6	16739	6.03	16739	2.11	16739	17.36	16739	17.35	16739	0.89	16739	27.64	16739	28.34	16739	2.47	16739	12.72	16739	6.93	16739	5.03	16739	24.24	16739	17.96	16739	2.61
								16927.7	28.84	16927.7	9.48	16927.7	32.71	16927.7	35.32	16927.7	25.45	16927.7	6.4	16927.7	13.6	16927.7	5.99	16927.7	2.15	16927.7	17.44	16927.7	17.55	16927.7	0.92	16927.7	27.32	16927.7	28.42	16927.7	2.56	16927.7	12.56	16927.7	6.71	16927.7	5.45	16927.7	24.12	16927.7	17.76	16927.7	2.69
								17118.5	28.24	17118.5	9.21	17118.5	32.83	17118.5	34.84	17118.5	25.26	17118.5	6.73	17118.5	13.56	17118.5	5.76	17118.5	2.26	17118.5	17.68	17118.5	17.27	17118.5	0.96	17118.5	27.44	17118.5	27.92	17118.5	2.58	17118.5	12.08	17118.5	6.85	17118.5	5.56	17118.5	23.96	17118.5	17.8	17118.5	2.69
								17311.5	27.84	17311.5	8.66	17311.5	33.44	17311.5	35	17311.5	25.11	17311.5	7.06	17311.5	13.56	17311.5	5.76	17311.5	2.33	17311.5	17.64	17311.5	17.55	17311.5	1	17311.5	27.84	17311.5	27.8	17311.5	2.59	17311.5	11.92	17311.5	6.28	17311.5	5.77	17311.5	23.8	17311.5	17.49	17311.5	2.61
								17506.6	26.92	17506.6	7.92	17506.6	33.97	17506.6	34.36	17506.6	25.11	17506.6	7.24	17506.6	13.32	17506.6	5.85	17506.6	2.37	17506.6	17.44	17506.6	17.59	17506.6	1.05	17506.6	27.36	17506.6	27.34	17506.6	2.69	17506.6	11.64	17506.6	6.14	17506.6	6.22	17506.6	23.76	17506.6	17.57	17506.6	2.65
								17703.9	26.84	17703.9	7.64	17703.9	34.17	17703.9	34.24	17703.9	24.99	17703.9	7.42	17703.9	13.52	17703.9	5.85	17703.9	2.53	17703.9	17.64	17703.9	17.47	17703.9	1.03	17703.9	27.32	17703.9	27.76	17703.9	2.73	17703.9	11	17703.9	5.92	17703.9	6.43	17703.9	23.56	17703.9	17.6	17703.9	2.84
								17903.4	26.28	17903.4	6.91	17903.4	34.25	17903.4	34.24	17903.4	25.07	17903.4	7.66	17903.4	13.28	17903.4	5.67	17903.4	2.66	17903.4	17.8	17903.4	17.35	17903.4	1	17903.4	27.24	17903.4	28.21	17903.4	2.73	17903.4	11.2	17903.4	5.75	17903.4	6.68	17903.4	23.2	17903.4	17.41	17903.4	2.84
								18105.2	26.16	18105.2	6.72	18105.2	34.58	18105.2	34.64	18105.2	25.49	18105.2	7.93	18105.2	13.2	18105.2	5.57	18105.2	2.73	18105.2	17.8	18105.2	17.59	18105.2	1.02	18105.2	27.08	18105.2	27.96	18105.2	2.83	18105.2	11.12	18105.2	5.44	18105.2	6.96	18105.2	22.92	18105.2	16.66	18105.2	2.92
								18309.3	25.64	18309.3	6.45	18309.3	34.17	18309.3	34.28	18309.3	25.26	18309.3	8.14	18309.3	13.2	18309.3	5.71	18309.3	2.77	18309.3	17.88	18309.3	17.27	18309.3	1.02	18309.3	26.96	18309.3	27.96	18309.3	2.95	18309.3	11.08	18309.3	5.31	18309.3	6.99	18309.3	23.12	18309.3	16.86	18309.3	3.19
								18515.7	24.88	18515.7	6.45	18515.7	34.54	18515.7	34.44	18515.7	25.37	18515.7	8.53	18515.7	12.84	18515.7	5.44	18515.7	2.91	18515.7	18	18515.7	17.23	18515.7	1.06	18515.7	26.96	18515.7	28.21	18515.7	3.05	18515.7	10.72	18515.7	5.35	18515.7	7.13	18515.7	23.08	18515.7	16.62	18515.7	3.43
								18724.3	24.32	18724.3	6.35	18724.3	34.33	18724.3	34.56	18724.3	25.15	18724.3	8.62	18724.3	12.68	18724.3	5.39	18724.3	3.06	18724.3	17.84	18724.3	16.98	18724.3	1.07	18724.3	27.32	18724.3	28.13	18724.3	3.17	18724.3	10.64	18724.3	5.27	18724.3	7.62	18724.3	22.88	18724.3	15.99	18724.3	3.62
								18935.4	23.56	18935.4	6.54	18935.4	34.82	18935.4	34.2	18935.4	24.96	18935.4	8.89	18935.4	12.4	18935.4	5.16	18935.4	3.02	18935.4	18.12	18935.4	17.72	18935.4	1.03	18935.4	27.28	18935.4	28.17	18935.4	3.18	18935.4	10.56	18935.4	5.05	18935.4	8.01	18935.4	22.2	18935.4	15.48	18935.4	3.62
								19148.8	23.32	19148.8	6.17	19148.8	34.62	19148.8	34.32	19148.8	25.26	19148.8	9.34	19148.8	12.16	19148.8	5.16	19148.8	3.15	19148.8	17.64	19148.8	18	19148.8	1.02	19148.8	27.48	19148.8	27.96	19148.8	3.25	19148.8	10.4	19148.8	4.83	19148.8	8.22	19148.8	22.28	19148.8	15.36	19148.8	3.5
								19364.6	23.04	19364.6	5.99	19364.6	34.98	19364.6	34.64	19364.6	25.37	19364.6	9.67	19364.6	11.96	19364.6	5.21	19364.6	3.22	19364.6	17.56	19364.6	17.84	19364.6	1.06	19364.6	27.28	19364.6	27.67	19364.6	3.35	19364.6	10.2	19364.6	4.83	19364.6	8.35	19364.6	22.36	19364.6	15.13	19364.6	3.7
								19582.9	22.84	19582.9	5.89	19582.9	35.02	19582.9	34.52	19582.9	25.64	19582.9	9.85	19582.9	11.92	19582.9	5.02	19582.9	3.37	19582.9	17.6	19582.9	17.63	19582.9	1.09	19582.9	27.2	19582.9	27.63	19582.9	3.45	19582.9	10.24	19582.9	4.61	19582.9	8.49	19582.9	22.04	19582.9	14.85	19582.9	3.78
								19803.6	22.72	19803.6	5.89	19803.6	35.1	19803.6	34.56	19803.6	25.45	19803.6	10.03	19803.6	11.6	19803.6	4.65	19803.6	3.48	19803.6	17.28	19803.6	17.55	19803.6	1.13	19803.6	27.68	19803.6	27.13	19803.6	3.5	19803.6	9.92	19803.6	4.34	19803.6	8.49	19803.6	22.2	19803.6	14.42	19803.6	4.01
								20026.8	21.96	20026.8	5.34	20026.8	35.39	20026.8	34.68	20026.8	25.45	20026.8	10.3	20026.8	11.48	20026.8	4.47	20026.8	3.82	20026.8	17.04	20026.8	17.8	20026.8	1.15	20026.8	27.56	20026.8	26.8	20026.8	3.57	20026.8	9.52	20026.8	4.26	20026.8	8.74	20026.8	21.8	20026.8	14.22	20026.8	4.09
								20252.5	21.84	20252.5	5.16	20252.5	35.59	20252.5	34.56	20252.5	26.01	20252.5	10.61	20252.5	11.44	20252.5	4.38	20252.5	3.64	20252.5	16.92	20252.5	17.92	20252.5	1.17	20252.5	27.6	20252.5	26.84	20252.5	3.5	20252.5	9.4	20252.5	3.99	20252.5	8.95	20252.5	21.36	20252.5	13.95	20252.5	4.2
								20480.8	21.28	20480.8	4.97	20480.8	35.67	20480.8	34.24	20480.8	26.47	20480.8	10.88	20480.8	11.4	20480.8	4.33	20480.8	3.77	20480.8	16.84	20480.8	17.55	20480.8	1.25	20480.8	27.48	20480.8	27.38	20480.8	3.58	20480.8	9.16	20480.8	3.95	20480.8	9.4	20480.8	20.72	20480.8	13.52	20480.8	4.36
								20711.6	20.88	20711.6	4.51	20711.6	35.71	20711.6	34.44	20711.6	26.05	20711.6	11.27	20711.6	11.32	20711.6	4.15	20711.6	3.93	20711.6	16.88	20711.6	17.31	20711.6	1.23	20711.6	27.6	20711.6	27.42	20711.6	3.57	20711.6	8.88	20711.6	3.77	20711.6	9.65	20711.6	20.8	20711.6	13.32	20711.6	4.63
								20945	20.28	20945	4.24	20945	36	20945	34.88	20945	25.9	20945	11.42	20945	11.32	20945	3.82	20945	4.08	20945	16.76	20945	17.11	20945	1.2	20945	27.08	20945	27.38	20945	3.73	20945	8.68	20945	3.6	20945	9.82	20945	20.64	20945	13.44	20945	4.63
								21181.1	19.76	21181.1	3.68	21181.1	36.56	21181.1	34.48	21181.1	25.71	21181.1	11.6	21181.1	11.16	21181.1	3.69	21181.1	4.19	21181.1	16.92	21181.1	17.27	21181.1	1.17	21181.1	27.6	21181.1	27.05	21181.1	3.77	21181.1	8.64	21181.1	3.38	21181.1	10	21181.1	20.4	21181.1	13.2	21181.1	4.83
								21419.8	19.24	21419.8	3.5	21419.8	36.93	21419.8	34.76	21419.8	25.56	21419.8	11.66	21419.8	11.08	21419.8	3.59	21419.8	4.44	21419.8	17	21419.8	17.15	21419.8	1.22	21419.8	27	21419.8	27.05	21419.8	3.83	21419.8	8.56	21419.8	3.25	21419.8	10.17	21419.8	20.44	21419.8	13.2	21419.8	4.9
								21661.2	19.16	21661.2	3.31	21661.2	37.58	21661.2	34.68	21661.2	25.75	21661.2	11.81	21661.2	11.08	21661.2	3.45	21661.2	4.52	21661.2	16.56	21661.2	17.63	21661.2	1.19	21661.2	26.64	21661.2	27.26	21661.2	3.84	21661.2	8.48	21661.2	3.07	21661.2	10.31	21661.2	19.84	21661.2	13.2	21661.2	5.1
								21905.4	18.88	21905.4	3.13	21905.4	37.58	21905.4	34.52	21905.4	25.56	21905.4	11.81	21905.4	10.76	21905.4	3.41	21905.4	4.68	21905.4	16.32	21905.4	17.55	21905.4	1.16	21905.4	26.48	21905.4	26.8	21905.4	3.81	21905.4	8.28	21905.4	3.16	21905.4	10.14	21905.4	19.8	21905.4	13.16	21905.4	5.33
								22152.2	18.32	22152.2	3.41	22152.2	37.82	22152.2	34.2	22152.2	25.45	22152.2	12.17	22152.2	10.6	22152.2	3.36	22152.2	4.97	22152.2	16.52	22152.2	17.23	22152.2	1.17	22152.2	26.8	22152.2	26.3	22152.2	3.87	22152.2	8.2	22152.2	3.16	22152.2	10.45	22152.2	19.44	22152.2	13.2	22152.2	5.33
								22401.9	17.8	22401.9	3.13	22401.9	37.98	22401.9	33.56	22401.9	25.26	22401.9	12.41	22401.9	10.4	22401.9	3.27	22401.9	5.17	22401.9	16.48	22401.9	17.02	22401.9	1.22	22401.9	26.92	22401.9	26.26	22401.9	3.84	22401.9	8.12	22401.9	3.2	22401.9	10.24	22401.9	19.08	22401.9	13.28	22401.9	5.26
								22654.4	17.6	22654.4	2.95	22654.4	38.47	22654.4	33.56	22654.4	25.67	22654.4	12.59	22654.4	10	22654.4	3.32	22654.4	5.32	22654.4	16.16	22654.4	17.11	22654.4	1.22	22654.4	26.8	22654.4	26.55	22654.4	4.01	22654.4	8.2	22654.4	2.98	22654.4	10.17	22654.4	18.56	22654.4	12.81	22654.4	5.29
								22909.7	17.24	22909.7	2.67	22909.7	38.59	22909.7	33.24	22909.7	25.45	22909.7	12.59	22909.7	9.76	22909.7	3.18	22909.7	5.48	22909.7	16.2	22909.7	16.5	22909.7	1.2	22909.7	26.52	22909.7	26.59	22909.7	4.06	22909.7	7.92	22909.7	2.9	22909.7	10.14	22909.7	18.56	22909.7	12.61	22909.7	5.57
								23167.9	17.12	23167.9	2.58	23167.9	39.32	23167.9	33.36	23167.9	25.3	23167.9	12.71	23167.9	9.92	23167.9	3.18	23167.9	5.59	23167.9	16.2	23167.9	16.5	23167.9	1.32	23167.9	27.32	23167.9	26.47	23167.9	4.09	23167.9	7.6	23167.9	2.76	23167.9	10.1	23167.9	17.8	23167.9	12.54	23167.9	5.8
								23429	16.24	23429	2.58	23429	39.76	23429	33.36	23429	25.15	23429	12.83	23429	9.44	23429	3.09	23429	5.61	23429	15.88	23429	16.21	23429	1.36	23429	26.8	23429	25.6	23429	4.09	23429	7.56	23429	2.72	23429	10.21	23429	17.64	23429	12.1	23429	5.72
								23693.1	16.12	23693.1	2.58	23693.1	40.41	23693.1	33.28	23693.1	24.99	23693.1	12.92	23693.1	9.4	23693.1	3.09	23693.1	5.79	23693.1	15.6	23693.1	16.13	23693.1	1.46	23693.1	27.04	23693.1	25.64	23693.1	4.2	23693.1	7.28	23693.1	2.68	23693.1	10.14	23693.1	17.56	23693.1	12.38	23693.1	5.88
								23960.1	15.32	23960.1	2.39	23960.1	40.7	23960.1	33.48	23960.1	24.77	23960.1	13.1	23960.1	9.24	23960.1	3.09	23960.1	5.9	23960.1	15.4	23960.1	15.93	23960.1	1.5	23960.1	27.16	23960.1	25.68	23960.1	4.17	23960.1	7.08	23960.1	2.68	23960.1	10.21	23960.1	16.92	23960.1	12.5	23960.1	6.11
								24230.1	14.84	24230.1	2.39	24230.1	40.86	24230.1	33.88	24230.1	24.96	24230.1	13.55	24230.1	9.04	24230.1	2.72	24230.1	6.08	24230.1	15.08	24230.1	16.09	24230.1	1.56	24230.1	27.04	24230.1	25.51	24230.1	4.1	24230.1	6.88	24230.1	2.63	24230.1	10.56	24230.1	16.64	24230.1	12.06	24230.1	6.07
								24503.2	14.32	24503.2	2.3	24503.2	40.7	24503.2	33.48	24503.2	24.81	24503.2	13.91	24503.2	9.04	24503.2	2.72	24503.2	6.23	24503.2	14.72	24503.2	15.77	24503.2	1.6	24503.2	27.24	24503.2	25.51	24503.2	4.12	24503.2	6.48	24503.2	2.41	24503.2	10.56	24503.2	16.4	24503.2	11.91	24503.2	6.19
								24779.4	14.04	24779.4	2.3	24779.4	41.22	24779.4	33.24	24779.4	25.07	24779.4	14.21	24779.4	9.12	24779.4	2.81	24779.4	6.32	24779.4	14.6	24779.4	15.6	24779.4	1.66	24779.4	26.88	24779.4	25.35	24779.4	4.2	24779.4	6.32	24779.4	2.33	24779.4	10.45	24779.4	16.28	24779.4	11.79	24779.4	6.31
								25058.7	13.88	25058.7	1.93	25058.7	41.26	25058.7	33.48	25058.7	25.26	25058.7	14.33	25058.7	9.12	25058.7	2.63	25058.7	6.45	25058.7	14.12	25058.7	15.2	25058.7	1.78	25058.7	26.72	25058.7	25.01	25058.7	4.27	25058.7	6.28	25058.7	2.19	25058.7	10.31	25058.7	16.32	25058.7	11.59	25058.7	6.62
								25341	13.32	25341	1.93	25341	41.83	25341	33.12	25341	25.11	25341	14.57	25341	9.04	25341	2.49	25341	6.5	25341	14.28	25341	15.32	25341	1.76	25341	26.76	25341	24.81	25341	4.36	25341	6.12	25341	2.02	25341	10.38	25341	15.8	25341	11.36	25341	6.62
								25626.7	12.76	25626.7	2.12	25626.7	41.79	25626.7	33	25626.7	24.99	25626.7	14.84	25626.7	8.96	25626.7	2.49	25626.7	6.59	25626.7	14.16	25626.7	15.48	25626.7	1.79	25626.7	26.76	25626.7	24.52	25626.7	4.33	25626.7	6.04	25626.7	1.93	25626.7	10.66	25626.7	15.72	25626.7	11.2	25626.7	6.81
								25915.5	12.28	25915.5	1.84	25915.5	41.83	25915.5	32.64	25915.5	24.92	25915.5	15.17	25915.5	8.88	25915.5	2.4	25915.5	6.65	25915.5	13.8	25915.5	15.56	25915.5	1.83	25915.5	26.8	25915.5	24.76	25915.5	4.35	25915.5	5.92	25915.5	1.84	25915.5	10.91	25915.5	15.76	25915.5	11.28	25915.5	7.12
								26207.5	11.6	26207.5	1.66	26207.5	42.32	26207.5	32.84	26207.5	25.45	26207.5	15.2	26207.5	8.68	26207.5	2.44	26207.5	6.68	26207.5	13.72	26207.5	15.44	26207.5	1.86	26207.5	26.36	26207.5	24.76	26207.5	4.39	26207.5	5.88	26207.5	1.89	26207.5	11.54	26207.5	15.44	26207.5	11	26207.5	7.08
								26502.9	11.44	26502.9	1.57	26502.9	42.64	26502.9	32.12	26502.9	25.71	26502.9	15.32	26502.9	8.6	26502.9	2.4	26502.9	6.65	26502.9	13.76	26502.9	15.07	26502.9	1.86	26502.9	26.44	26502.9	24.56	26502.9	4.42	26502.9	5.88	26502.9	1.84	26502.9	11.43	26502.9	15.52	26502.9	11.04	26502.9	7.36
								26801.6	10.92	26801.6	1.38	26801.6	43.7	26801.6	32	26801.6	25.49	26801.6	15.38	26801.6	8.52	26801.6	2.35	26801.6	6.94	26801.6	13.68	26801.6	15.36	26801.6	1.89	26801.6	26.44	26801.6	24.1	26801.6	4.49	26801.6	5.84	26801.6	1.84	26801.6	11.47	26801.6	15.08	26801.6	11.24	26801.6	7.59
								27103.6	10.56	27103.6	1.2	27103.6	44.35	27103.6	32.44	27103.6	24.84	27103.6	15.86	27103.6	8.4	27103.6	2.26	27103.6	7.01	27103.6	13.72	27103.6	15.81	27103.6	1.93	27103.6	26.88	27103.6	23.48	27103.6	4.55	27103.6	5.8	27103.6	1.89	27103.6	11.5	27103.6	15.32	27103.6	11.32	27103.6	7.55
								27409.1	10.4	27409.1	1.2	27409.1	45.56	27409.1	32	27409.1	25.37	27409.1	15.86	27409.1	8.08	27409.1	2.21	27409.1	7.3	27409.1	13.6	27409.1	15.64	27409.1	2.05	27409.1	26.48	27409.1	23.35	27409.1	4.68	27409.1	5.52	27409.1	1.89	27409.1	11.47	27409.1	15.16	27409.1	11.16	27409.1	7.47
								27718	10.04	27718	1.2	27718	46.01	27718	31.64	27718	25.75	27718	16.4	27718	7.72	27718	2.12	27718	7.41	27718	13.36	27718	15.72	27718	2.11	27718	26.84	27718	23.27	27718	4.63	27718	5.32	27718	1.84	27718	11.5	27718	15.04	27718	10.96	27718	7.59
								28030.4	9.72	28030.4	1.29	28030.4	46.41	28030.4	31.6	28030.4	25.67	28030.4	16.7	28030.4	7.84	28030.4	2.07	28030.4	7.72	28030.4	13.12	28030.4	15.36	28030.4	2.26	28030.4	26.8	28030.4	23.14	28030.4	4.73	28030.4	5.04	28030.4	1.71	28030.4	11.89	28030.4	14.68	28030.4	10.57	28030.4	7.86
								28346.2	9.44	28346.2	1.29	28346.2	46.82	28346.2	31	28346.2	25.49	28346.2	16.97	28346.2	7.68	28346.2	1.93	28346.2	7.67	28346.2	12.8	28346.2	15.2	28346.2	2.31	28346.2	27.2	28346.2	23.1	28346.2	4.85	28346.2	4.88	28346.2	1.54	28346.2	11.82	28346.2	14.4	28346.2	10.37	28346.2	7.79
								28665.7	8.92	28665.7	1.29	28665.7	46.57	28665.7	30.64	28665.7	25.37	28665.7	17.3	28665.7	7.68	28665.7	2.03	28665.7	8.05	28665.7	13.16	28665.7	14.63	28665.7	2.41	28665.7	27.96	28665.7	22.81	28665.7	4.82	28665.7	4.72	28665.7	1.54	28665.7	11.61	28665.7	14.64	28665.7	10.45	28665.7	7.79
								28988.8	8.52	28988.8	1.29	28988.8	46.33	28988.8	30.72	28988.8	25.75	28988.8	17.55	28988.8	7.56	28988.8	1.98	28988.8	8.12	28988.8	13.12	28988.8	14.59	28988.8	2.49	28988.8	28.28	28988.8	22.98	28988.8	4.85	28988.8	4.52	28988.8	1.45	28988.8	12.1	28988.8	14.12	28988.8	10.57	28988.8	7.82
								29315.5	8.24	29315.5	1.01	29315.5	46.74	29315.5	30.8	29315.5	25.75	29315.5	17.94	29315.5	7.48	29315.5	1.93	29315.5	8.16	29315.5	13.2	29315.5	14.79	29315.5	2.59	29315.5	27.72	29315.5	22.85	29315.5	4.86	29315.5	4.36	29315.5	1.27	29315.5	11.85	29315.5	13.84	29315.5	10.45	29315.5	8.1
								29645.8	8	29645.8	1.01	29645.8	47.43	29645.8	31.04	29645.8	25.52	29645.8	18.15	29645.8	7.48	29645.8	1.89	29645.8	8.34	29645.8	12.92	29645.8	14.91	29645.8	2.56	29645.8	27.48	29645.8	22.69	29645.8	5.12	29645.8	4.16	29645.8	1.14	29645.8	12.31	29645.8	13.44	29645.8	10.14	29645.8	8.29
								29980	7.48	29980	1.01	29980	48.03	29980	30.48	29980	25.37	29980	18.42	29980	7.36	29980	1.66	29980	8.34	29980	12.56	29980	14.91	29980	2.71	29980	27.48	29980	22.69	29980	5.11	29980	3.96	29980	1.18	29980	12.55	29980	13.32	29980	10.49	29980	8.6
								30317.8	7.16	30317.8	1.01	30317.8	48.12	30317.8	29.92	30317.8	25.64	30317.8	19.05	30317.8	7.28	30317.8	1.66	30317.8	8.43	30317.8	12.28	30317.8	15.07	30317.8	2.76	30317.8	27.64	30317.8	22.4	30317.8	5.15	30317.8	3.8	30317.8	1.23	30317.8	12.9	30317.8	12.84	30317.8	10.57	30317.8	8.84
								30659.5	6.88	30659.5	1.1	30659.5	48.36	30659.5	29.88	30659.5	25.79	30659.5	19.29	30659.5	7.16	30659.5	1.47	30659.5	8.72	30659.5	11.96	30659.5	14.71	30659.5	2.78	30659.5	27.08	30659.5	22.35	30659.5	5.12	30659.5	3.92	30659.5	1.18	30659.5	12.62	30659.5	12.76	30659.5	10.41	30659.5	9.15
								31005	6.6	31005	1.01	31005	48.32	31005	29.76	31005	26.05	31005	19.62	31005	7.36	31005	1.57	31005	8.78	31005	11.88	31005	14.79	31005	2.89	31005	27.6	31005	22.4	31005	5.25	31005	3.68	31005	1.14	31005	12.86	31005	12.4	31005	10.3	31005	9.42
								31354.4	6.16	31354.4	1.1	31354.4	48.28	31354.4	29.76	31354.4	26.62	31354.4	19.95	31354.4	7.28	31354.4	1.52	31354.4	8.83	31354.4	11.64	31354.4	14.99	31354.4	2.95	31354.4	27.52	31354.4	21.77	31354.4	5.35	31354.4	3.48	31354.4	1.14	31354.4	13.18	31354.4	12.24	31354.4	9.71	31354.4	9.61
								31707.8	6	31707.8	1.1	31707.8	48.97	31707.8	29.08	31707.8	26.69	31707.8	20.4	31707.8	7.2	31707.8	1.47	31707.8	8.87	31707.8	11.52	31707.8	14.79	31707.8	3.08	31707.8	27.16	31707.8	21.65	31707.8	5.44	31707.8	3.32	31707.8	1.1	31707.8	13.21	31707.8	12.2	31707.8	9.51	31707.8	9.69
								32065.1	5.8	32065.1	1.2	32065.1	49.78	32065.1	28.72	32065.1	26.39	32065.1	20.67	32065.1	6.92	32065.1	1.43	32065.1	8.89	32065.1	11.32	32065.1	14.47	32065.1	3.08	32065.1	27.48	32065.1	21.44	32065.1	5.63	32065.1	3.44	32065.1	1.05	32065.1	13.28	32065.1	12.2	32065.1	9.27	32065.1	10.08
								32426.5	5.68	32426.5	1.1	32426.5	50.47	32426.5	28.72	32426.5	26.32	32426.5	20.52	32426.5	6.76	32426.5	1.43	32426.5	8.87	32426.5	11.2	32426.5	14.59	32426.5	3.06	32426.5	27.44	32426.5	21.48	32426.5	5.83	32426.5	3.48	32426.5	1.01	32426.5	13.21	32426.5	11.88	32426.5	9.39	32426.5	10.04
								32791.9	5.44	32791.9	1.1	32791.9	50.79	32791.9	28.8	32791.9	26.17	32791.9	20.94	32791.9	6.36	32791.9	1.24	32791.9	8.85	32791.9	11.08	32791.9	14.55	32791.9	3.09	32791.9	27.92	32791.9	21.48	32791.9	5.76	32791.9	3.24	32791.9	0.97	32791.9	13.21	32791.9	11.56	32791.9	9.43	32791.9	10.16
								33161.4	5.2	33161.4	1.1	33161.4	51.11	33161.4	28.4	33161.4	26.39	33161.4	21.36	33161.4	6.24	33161.4	1.2	33161.4	9.21	33161.4	11.44	33161.4	14.34	33161.4	3.15	33161.4	27.56	33161.4	21.19	33161.4	5.78	33161.4	3.08	33161.4	0.97	33161.4	13.39	33161.4	11.12	33161.4	9.35	33161.4	9.93
								33535.2	5	33535.2	1.01	33535.2	51.72	33535.2	28.12	33535.2	26.2	33535.2	21.27	33535.2	5.88	33535.2	1.11	33535.2	9.4	33535.2	11.32	33535.2	14.14	33535.2	3.29	33535.2	27.28	33535.2	21.4	33535.2	5.73	33535.2	3.16	33535.2	0.97	33535.2	13.46	33535.2	11.12	33535.2	9.35	33535.2	10.35
								33913.1	4.8	33913.1	0.83	33913.1	52.09	33913.1	28.04	33913.1	26.2	33913.1	21.66	33913.1	5.92	33913.1	0.97	33913.1	9.56	33913.1	11.08	33913.1	13.94	33913.1	3.35	33913.1	27.52	33913.1	21.57	33913.1	5.84	33913.1	3.04	33913.1	0.83	33913.1	13.7	33913.1	10.68	33913.1	9.59	33913.1	10.39
								34295.3	4.6	34295.3	0.83	34295.3	52.86	34295.3	28.16	34295.3	26.2	34295.3	21.75	34295.3	5.64	34295.3	0.97	34295.3	9.65	34295.3	11.12	34295.3	13.77	34295.3	3.61	34295.3	27.68	34295.3	21.27	34295.3	5.86	34295.3	2.84	34295.3	0.88	34295.3	13.46	34295.3	10.56	34295.3	9.35	34295.3	10.35
								34681.8	4.56	34681.8	0.83	34681.8	52.57	34681.8	27.76	34681.8	25.9	34681.8	21.99	34681.8	5.52	34681.8	0.92	34681.8	9.85	34681.8	11	34681.8	13.9	34681.8	3.67	34681.8	27.72	34681.8	21.36	34681.8	6.06	34681.8	2.76	34681.8	0.83	34681.8	13.11	34681.8	10.24	34681.8	9.27	34681.8	10.43
								35072.6	4.28	35072.6	0.83	35072.6	52.82	35072.6	27.56	35072.6	25.6	35072.6	22.26	35072.6	5.4	35072.6	0.88	35072.6	9.83	35072.6	10.68	35072.6	13.98	35072.6	3.78	35072.6	27.44	35072.6	21.23	35072.6	6.01	35072.6	2.68	35072.6	0.83	35072.6	13.42	35072.6	9.88	35072.6	9.08	35072.6	10.35
								35467.8	4.24	35467.8	0.92	35467.8	52.66	35467.8	27.6	35467.8	25.41	35467.8	22.44	35467.8	5.32	35467.8	0.88	35467.8	9.72	35467.8	10.8	35467.8	13.77	35467.8	3.84	35467.8	27.2	35467.8	20.78	35467.8	6.01	35467.8	2.6	35467.8	0.79	35467.8	13.91	35467.8	9.72	35467.8	8.76	35467.8	10.47
								35867.6	4.24	35867.6	1.01	35867.6	52.78	35867.6	27.48	35867.6	26.09	35867.6	22.29	35867.6	5.28	35867.6	0.88	35867.6	9.78	35867.6	10.64	35867.6	13.57	35867.6	3.97	35867.6	26.96	35867.6	21.07	35867.6	6	35867.6	2.44	35867.6	0.79	35867.6	13.98	35867.6	9.64	35867.6	8.72	35867.6	10.67
								36271.8	3.92	36271.8	1.01	36271.8	52.29	36271.8	27.84	36271.8	25.79	36271.8	22.38	36271.8	5.16	36271.8	0.83	36271.8	9.87	36271.8	10.52	36271.8	13.69	36271.8	4.07	36271.8	26.76	36271.8	21.07	36271.8	5.86	36271.8	2.4	36271.8	0.79	36271.8	14.05	36271.8	9.52	36271.8	8.64	36271.8	10.7
								36680.5	3.68	36680.5	1.01	36680.5	52.61	36680.5	27.84	36680.5	25.6	36680.5	22.35	36680.5	5.08	36680.5	0.78	36680.5	9.96	36680.5	10.4	36680.5	13.69	36680.5	4.15	36680.5	26.4	36680.5	20.9	36680.5	5.86	36680.5	2.48	36680.5	0.79	36680.5	14.12	36680.5	9.6	36680.5	8.57	36680.5	11.02
								37093.9	3.76	37093.9	1.01	37093.9	53.1	37093.9	27.92	37093.9	25.37	37093.9	22.35	37093.9	4.96	37093.9	0.83	37093.9	9.91	37093.9	10.2	37093.9	13.81	37093.9	4.12	37093.9	26.24	37093.9	20.61	37093.9	5.94	37093.9	2.56	37093.9	0.79	37093.9	14.02	37093.9	9.6	37093.9	8.61	37093.9	10.94
								37511.9	3.56	37511.9	1.01	37511.9	52.94	37511.9	28.28	37511.9	25.11	37511.9	22.44	37511.9	4.92	37511.9	0.83	37511.9	9.96	37511.9	10.24	37511.9	13.81	37511.9	4.25	37511.9	25.84	37511.9	20.07	37511.9	6	37511.9	2.52	37511.9	0.79	37511.9	14.33	37511.9	9.72	37511.9	8.53	37511.9	11.17
								37934.6	3.52	37934.6	0.92	37934.6	53.79	37934.6	28.16	37934.6	25.11	37934.6	22.56	37934.6	4.72	37934.6	0.69	37934.6	9.76	37934.6	9.64	37934.6	13.98	37934.6	4.25	37934.6	25.4	37934.6	20.24	37934.6	6.26	37934.6	2.56	37934.6	0.79	37934.6	14.93	37934.6	9.16	37934.6	8.25	37934.6	11.33
								38362.1	3.52	38362.1	1.01	38362.1	53.83	38362.1	28	38362.1	25.26	38362.1	22.77	38362.1	4.64	38362.1	0.64	38362.1	9.74	38362.1	9.56	38362.1	13.61	38362.1	4.28	38362.1	24.92	38362.1	20.07	38362.1	6.5	38362.1	2.52	38362.1	0.75	38362.1	15	38362.1	9.12	38362.1	8.02	38362.1	11.44
								38794.4	3.4	38794.4	1.01	38794.4	54.2	38794.4	27.52	38794.4	25.07	38794.4	22.95	38794.4	4.48	38794.4	0.64	38794.4	9.83	38794.4	9.04	38794.4	13.29	38794.4	4.45	38794.4	25.2	38794.4	19.9	38794.4	6.66	38794.4	2.48	38794.4	0.75	38794.4	15.24	38794.4	9.12	38794.4	7.94	38794.4	11.52
								39231.6	3.36	39231.6	1.01	39231.6	54.24	39231.6	27.96	39231.6	25.07	39231.6	23.04	39231.6	4.28	39231.6	0.64	39231.6	9.78	39231.6	9	39231.6	13.08	39231.6	4.65	39231.6	25.08	39231.6	19.74	39231.6	6.55	39231.6	2.44	39231.6	0.75	39231.6	15.42	39231.6	9.08	39231.6	7.94	39231.6	11.79
								39673.7	3.56	39673.7	1.1	39673.7	54.4	39673.7	28.4	39673.7	24.84	39673.7	23.13	39673.7	4.28	39673.7	0.64	39673.7	9.83	39673.7	8.96	39673.7	12.96	39673.7	4.68	39673.7	25.08	39673.7	19.4	39673.7	6.63	39673.7	2.4	39673.7	0.61	39673.7	15.45	39673.7	9.12	39673.7	7.47	39673.7	11.99
								40120.8	3.4	40120.8	1.01	40120.8	55.05	40120.8	28.84	40120.8	24.73	40120.8	22.83	40120.8	4.16	40120.8	0.6	40120.8	9.87	40120.8	8.92	40120.8	12.92	40120.8	4.7	40120.8	24.76	40120.8	19.07	40120.8	6.68	40120.8	2.28	40120.8	0.53	40120.8	15.59	40120.8	9.12	40120.8	7.39	40120.8	11.87
								40573	3.36	40573	0.92	40573	55.61	40573	28.76	40573	24.69	40573	22.77	40573	4.12	40573	0.55	40573	9.98	40573	8.84	40573	13.21	40573	4.68	40573	24.84	40573	18.78	40573	6.81	40573	2.2	40573	0.53	40573	15.91	40573	9.08	40573	7.23	40573	11.68
								41030.2	3.4	41030.2	0.83	41030.2	56.34	41030.2	28.8	41030.2	24.62	41030.2	22.8	41030.2	4.04	41030.2	0.46	41030.2	10	41030.2	8.52	41030.2	13.29	41030.2	4.74	41030.2	24.72	41030.2	18.49	41030.2	6.86	41030.2	2.08	41030.2	0.53	41030.2	15.66	41030.2	9.08	41030.2	7.07	41030.2	11.83
								41492.5	3.28	41492.5	0.74	41492.5	57.4	41492.5	28.92	41492.5	24.77	41492.5	22.95	41492.5	3.8	41492.5	0.37	41492.5	9.94	41492.5	8.52	41492.5	13	41492.5	4.77	41492.5	24.44	41492.5	18.57	41492.5	6.88	41492.5	2	41492.5	0.44	41492.5	15.84	41492.5	8.88	41492.5	7.07	41492.5	11.83
								41960.1	3.24	41960.1	0.83	41960.1	56.71	41960.1	29.4	41960.1	25.07	41960.1	22.77	41960.1	3.8	41960.1	0.41	41960.1	9.78	41960.1	8.64	41960.1	13.12	41960.1	4.93	41960.1	24.48	41960.1	18.7	41960.1	7.06	41960.1	2.04	41960.1	0.39	41960.1	16.19	41960.1	8.92	41960.1	6.84	41960.1	12.18
								42433	3.12	42433	0.74	42433	57.24	42433	29.4	42433	24.88	42433	22.62	42433	3.8	42433	0.41	42433	10	42433	8.72	42433	13.25	42433	5.21	42433	24.16	42433	18.66	42433	7.14	42433	1.84	42433	0.39	42433	16.15	42433	8.84	42433	6.96	42433	11.91
								42911.2	3	42911.2	0.74	42911.2	57.72	42911.2	29.32	42911.2	25.3	42911.2	22.56	42911.2	3.68	42911.2	0.37	42911.2	10.14	42911.2	8.68	42911.2	13.37	42911.2	5.34	42911.2	23.76	42911.2	18.03	42911.2	7.05	42911.2	1.72	42911.2	0.39	42911.2	16.5	42911.2	8.96	42911.2	6.64	42911.2	12.3
								43394.7	3.08	43394.7	0.64	43394.7	58.61	43394.7	29.68	43394.7	25.41	43394.7	22.35	43394.7	3.6	43394.7	0.37	43394.7	10.38	43394.7	8.6	43394.7	13.16	43394.7	5.53	43394.7	22.88	43394.7	18.24	43394.7	7.29	43394.7	1.76	43394.7	0.35	43394.7	16.88	43394.7	9.04	43394.7	6.64	43394.7	12.69
								43883.8	2.96	43883.8	0.64	43883.8	59.1	43883.8	29.52	43883.8	25.3	43883.8	22.26	43883.8	3.44	43883.8	0.37	43883.8	10.47	43883.8	8.08	43883.8	13.21	43883.8	5.61	43883.8	22.88	43883.8	18.24	43883.8	7.54	43883.8	1.76	43883.8	0.35	43883.8	17.44	43883.8	9	43883.8	6.41	43883.8	13.12
								44378.3	2.96	44378.3	0.64	44378.3	59.02	44378.3	29.8	44378.3	25.18	44378.3	22.62	44378.3	3.4	44378.3	0.37	44378.3	10.51	44378.3	8.08	44378.3	12.92	44378.3	5.74	44378.3	23	44378.3	18.16	44378.3	7.68	44378.3	1.56	44378.3	0.35	44378.3	17.62	44378.3	8.92	44378.3	6.13	44378.3	13.16
								44878.4	2.88	44878.4	0.64	44878.4	59.75	44878.4	29.92	44878.4	25.52	44878.4	22.59	44878.4	3.2	44878.4	0.37	44878.4	10.54	44878.4	8.2	44878.4	12.96	44878.4	5.93	44878.4	22.6	44878.4	18.16	44878.4	7.83	44878.4	1.52	44878.4	0.39	44878.4	17.37	44878.4	8.92	44878.4	5.89	44878.4	13.59
								45384.1	2.76	45384.1	0.64	45384.1	59.83	45384.1	29.32	45384.1	25.41	45384.1	22.95	45384.1	3.2	45384.1	0.32	45384.1	10.62	45384.1	7.92	45384.1	13.08	45384.1	5.93	45384.1	22.2	45384.1	17.91	45384.1	8.12	45384.1	1.44	45384.1	0.35	45384.1	17.69	45384.1	8.64	45384.1	5.97	45384.1	13.66
								45895.6	2.76	45895.6	0.55	45895.6	60.11	45895.6	29.6	45895.6	25.79	45895.6	23.31	45895.6	3.12	45895.6	0.28	45895.6	10.74	45895.6	7.88	45895.6	13.12	45895.6	6.1	45895.6	22.2	45895.6	17.95	45895.6	8.12	45895.6	1.4	45895.6	0.31	45895.6	18	45895.6	8.6	45895.6	5.86	45895.6	13.74
								46412.7	2.64	46412.7	0.55	46412.7	60.32	46412.7	29.48	46412.7	26.05	46412.7	23.07	46412.7	3	46412.7	0.23	46412.7	10.82	46412.7	7.8	46412.7	12.88	46412.7	6.23	46412.7	22.52	46412.7	18.07	46412.7	8.22	46412.7	1.32	46412.7	0.26	46412.7	18.07	46412.7	8.48	46412.7	5.86	46412.7	14.21
								46935.8	2.52	46935.8	0.46	46935.8	60.92	46935.8	29.44	46935.8	26.13	46935.8	23.1	46935.8	2.72	46935.8	0.23	46935.8	11.05	46935.8	7.56	46935.8	12.72	46935.8	6.32	46935.8	22.24	46935.8	18.32	46935.8	8.37	46935.8	1.16	46935.8	0.26	46935.8	18.04	46935.8	8.64	46935.8	5.74	46935.8	14.13
								47464.7	2.24	47464.7	0.37	47464.7	61.65	47464.7	29.96	47464.7	25.98	47464.7	23.19	47464.7	2.52	47464.7	0.23	47464.7	11.4	47464.7	7.52	47464.7	12.43	47464.7	6.33	47464.7	22.04	47464.7	17.91	47464.7	8.45	47464.7	1.08	47464.7	0.18	47464.7	17.97	47464.7	8.24	47464.7	5.66	47464.7	14.44
								47999.6	2.28	47999.6	0.37	47999.6	62.42	47999.6	30	47999.6	26.32	47999.6	23.31	47999.6	2.48	47999.6	0.23	47999.6	11.27	47999.6	7.48	47999.6	12.35	47999.6	6.32	47999.6	21.88	47999.6	18.03	47999.6	8.82	47999.6	1.08	47999.6	0.13	47999.6	18.35	47999.6	8.2	47999.6	5.62	47999.6	14.79
								48540.5	2.24	48540.5	0.46	48540.5	63.4	48540.5	30.04	48540.5	26.5	48540.5	23.22	48540.5	2.4	48540.5	0.23	48540.5	11.38	48540.5	7.48	48540.5	12.39	48540.5	6.5	48540.5	22	48540.5	18.16	48540.5	9.09	48540.5	1	48540.5	0.13	48540.5	18.7	48540.5	7.88	48540.5	5.46	48540.5	15.03
								49087.5	2.2	49087.5	0.37	49087.5	62.91	49087.5	29.92	49087.5	26.69	49087.5	23.4	49087.5	2.24	49087.5	0.18	49087.5	11.51	49087.5	7.4	49087.5	12.35	49087.5	6.82	49087.5	21.88	49087.5	18.2	49087.5	9.08	49087.5	0.88	49087.5	0.13	49087.5	18.84	49087.5	7.92	49087.5	5.38	49087.5	15.1
								49640.6	2.16	49640.6	0.46	49640.6	63.44	49640.6	29.72	49640.6	26.81	49640.6	23.43	49640.6	2.12	49640.6	0.18	49640.6	11.71	49640.6	7.12	49640.6	12.15	49640.6	7.02	49640.6	21.96	49640.6	18.28	49640.6	9.12	49640.6	0.76	49640.6	0.13	49640.6	19.05	49640.6	7.64	49640.6	5.19	49640.6	15.34
								50200	2.16	50200	0.46	50200	63.96	50200	29.96	50200	27.11	50200	23.76	50200	1.96	50200	0.18	50200	11.96	50200	7.52	50200	12.11	50200	7.2	50200	21.84	50200	18.24	50200	9.17	50200	0.76	50200	0.09	50200	19.05	50200	7.6	50200	5.19	50200	15.45
								50765.7	1.96	50765.7	0.37	50765.7	65.46	50765.7	29.8	50765.7	27.41	50765.7	23.79	50765.7	1.88	50765.7	0.14	50765.7	12.27	50765.7	7.24	50765.7	12.43	50765.7	7.37	50765.7	21.92	50765.7	18.41	50765.7	9.18	50765.7	0.8	50765.7	0.09	50765.7	19.4	50765.7	7.48	50765.7	5.27	50765.7	16.08
								51337.8	1.88	51337.8	0.37	51337.8	66.07	51337.8	29.92	51337.8	27.71	51337.8	23.52	51337.8	1.84	51337.8	0.14	51337.8	12.44	51337.8	7.16	51337.8	12.31	51337.8	7.53	51337.8	21.76	51337.8	18.61	51337.8	9.18	51337.8	0.76	51337.8	0.09	51337.8	19.54	51337.8	7.6	51337.8	5.34	51337.8	15.84
								51916.3	1.76	51916.3	0.37	51916.3	66.68	51916.3	29.48	51916.3	28.43	51916.3	24.15	51916.3	1.76	51916.3	0.14	51916.3	12.58	51916.3	7.08	51916.3	12.43	51916.3	7.69	51916.3	22.08	51916.3	18.32	51916.3	9.37	51916.3	0.72	51916.3	0.09	51916.3	20.07	51916.3	7.52	51916.3	5.11	51916.3	16.19
								52501.3	1.56	52501.3	0.28	52501.3	67.86	52501.3	29.88	52501.3	28.77	52501.3	24.33	52501.3	1.68	52501.3	0.14	52501.3	12.75	52501.3	7.24	52501.3	12.47	52501.3	7.85	52501.3	22.28	52501.3	18.12	52501.3	9.5	52501.3	0.76	52501.3	0.09	52501.3	20.35	52501.3	7.4	52501.3	5.11	52501.3	16.39
								53093	1.52	53093	0.28	53093	68.46	53093	29.84	53093	29.22	53093	25	53093	1.56	53093	0.18	53093	13	53093	7.04	53093	12.31	53093	8.15	53093	22.64	53093	18.45	53093	9.65	53093	0.76	53093	0.09	53093	20.56	53093	7.24	53093	5.19	53093	16.93
								53691.3	1.48	53691.3	0.28	53691.3	68.67	53691.3	30.16	53691.3	29.19	53691.3	25.39	53691.3	1.4	53691.3	0.18	53691.3	13	53691.3	7.2	53691.3	12.19	53691.3	8.41	53691.3	22.24	53691.3	18.57	53691.3	9.8	53691.3	0.72	53691.3	0.04	53691.3	21.22	53691.3	7.28	53691.3	4.95	53691.3	17.4
								54296.3	1.36	54296.3	0.28	54296.3	69.23	54296.3	30.2	54296.3	29.79	54296.3	25.69	54296.3	1.2	54296.3	0.18	54296.3	13.26	54296.3	7.32	54296.3	12.11	54296.3	8.72	54296.3	22.48	54296.3	18.86	54296.3	10	54296.3	0.68	54296.3	0.04	54296.3	21.78	54296.3	7.08	54296.3	5.03	54296.3	17.83
								54908.2	1.32	54908.2	0.28	54908.2	68.54	54908.2	30.28	54908.2	29.53	54908.2	25.48	54908.2	1.24	54908.2	0.18	54908.2	13.49	54908.2	7.04	54908.2	12.03	54908.2	9.01	54908.2	22.68	54908.2	18.82	54908.2	10.23	54908.2	0.64	54908.2	0.04	54908.2	21.92	54908.2	7.12	54908.2	5.03	54908.2	18.22
								55526.9	1.2	55526.9	0.28	55526.9	69.4	55526.9	30.56	55526.9	29.79	55526.9	25.57	55526.9	1.04	55526.9	0.09	55526.9	14.24	55526.9	6.96	55526.9	11.7	55526.9	9.05	55526.9	22.96	55526.9	19.03	55526.9	10.32	55526.9	0.6	55526.9	0.04	55526.9	22.02	55526.9	6.92	55526.9	5.34	55526.9	18.22
								56152.6	1.12	56152.6	0.28	56152.6	69.96	56152.6	30.92	56152.6	30.39	56152.6	25.72	56152.6	0.96	56152.6	0.09	56152.6	14.4	56152.6	7.08	56152.6	11.78	56152.6	9.25	56152.6	23.24	56152.6	19.16	56152.6	10.58	56152.6	0.6	56152.6	0.04	56152.6	22.48	56152.6	6.72	56152.6	5.19	56152.6	18.76
								56785.4	0.96	56785.4	0.28	56785.4	71.18	56785.4	30.8	56785.4	30.54	56785.4	25.96	56785.4	1	56785.4	0.09	56785.4	14.6	56785.4	6.8	56785.4	11.86	56785.4	9.77	56785.4	23.88	56785.4	19.24	56785.4	10.85	56785.4	0.56	56785.4	0.04	56785.4	23.14	56785.4	6.52	56785.4	5.38	56785.4	18.76
								57425.3	0.8	57425.3	0.28	57425.3	72.11	57425.3	30.48	57425.3	30.62	57425.3	26.11	57425.3	0.96	57425.3	0.09	57425.3	14.82	57425.3	6.92	57425.3	11.99	57425.3	9.91	57425.3	24.16	57425.3	19.16	57425.3	10.92	57425.3	0.6	57425.3	0.04	57425.3	23.53	57425.3	6.52	57425.3	5.23	57425.3	18.88
								58072.4	0.76	58072.4	0.28	58072.4	73.21	58072.4	31.24	58072.4	30.96	58072.4	26.14	58072.4	1.2	58072.4	0.09	58072.4	14.99	58072.4	7.04	58072.4	12.03	58072.4	10.24	58072.4	24.4	58072.4	19.28	58072.4	11.24	58072.4	0.6	58072.4	0.04	58072.4	23.63	58072.4	6.64	58072.4	5.42	58072.4	19.11
								58726.8	0.6	58726.8	0.28	58726.8	74.5	58726.8	31.4	58726.8	31.38	58726.8	26.26	58726.8	1.2	58726.8	0.09	58726.8	15.35	58726.8	6.76	58726.8	12.23	58726.8	10.51	58726.8	24.28	58726.8	19.11	58726.8	11.45	58726.8	0.6	58726.8	0.04	58726.8	23.81	58726.8	6.56	58726.8	5.46	58726.8	19.58
								59388.6	0.6	59388.6	0.28	59388.6	75.8	59388.6	31.44	59388.6	31.87	59388.6	26.44	59388.6	1.12	59388.6	0.09	59388.6	15.73	59388.6	6.56	59388.6	12.23	59388.6	10.64	59388.6	24.12	59388.6	19.2	59388.6	11.64	59388.6	0.56	59388.6	0	59388.6	24.61	59388.6	6.72	59388.6	5.3	59388.6	19.5
								60057.8	0.6	60057.8	0.28	60057.8	77.34	60057.8	32.44	60057.8	32.66	60057.8	26.5	60057.8	1.08	60057.8	0.09	60057.8	16.15	60057.8	6.96	60057.8	12.35	60057.8	10.75	60057.8	24.8	60057.8	19.65	60057.8	11.73	60057.8	0.56	60057.8	0	60057.8	25.38	60057.8	6.84	60057.8	4.99	60057.8	19.77
								60734.6	0.6	60734.6	0.28	60734.6	78.76	60734.6	32.32	60734.6	32.89	60734.6	26.83	60734.6	1.08	60734.6	0.09	60734.6	16.37	60734.6	7.08	60734.6	12.03	60734.6	10.97	60734.6	24.8	60734.6	20.07	60734.6	11.88	60734.6	0.52	60734.6	0	60734.6	25.48	60734.6	6.76	60734.6	4.83	60734.6	20.51
								61419	0.64	61419	0.28	61419	80.38	61419	32.68	61419	33.07	61419	27.58	61419	1	61419	0.14	61419	16.79	61419	7.24	61419	12.35	61419	11.2	61419	24.76	61419	20.24	61419	12.37	61419	0.52	61419	0	61419	25.62	61419	6.8	61419	4.79	61419	20.59
								62111.1	0.64	62111.1	0.28	62111.1	80.71	62111.1	32.92	62111.1	33.79	62111.1	28.27	62111.1	1	62111.1	0.14	62111.1	17.08	62111.1	7.28	62111.1	12.51	62111.1	11.44	62111.1	24.84	62111.1	20.44	62111.1	12.71	62111.1	0.52	62111.1	0	62111.1	25.69	62111.1	6.52	62111.1	4.95	62111.1	20.94
								62811	0.56	62811	0.28	62811	81.48	62811	32.68	62811	33.79	62811	28.57	62811	1	62811	0.14	62811	17.35	62811	7.32	62811	12.88	62811	11.64	62811	24.92	62811	21.15	62811	13.14	62811	0.56	62811	0	62811	26.04	62811	6.36	62811	4.91	62811	20.94
								63518.8	0.48	63518.8	0.28	63518.8	83.02	63518.8	32.52	63518.8	33.68	63518.8	28.87	63518.8	1.04	63518.8	0.14	63518.8	17.7	63518.8	7.24	63518.8	12.68	63518.8	11.99	63518.8	25.04	63518.8	20.9	63518.8	13.25	63518.8	0.52	63518.8	0	63518.8	26.39	63518.8	6.52	63518.8	4.91	63518.8	21.6
								64234.6	0.44	64234.6	0.18	64234.6	83.18	64234.6	32.88	64234.6	33.41	64234.6	29.35	64234.6	1.08	64234.6	0.14	64234.6	17.81	64234.6	7.2	64234.6	12.88	64234.6	12.32	64234.6	24.8	64234.6	21.11	64234.6	13.38	64234.6	0.52	64234.6	0	64234.6	26.46	64234.6	6.56	64234.6	5.15	64234.6	21.8
								64958.4	0.4	64958.4	0.28	64958.4	85.16	64958.4	32.56	64958.4	33.91	64958.4	29.26	64958.4	0.96	64958.4	0.14	64958.4	18.12	64958.4	7.36	64958.4	12.92	64958.4	12.36	64958.4	24.72	64958.4	21.32	64958.4	13.78	64958.4	0.56	64958.4	0	64958.4	26.92	64958.4	6.44	64958.4	5.15	64958.4	22.11
								65690.3	0.4	65690.3	0.18	65690.3	86.46	65690.3	32.76	65690.3	34.17	65690.3	29.35	65690.3	0.96	65690.3	0.14	65690.3	18.41	65690.3	7.44	65690.3	13.16	65690.3	12.4	65690.3	24.68	65690.3	21.52	65690.3	13.88	65690.3	0.52	65690.3	0	65690.3	27.09	65690.3	6.32	65690.3	5.19	65690.3	22.42
								66430.6	0.32	66430.6	0.18	66430.6	86.87	66430.6	32.48	66430.6	34.47	66430.6	29.35	66430.6	0.92	66430.6	0.14	66430.6	18.41	66430.6	7.08	66430.6	13.04	66430.6	12.73	66430.6	24.52	66430.6	21.61	66430.6	14.14	66430.6	0.48	66430.6	0	66430.6	27.55	66430.6	6.48	66430.6	5.03	66430.6	22.38
								67179.2	0.32	67179.2	0.18	67179.2	87.39	67179.2	32.44	67179.2	33.79	67179.2	29.44	67179.2	0.88	67179.2	0.18	67179.2	18.48	67179.2	7.08	67179.2	13	67179.2	12.89	67179.2	24.88	67179.2	21.27	67179.2	14.45	67179.2	0.4	67179.2	0	67179.2	27.69	67179.2	6.52	67179.2	4.91	67179.2	22.03
								67936.2	0.36	67936.2	0.18	67936.2	87.68	67936.2	32.24	67936.2	33.68	67936.2	29.98	67936.2	0.84	67936.2	0.14	67936.2	18.77	67936.2	7.12	67936.2	13.16	67936.2	12.84	67936.2	24.76	67936.2	21.19	67936.2	14.73	67936.2	0.44	67936.2	0	67936.2	28.07	67936.2	6.52	67936.2	4.83	67936.2	22.46
								68701.7	0.36	68701.7	0.18	68701.7	89.1	68701.7	32.32	68701.7	33.26	68701.7	29.62	68701.7	0.8	68701.7	0.14	68701.7	19.12	68701.7	6.96	68701.7	13.41	68701.7	13.15	68701.7	24.48	68701.7	21.81	68701.7	14.86	68701.7	0.4	68701.7	0	68701.7	28.04	68701.7	6.64	68701.7	5.03	68701.7	22.19
								69475.9	0.4	69475.9	0.18	69475.9	89.34	69475.9	31.76	69475.9	33.34	69475.9	29.47	69475.9	0.8	69475.9	0.14	69475.9	19.19	69475.9	6.92	69475.9	13.29	69475.9	13.43	69475.9	24.8	69475.9	22.02	69475.9	14.98	69475.9	0.32	69475.9	0	69475.9	28.11	69475.9	6.52	69475.9	4.99	69475.9	22.38
								70258.8	0.4	70258.8	0.18	70258.8	89.14	70258.8	31.64	70258.8	32.77	70258.8	29.5	70258.8	0.76	70258.8	0.09	70258.8	19.45	70258.8	7.08	70258.8	13.65	70258.8	13.66	70258.8	24.36	70258.8	21.86	70258.8	15.32	70258.8	0.32	70258.8	0	70258.8	28.56	70258.8	6.4	70258.8	4.72	70258.8	22.5
								71050.5	0.4	71050.5	0.18	71050.5	90.11	71050.5	31.08	71050.5	33	71050.5	29.53	71050.5	0.76	71050.5	0.09	71050.5	19.7	71050.5	6.84	71050.5	13.53	71050.5	13.7	71050.5	24.84	71050.5	21.69	71050.5	15.7	71050.5	0.32	71050.5	0	71050.5	28.14	71050.5	6.36	71050.5	4.91	71050.5	22.34
								71851.2	0.4	71851.2	0.18	71851.2	90.96	71851.2	31.4	71851.2	32.73	71851.2	29.65	71851.2	0.8	71851.2	0.09	71851.2	20.1	71851.2	6.68	71851.2	13.37	71851.2	13.65	71851.2	24.64	71851.2	21.57	71851.2	15.78	71851.2	0.32	71851.2	0	71851.2	28.81	71851.2	6.36	71851.2	4.87	71851.2	22.38
								72660.8	0.4	72660.8	0.18	72660.8	92.66	72660.8	30.6	72660.8	33.26	72660.8	30.25	72660.8	0.76	72660.8	0.09	72660.8	20.38	72660.8	6.68	72660.8	13.69	72660.8	13.68	72660.8	24.2	72660.8	21.44	72660.8	15.97	72660.8	0.32	72660.8	0	72660.8	28.88	72660.8	6.36	72660.8	4.79	72660.8	22.3
								73479.6	0.4	73479.6	0.09	73479.6	93.31	73479.6	30.36	73479.6	32.77	73479.6	30.25	73479.6	0.72	73479.6	0.09	73479.6	20.36	73479.6	6.52	73479.6	13.81	73479.6	13.8	73479.6	23.8	73479.6	21.07	73479.6	16.13	73479.6	0.32	73479.6	0	73479.6	28.88	73479.6	6.28	73479.6	4.44	73479.6	22.38
								74307.6	0.44	74307.6	0.09	74307.6	93.68	74307.6	29.84	74307.6	32.13	74307.6	30.37	74307.6	0.68	74307.6	0.14	74307.6	20.58	74307.6	6.24	74307.6	13.53	74307.6	13.82	74307.6	23.36	74307.6	21.11	74307.6	16.12	74307.6	0.32	74307.6	0	74307.6	28.84	74307.6	6.32	74307.6	4.48	74307.6	22.42
								75144.9	0.44	75144.9	0.09	75144.9	94.2	75144.9	29.36	75144.9	31.94	75144.9	30.37	75144.9	0.64	75144.9	0.14	75144.9	20.81	75144.9	6.16	75144.9	13.21	75144.9	13.7	75144.9	22.64	75144.9	21.61	75144.9	16.2	75144.9	0.32	75144.9	0	75144.9	29.08	75144.9	6.48	75144.9	4.24	75144.9	22.93
								75991.7	0.44	75991.7	0.09	75991.7	94.24	75991.7	29.6	75991.7	32.09	75991.7	30.73	75991.7	0.68	75991.7	0.14	75991.7	20.89	75991.7	5.8	75991.7	13.16	75991.7	13.95	75991.7	22.84	75991.7	22.06	75991.7	16.23	75991.7	0.24	75991.7	0	75991.7	29.15	75991.7	6.24	75991.7	4.2	75991.7	23.01
								76848	0.44	76848	0.09	76848	94.93	76848	29.24	76848	31.83	76848	30.94	76848	0.48	76848	0.14	76848	20.74	76848	5.72	76848	13.04	76848	14.15	76848	22.64	76848	22.31	76848	16.2	76848	0.24	76848	0	76848	28.84	76848	6	76848	4.17	76848	23.08
								77713.9	0.48	77713.9	0.09	77713.9	95.22	77713.9	29.08	77713.9	31.38	77713.9	30.73	77713.9	0.44	77713.9	0.14	77713.9	20.74	77713.9	5.8	77713.9	12.8	77713.9	14.11	77713.9	22.16	77713.9	22.31	77713.9	16.47	77713.9	0.24	77713.9	0	77713.9	29.33	77713.9	5.84	77713.9	4.17	77713.9	23.2
								78589.7	0.48	78589.7	0.09	78589.7	94.45	78589.7	28.92	78589.7	31.19	78589.7	30.34	78589.7	0.44	78589.7	0.14	78589.7	20.98	78589.7	5.84	78589.7	12.84	78589.7	14.15	78589.7	22.4	78589.7	22.19	78589.7	16.45	78589.7	0.28	78589.7	0	78589.7	29.26	78589.7	5.4	78589.7	4.24	78589.7	23.16
								79475.3	0.4	79475.3	0.09	79475.3	94.41	79475.3	28.84	79475.3	31	79475.3	30.31	79475.3	0.4	79475.3	0.14	79475.3	21.07	79475.3	5.52	79475.3	12.64	79475.3	14.36	79475.3	21.76	79475.3	22.02	79475.3	16.46	79475.3	0.28	79475.3	0	79475.3	29.05	79475.3	5.16	79475.3	4.36	79475.3	23.39
								80370.8	0.4	80370.8	0.09	80370.8	94.45	80370.8	29.16	80370.8	30.17	80370.8	30.19	80370.8	0.4	80370.8	0.14	80370.8	21.25	80370.8	5.4	80370.8	13.16	80370.8	14.46	80370.8	21.68	80370.8	21.52	80370.8	16.52	80370.8	0.32	80370.8	0	80370.8	29.33	80370.8	5.24	80370.8	4.48	80370.8	23.01
								81276.5	0.36	81276.5	0.09	81276.5	94.16	81276.5	29.52	81276.5	29.94	81276.5	29.74	81276.5	0.4	81276.5	0.09	81276.5	21.32	81276.5	5.16	81276.5	12.92	81276.5	14.63	81276.5	21.32	81276.5	21.57	81276.5	16.5	81276.5	0.32	81276.5	0	81276.5	29.92	81276.5	5.16	81276.5	4.48	81276.5	22.89
								82192.3	0.32	82192.3	0.09	82192.3	93.88	82192.3	29.12	82192.3	29.75	82192.3	29.32	82192.3	0.36	82192.3	0.14	82192.3	21.49	82192.3	5.04	82192.3	12.72	82192.3	14.81	82192.3	21.04	82192.3	21.65	82192.3	16.73	82192.3	0.36	82192.3	0	82192.3	30.2	82192.3	5.12	82192.3	4.4	82192.3	22.97
								83118.4	0.32	83118.4	0.09	83118.4	94.57	83118.4	28.8	83118.4	30.17	83118.4	29.29	83118.4	0.36	83118.4	0.14	83118.4	21.47	83118.4	4.84	83118.4	12.6	83118.4	15.25	83118.4	20.6	83118.4	21.69	83118.4	16.72	83118.4	0.36	83118.4	0	83118.4	30.34	83118.4	5.16	83118.4	4.32	83118.4	23.24
								84055.1	0.36	84055.1	0.09	84055.1	93.6	84055.1	28.84	84055.1	30.24	84055.1	29.38	84055.1	0.36	84055.1	0.14	84055.1	21.52	84055.1	4.76	84055.1	12.92	84055.1	15.28	84055.1	20.72	84055.1	22.02	84055.1	16.89	84055.1	0.32	84055.1	0	84055.1	30.24	84055.1	4.92	84055.1	4.44	84055.1	23.24
								85002.2	0.36	85002.2	0.09	85002.2	93.72	85002.2	28.96	85002.2	30.85	85002.2	29.11	85002.2	0.32	85002.2	0.14	85002.2	21.83	85002.2	4.76	85002.2	12.64	85002.2	15.32	85002.2	20.92	85002.2	22.15	85002.2	17.05	85002.2	0.32	85002.2	0	85002.2	30.41	85002.2	4.64	85002.2	4.28	85002.2	23.55
								85960.1	0.4	85960.1	0.09	85960.1	93.27	85960.1	28.8	85960.1	30.85	85960.1	29.53	85960.1	0.32	85960.1	0.14	85960.1	21.89	85960.1	4.44	85960.1	12.51	85960.1	15.52	85960.1	20.72	85960.1	22.31	85960.1	17.06	85960.1	0.28	85960.1	0.04	85960.1	30.2	85960.1	4.76	85960.1	4.24	85960.1	23.63
								86928.7	0.44	86928.7	0.09	86928.7	93.11	86928.7	28.68	86928.7	31.22	86928.7	29.92	86928.7	0.32	86928.7	0.14	86928.7	22.07	86928.7	4.36	86928.7	12.51	86928.7	15.72	86928.7	20.44	86928.7	22.48	86928.7	17.28	86928.7	0.28	86928.7	0.04	86928.7	30.62	86928.7	4.72	86928.7	3.97	86928.7	23.82
								87908.3	0.44	87908.3	0.09	87908.3	93.76	87908.3	28.68	87908.3	31.3	87908.3	30.4	87908.3	0.32	87908.3	0.14	87908.3	22.54	87908.3	4.32	87908.3	12.35	87908.3	15.68	87908.3	20.48	87908.3	23.02	87908.3	17.35	87908.3	0.32	87908.3	0.04	87908.3	30.66	87908.3	4.6	87908.3	4.01	87908.3	24.45
								88898.9	0.44	88898.9	0.09	88898.9	93.8	88898.9	28.6	88898.9	31.53	88898.9	30.94	88898.9	0.32	88898.9	0.14	88898.9	22.94	88898.9	4.52	88898.9	12.15	88898.9	15.75	88898.9	20	88898.9	23.73	88898.9	17.29	88898.9	0.32	88898.9	0.04	88898.9	30.62	88898.9	4.44	88898.9	3.97	88898.9	25.07
								89900.6	0.4	89900.6	0.09	89900.6	94.28	89900.6	29.08	89900.6	32.13	89900.6	30.91	89900.6	0.32	89900.6	0.14	89900.6	22.82	89900.6	4.52	89900.6	11.74	89900.6	15.94	89900.6	20.64	89900.6	24.27	89900.6	17.51	89900.6	0.24	89900.6	0.04	89900.6	30.24	89900.6	4.12	89900.6	3.93	89900.6	25.46
								90913.6	0.4	90913.6	0.18	90913.6	93.6	90913.6	28.88	90913.6	32.32	90913.6	30.94	90913.6	0.32	90913.6	0.14	90913.6	22.89	90913.6	4.52	90913.6	11.13	90913.6	16.02	90913.6	20.56	90913.6	24.22	90913.6	17.77	90913.6	0.24	90913.6	0.04	90913.6	30.06	90913.6	3.96	90913.6	3.89	90913.6	26.12
								91938.1	0.32	91938.1	0.18	91938.1	94.53	91938.1	29.36	91938.1	32.89	91938.1	30.88	91938.1	0.28	91938.1	0.18	91938.1	23.18	91938.1	4.36	91938.1	11.05	91938.1	16.11	91938.1	20.32	91938.1	24.47	91938.1	18.09	91938.1	0.24	91938.1	0.04	91938.1	30.59	91938.1	3.84	91938.1	3.93	91938.1	26.35
								92974	0.36	92974	0.18	92974	95.58	92974	29.48	92974	33.68	92974	31.12	92974	0.32	92974	0.18	92974	23.09	92974	4.24	92974	10.69	92974	16.48	92974	20.56	92974	24.72	92974	18.24	92974	0.24	92974	0.04	92974	30.1	92974	3.84	92974	3.89	92974	26.39
								94021.7	0.36	94021.7	0.28	94021.7	95.22	94021.7	29.8	94021.7	33.6	94021.7	31.33	94021.7	0.32	94021.7	0.18	94021.7	23.33	94021.7	4.36	94021.7	10.77	94021.7	16.6	94021.7	20.72	94021.7	25.1	94021.7	18.14	94021.7	0.24	94021.7	0.04	94021.7	30.41	94021.7	3.8	94021.7	3.89	94021.7	27.09
								95081.1	0.32	95081.1	0.28	95081.1	95.58	95081.1	29.36	95081.1	33.38	95081.1	31.45	95081.1	0.28	95081.1	0.18	95081.1	23.11	95081.1	4.2	95081.1	10.81	95081.1	16.78	95081.1	20.68	95081.1	25.8	95081.1	18.73	95081.1	0.28	95081.1	0.04	95081.1	30.45	95081.1	3.76	95081.1	3.81	95081.1	27.05
								96152.6	0.32	96152.6	0.28	96152.6	95.87	96152.6	29.64	96152.6	33	96152.6	31.61	96152.6	0.28	96152.6	0.18	96152.6	23.16	96152.6	4.16	96152.6	10.4	96152.6	16.81	96152.6	20.84	96152.6	26.14	96152.6	18.94	96152.6	0.28	96152.6	0.09	96152.6	30.48	96152.6	3.68	96152.6	3.65	96152.6	27.37
								97236	0.32	97236	0.28	97236	95.74	97236	29.6	97236	33.07	97236	31.76	97236	0.28	97236	0.18	97236	23.33	97236	4.52	97236	10.32	97236	16.97	97236	20.76	97236	26.51	97236	19.11	97236	0.28	97236	0.09	97236	30.59	97236	3.56	97236	3.58	97236	27.44
								98331.7	0.28	98331.7	0.28	98331.7	96.07	98331.7	29.8	98331.7	33.49	98331.7	32.12	98331.7	0.28	98331.7	0.14	98331.7	23.47	98331.7	4.32	98331.7	10.48	98331.7	17.16	98331.7	21.2	98331.7	26.84	98331.7	19.63	98331.7	0.28	98331.7	0.09	98331.7	30.62	98331.7	3.36	98331.7	3.5	98331.7	27.91
								99439.8	0.28	99439.8	0.28	99439.8	95.95	99439.8	30.36	99439.8	33.75	99439.8	32	99439.8	0.24	99439.8	0.14	99439.8	23.38	99439.8	4.36	99439.8	10.56	99439.8	17.18	99439.8	21.32	99439.8	26.68	99439.8	19.94	99439.8	0.28	99439.8	0.09	99439.8	30.24	99439.8	3.32	99439.8	3.46	99439.8	27.64
								100560	0.28	100560	0.28	100560	96.68	100560	30.4	100560	33.68	100560	32.24	100560	0.2	100560	0.14	100560	23.4	100560	4.44	100560	10.4	100560	17.2	100560	21.24	100560	26.51	100560	20.46	100560	0.28	100560	0.09	100560	30.34	100560	3.2	100560	3.38	100560	27.75
								101693	0.36	101693	0.28	101693	95.3	101693	30.2	101693	33.91	101693	32.51	101693	0.16	101693	0.14	101693	23.73	101693	4.4	101693	10.08	101693	17.08	101693	21.48	101693	26.59	101693	20.69	101693	0.28	101693	0.09	101693	30.62	101693	3.36	101693	3.18	101693	27.75
								102839	0.32	102839	0.28	102839	95.05	102839	30.68	102839	34.09	102839	32.66	102839	0.2	102839	0.14	102839	24	102839	4.52	102839	10.12	102839	17.34	102839	21.92	102839	26.93	102839	20.94	102839	0.28	102839	0.09	102839	30.55	102839	3.4	102839	3.1	102839	27.52
								103998	0.32	103998	0.28	103998	95.87	103998	30.68	103998	33.79	103998	33.38	103998	0.2	103998	0.18	103998	23.8	103998	4.6	103998	10	103998	17.44	103998	21.8	103998	27.3	103998	21.44	103998	0.24	103998	0.09	103998	30.41	103998	3.36	103998	2.95	103998	27.95
								105170	0.36	105170	0.28	105170	95.74	105170	30.32	105170	33.94	105170	33.53	105170	0.2	105170	0.18	105170	23.69	105170	4.48	105170	9.83	105170	17.77	105170	22.32	105170	27.13	105170	21.84	105170	0.24	105170	0.09	105170	30.55	105170	3.48	105170	2.83	105170	28.3
								106355	0.32	106355	0.28	106355	96.92	106355	29.96	106355	34.66	106355	33.47	106355	0.16	106355	0.18	106355	23.4	106355	4.44	106355	9.39	106355	17.8	106355	21.84	106355	27.71	106355	22.13	106355	0.24	106355	0.09	106355	30.83	106355	3.24	106355	2.79	106355	28.69
								107553	0.32	107553	0.28	107553	97.24	107553	29.92	107553	35	107553	33.56	107553	0.16	107553	0.18	107553	23.31	107553	4.52	107553	9.3	107553	17.76	107553	22.12	107553	27.88	107553	22.45	107553	0.24	107553	0.13	107553	31.15	107553	3.2	107553	2.67	107553	28.92
								108765	0.32	108765	0.28	108765	98.42	108765	30.36	108765	34.36	108765	34.22	108765	0.16	108765	0.14	108765	23.33	108765	4.36	108765	9.3	108765	17.71	108765	22.36	108765	28.25	108765	22.47	108765	0.2	108765	0.13	108765	31.29	108765	3.24	108765	2.51	108765	28.81
								109991	0.32	109991	0.28	109991	97.57	109991	30.32	109991	33.83	109991	34.34	109991	0.16	109991	0.14	109991	23.33	109991	4.36	109991	9.14	109991	17.63	109991	23.04	109991	27.63	109991	22.63	109991	0.16	109991	0.13	109991	31.46	109991	3.16	109991	2.44	109991	29
								111230	0.32	111230	0.37	111230	97.08	111230	30.48	111230	34.13	111230	34.07	111230	0.12	111230	0.14	111230	23.53	111230	4.44	111230	8.7	111230	17.76	111230	22.96	111230	28.01	111230	22.82	111230	0.16	111230	0.18	111230	31.53	111230	3.12	111230	2.24	111230	28.46
								112484	0.32	112484	0.37	112484	97.53	112484	30	112484	33.87	112484	34.46	112484	0.08	112484	0.14	112484	23.33	112484	4.36	112484	8.41	112484	17.84	112484	23	112484	28.09	112484	22.91	112484	0.16	112484	0.18	112484	31.57	112484	3.2	112484	2.08	112484	28.57
								113751	0.28	113751	0.28	113751	97.93	113751	30.2	113751	33.23	113751	34.58	113751	0.08	113751	0.14	113751	23.36	113751	4.44	113751	8.17	113751	17.97	113751	23.4	113751	28.3	113751	23.19	113751	0.16	113751	0.18	113751	31.99	113751	3.04	113751	2.04	113751	28.77
								115033	0.24	115033	0.28	115033	98.18	115033	30.28	115033	32.73	115033	34.61	115033	0.08	115033	0.14	115033	23.42	115033	4.48	115033	7.76	115033	18	115033	23.8	115033	28.55	115033	23.44	115033	0.16	115033	0.18	115033	31.57	115033	3	115033	2.12	115033	28.38
								116329	0.24	116329	0.28	116329	98.42	116329	30.48	116329	31.94	116329	34.16	116329	0.08	116329	0.14	116329	23.2	116329	4.6	116329	7.6	116329	17.83	116329	24.4	116329	28.71	116329	23.6	116329	0.12	116329	0.18	116329	31.78	116329	3.08	116329	1.96	116329	28.46
								117640	0.28	117640	0.28	117640	99.27	117640	30.44	117640	31.98	117640	33.98	117640	0.08	117640	0.09	117640	23.11	117640	4.6	117640	7.48	117640	17.86	117640	24.64	117640	28.13	117640	23.97	117640	0.12	117640	0.18	117640	31.71	117640	3.12	117640	1.93	117640	28.03
								118966	0.28	118966	0.28	118966	99.43	118966	30.68	118966	31.72	118966	34.1	118966	0.08	118966	0.09	118966	23.25	118966	4.52	118966	7.64	118966	17.89	118966	24.04	118966	27.88	118966	24.49	118966	0.12	118966	0.18	118966	32.02	118966	3.08	118966	1.73	118966	28.22
								120306	0.28	120306	0.18	120306	100	120306	31.2	120306	31.64	120306	34.37	120306	0.08	120306	0.09	120306	23.09	120306	4.6	120306	7.64	120306	17.96	120306	24.4	120306	28.05	120306	24.75	120306	0.12	120306	0.18	120306	32.55	120306	3.08	120306	1.57	120306	28.18
								121662	0.32	121662	0.18	121662	98.99	121662	31.28	121662	30.88	121662	35	121662	0.12	121662	0.05	121662	22.98	121662	4.56	121662	7.4	121662	17.8	121662	24.24	121662	28.01	121662	25.08	121662	0.12	121662	0.18	121662	32.44	121662	3.12	121662	1.45	121662	27.95
								123033	0.28	123033	0.18	123033	98.99	123033	31.36	123033	30.2	123033	34.58	123033	0.08	123033	0.05	123033	23.13	123033	4.6	123033	7.19	123033	17.5	123033	24.28	123033	28.17	123033	25.18	123033	0.12	123033	0.18	123033	33	123033	3.16	123033	1.45	123033	28.07
								124419	0.28	124419	0.18	124419	98.54	124419	31.6	124419	30.24	124419	34.64	124419	0.08	124419	0.05	124419	22.89	124419	4.52	124419	6.95	124419	17.6	124419	24.2	124419	28.09	124419	25.57	124419	0.2	124419	0.18	124419	32.58	124419	2.96	124419	1.26	124419	27.72
								125821	0.28	125821	0.18	125821	97.85	125821	31.68	125821	30.2	125821	34.67	125821	0.08	125821	0.05	125821	23.02	125821	4.64	125821	6.87	125821	17.5	125821	24.56	125821	27.38	125821	25.7	125821	0.16	125821	0.18	125821	31.57	125821	2.96	125821	1.14	125821	28.03
								127239	0.28	127239	0.18	127239	97.85	127239	32.08	127239	29.6	127239	34.49	127239	0.08	127239	0.05	127239	23.02	127239	4.72	127239	6.87	127239	17.73	127239	24.72	127239	27.42	127239	25.86	127239	0.16	127239	0.13	127239	31.6	127239	2.88	127239	1.14	127239	27.83
								128673	0.28	128673	0.18	128673	97.45	128673	32.72	128673	29.34	128673	34.67	128673	0.08	128673	0.05	128673	22.78	128673	4.44	128673	6.62	128673	17.67	128673	25.24	128673	27.47	128673	26.17	128673	0.16	128673	0.13	128673	31.85	128673	3	128673	1.18	128673	27.83
								130123	0.28	130123	0.28	130123	96.84	130123	33.08	130123	29.15	130123	34.22	130123	0.08	130123	0.05	130123	22.47	130123	4.64	130123	6.5	130123	17.67	130123	25.28	130123	27.09	130123	26.47	130123	0.16	130123	0.13	130123	31.99	130123	2.96	130123	1.22	130123	27.6
								131589	0.28	131589	0.28	131589	96.43	131589	33.2	131589	28.81	131589	34.55	131589	0.08	131589	0.05	131589	22.74	131589	4.76	131589	6.14	131589	17.76	131589	25.52	131589	26.47	131589	26.76	131589	0.16	131589	0.13	131589	31.67	131589	2.96	131589	1.18	131589	27.52
								133071	0.28	133071	0.28	133071	95.05	133071	33	133071	28.39	133071	34.25	133071	0.08	133071	0.09	133071	22.91	133071	4.84	133071	6.05	133071	17.77	133071	25.84	133071	26.59	133071	27.21	133071	0.16	133071	0.13	133071	31.39	133071	2.96	133071	1.14	133071	27.13
								134571	0.24	134571	0.28	134571	95.62	134571	33.64	134571	27.79	134571	34.37	134571	0.12	134571	0.09	134571	22.71	134571	4.68	134571	5.85	134571	17.71	134571	26.48	134571	26.18	134571	27.47	134571	0.12	134571	0.13	134571	31.25	134571	2.72	134571	1.18	134571	27.4
								136087	0.24	136087	0.28	136087	96.19	136087	33.2	136087	27.3	136087	34.79	136087	0.08	136087	0.09	136087	22.2	136087	4.52	136087	5.61	136087	17.63	136087	26.72	136087	25.89	136087	27.5	136087	0.16	136087	0.13	136087	31.04	136087	2.68	136087	1.14	136087	27.29
								137621	0.24	137621	0.28	137621	96.15	137621	33.68	137621	27.11	137621	34.64	137621	0.08	137621	0.05	137621	22.38	137621	4.52	137621	5.4	137621	17.64	137621	27	137621	25.55	137621	27.5	137621	0.16	137621	0.13	137621	31.25	137621	2.88	137621	1.1	137621	27.09
								139171	0.2	139171	0.28	139171	95.58	139171	33.4	139171	26.54	139171	34.28	139171	0.08	139171	0.05	139171	22.23	139171	4.72	139171	5.2	139171	17.57	139171	27.12	139171	25.35	139171	27.68	139171	0.16	139171	0.13	139171	31.57	139171	2.68	139171	1.02	139171	26.66
								140740	0.2	140740	0.28	140740	94.28	140740	33.52	140740	26.09	140740	34.19	140740	0.08	140740	0.05	140740	22.43	140740	4.92	140740	5.16	140740	17.46	140740	27.6	140740	24.97	140740	28.04	140740	0.12	140740	0.13	140740	31.08	140740	2.76	140740	0.94	140740	26.24
								142326	0.2	142326	0.28	142326	93.51	142326	33.36	142326	25.26	142326	34.16	142326	0.08	142326	0.05	142326	22.45	142326	4.72	142326	4.79	142326	17.47	142326	27.96	142326	24.56	142326	28.17	142326	0.12	142326	0.09	142326	29.92	142326	2.72	142326	0.9	142326	26.12
								143929	0.24	143929	0.28	143929	92.34	143929	33.32	143929	25.07	143929	33.59	143929	0.08	143929	0.05	143929	22.27	143929	5.12	143929	4.67	143929	17.43	143929	28.2	143929	24.43	143929	28.35	143929	0.12	143929	0.09	143929	29.5	143929	2.68	143929	0.94	143929	26
								145551	0.24	145551	0.28	145551	91.24	145551	33.68	145551	24.73	145551	33.38	145551	0.08	145551	0.05	145551	21.87	145551	5.28	145551	4.27	145551	17.24	145551	28.28	145551	24.56	145551	28.46	145551	0.16	145551	0.09	145551	29.26	145551	2.64	145551	0.9	145551	25.77
								147191	0.24	147191	0.18	147191	92.1	147191	33.64	147191	23.98	147191	33.71	147191	0.08	147191	0.05	147191	21.67	147191	5.24	147191	4.35	147191	17.16	147191	28.56	147191	23.77	147191	28.49	147191	0.16	147191	0.04	147191	29.15	147191	2.68	147191	0.83	147191	26
								148850	0.24	148850	0.18	148850	90.8	148850	34.28	148850	23.6	148850	33.26	148850	0.08	148850	0.05	148850	21.56	148850	5.32	148850	4.31	148850	16.81	148850	28.64	148850	23.19	148850	28.78	148850	0.2	148850	0.04	148850	28.56	148850	2.64	148850	0.83	148850	25.5
								150527	0.24	150527	0.18	150527	89.91	150527	34.2	150527	23.41	150527	32.66	150527	0.08	150527	0.05	150527	21.23	150527	5.44	150527	4.31	150527	16.77	150527	28.64	150527	22.65	150527	29.01	150527	0.2	150527	0	150527	28.18	150527	2.44	150527	0.75	150527	24.83
								152223	0.24	152223	0.18	152223	89.06	152223	34.12	152223	23.11	152223	32.27	152223	0.08	152223	0.05	152223	21.12	152223	5.36	152223	4.23	152223	16.65	152223	28.64	152223	22.56	152223	29.08	152223	0.2	152223	0	152223	28.18	152223	2.48	152223	0.67	152223	25.07
								153938	0.2	153938	0.18	153938	88.08	153938	34.32	153938	22.73	153938	32.15	153938	0.08	153938	0.05	153938	20.96	153938	5.2	153938	4.31	153938	16.97	153938	28.48	153938	21.4	153938	29.35	153938	0.2	153938	0	153938	27.44	153938	2.36	153938	0.71	153938	24.48
								155673	0.16	155673	0.18	155673	86.58	155673	34.64	155673	22.39	155673	31.55	155673	0.08	155673	0.05	155673	20.78	155673	5.04	155673	4.02	155673	16.87	155673	28.64	155673	21.27	155673	29.65	155673	0.2	155673	0	155673	27.51	155673	2.2	155673	0.63	155673	24.21
								157427	0.16	157427	0.18	157427	85.49	157427	34.28	157427	21.33	157427	31.24	157427	0.08	157427	0.05	157427	20.58	157427	5.24	157427	3.9	157427	16.77	157427	29.52	157427	20.69	157427	29.41	157427	0.2	157427	0	157427	27.23	157427	2.28	157427	0.55	157427	23.9
								159201	0.16	159201	0.18	159201	83.91	159201	34.08	159201	20.5	159201	31	159201	0.08	159201	0.05	159201	20.16	159201	5.2	159201	3.7	159201	16.28	159201	30.04	159201	19.9	159201	29.37	159201	0.2	159201	0	159201	26.15	159201	2.12	159201	0.55	159201	23.51
								160995	0.12	160995	0.18	160995	82.81	160995	33.92	160995	19.94	160995	30.64	160995	0.04	160995	0.05	160995	19.9	160995	5.16	160995	3.66	160995	16.04	160995	30.08	160995	19.9	160995	29.67	160995	0.2	160995	0	160995	25.66	160995	2.12	160995	0.63	160995	23.24
								162809	0.12	162809	0.18	162809	81.68	162809	33.96	162809	19.37	162809	30.34	162809	0.04	162809	0.05	162809	19.7	162809	5.04	162809	3.58	162809	15.88	162809	30.12	162809	19.4	162809	30	162809	0.2	162809	0	162809	25.31	162809	2	162809	0.59	162809	22.93
								164644	0.16	164644	0.09	164644	81.03	164644	33.64	164644	18.69	164644	29.83	164644	0.04	164644	0.05	164644	19.32	164644	4.96	164644	3.49	164644	15.55	164644	30.08	164644	18.86	164644	29.86	164644	0.16	164644	0	164644	25.69	164644	2	164644	0.59	164644	22.5
								166499	0.16	166499	0.09	166499	80.58	166499	33.48	166499	18.12	166499	29.62	166499	0.04	166499	0.05	166499	18.92	166499	5.04	166499	3.25	166499	15.51	166499	29.84	166499	18.74	166499	29.73	166499	0.16	166499	0	166499	25.94	166499	1.92	166499	0.59	166499	21.84
								168375	0.16	168375	0.09	168375	78.92	168375	33.24	168375	17.82	168375	29.23	168375	0.04	168375	0.05	168375	18.68	168375	5.04	168375	3.09	168375	15.16	168375	29.72	168375	18.28	168375	29.61	168375	0.16	168375	0	168375	25.52	168375	1.88	168375	0.55	168375	22.03
								170272	0.16	170272	0.09	170272	78.8	170272	32.64	170272	17.14	170272	28.6	170272	0.04	170272	0.05	170272	18.45	170272	4.88	170272	2.97	170272	14.98	170272	29.8	170272	17.7	170272	29.42	170272	0.16	170272	0	170272	25.06	170272	1.72	170272	0.47	170272	21.8
								172191	0.16	172191	0	172191	77.62	172191	32.24	172191	16.5	172191	28.99	172191	0.04	172191	0.05	172191	18.26	172191	4.8	172191	2.72	172191	14.66	172191	29.84	172191	17.24	172191	29.17	172191	0.16	172191	0	172191	24.3	172191	1.64	172191	0.43	172191	21.49
								174131	0.16	174131	0	174131	76.21	174131	32.16	174131	15.63	174131	28.45	174131	0.04	174131	0.05	174131	18.06	174131	4.68	174131	2.64	174131	14.38	174131	30.12	174131	17.12	174131	29.15	174131	0.16	174131	0	174131	23.91	174131	1.56	174131	0.35	174131	21.49
								176093	0.16	176093	0	176093	75.15	176093	32.04	176093	14.95	176093	28.06	176093	0.04	176093	0	176093	17.46	176093	4.76	176093	2.52	176093	13.93	176093	30.04	176093	16.37	176093	28.88	176093	0.16	176093	0	176093	23.49	176093	1.64	176093	0.31	176093	21.64
								178077	0.12	178077	0	178077	74.1	178077	31.64	178077	14.65	178077	27.52	178077	0	178077	0	178077	16.95	178077	4.92	178077	2.48	178077	13.63	178077	29.6	178077	16.2	178077	28.76	178077	0.16	178077	0	178077	23.28	178077	1.6	178077	0.28	178077	21.06
								180084	0.12	180084	0	180084	72.36	180084	31.44	180084	14.54	180084	26.59	180084	0	180084	0	180084	16.99	180084	4.92	180084	2.44	180084	13.25	180084	30.16	180084	15.62	180084	28.81	180084	0.12	180084	0	180084	22.72	180084	1.52	180084	0.28	180084	20.63
								182113	0.12	182113	0	182113	70.77	182113	30.96	182113	13.86	182113	25.96	182113	0	182113	0	182113	16.41	182113	4.64	182113	2.28	182113	13.03	182113	30.12	182113	15.12	182113	28.79	182113	0.12	182113	0	182113	21.88	182113	1.36	182113	0.31	182113	20.24
								184165	0.16	184165	0	184165	69.76	184165	31.24	184165	13.1	184165	26.02	184165	0	184165	0	184165	16.24	184165	4.44	184165	2.07	184165	12.49	184165	29.4	184165	14.79	184165	28.66	184165	0.16	184165	0	184165	20.83	184165	1.36	184165	0.31	184165	20.12
								186240	0.16	186240	0	186240	68.3	186240	30.64	186240	12.38	186240	25.45	186240	0	186240	0	186240	15.84	186240	4.2	186240	1.75	186240	12.37	186240	29.52	186240	14.13	186240	28.43	186240	0.16	186240	0	186240	20.49	186240	1.24	186240	0.31	186240	19.89
								188339	0.2	188339	0	188339	66.8	188339	30.24	188339	12.04	188339	25.09	188339	0	188339	0	188339	15.28	188339	4.24	188339	1.83	188339	12.14	188339	29	188339	13.84	188339	28.17	188339	0.16	188339	0	188339	20.35	188339	1.28	188339	0.31	188339	19.31
								190461	0.16	190461	0	190461	65.5	190461	30.16	190461	11.55	190461	24.82	190461	0	190461	0	190461	14.84	190461	3.84	190461	1.63	190461	11.94	190461	28.96	190461	12.88	190461	27.96	190461	0.16	190461	0	190461	19.68	190461	1.28	190461	0.28	190461	19.27
								192607	0.16	192607	0	192607	65.26	192607	29.36	192607	11.14	192607	24.73	192607	0	192607	0	192607	14.77	192607	3.6	192607	1.63	192607	11.63	192607	28.52	192607	12.55	192607	27.99	192607	0.12	192607	0	192607	18.95	192607	1.24	192607	0.28	192607	18.92
								194777	0.12	194777	0	194777	63.07	194777	28.96	194777	10.53	194777	23.88	194777	0	194777	0	194777	14.28	194777	3.64	194777	1.5	194777	11.21	194777	28.32	194777	12.13	194777	27.73	194777	0.12	194777	0	194777	18.07	194777	1.16	194777	0.28	194777	18.49
								196972	0.12	196972	0	196972	61.78	196972	28.36	196972	9.78	196972	23.49	196972	0	196972	0	196972	14.17	196972	3.52	196972	1.46	196972	11.01	196972	27.84	196972	11.68	196972	27.53	196972	0.08	196972	0	196972	17.97	196972	1.24	196972	0.28	196972	18.1
								199192	0.12	199192	0	199192	59.83	199192	28.16	199192	9.29	199192	23.1	199192	0	199192	0	199192	14.09	199192	3.28	199192	1.34	199192	10.42	199192	27.4	199192	11.34	199192	27.27	199192	0.12	199192	0	199192	17.41	199192	1.24	199192	0.28	199192	18.3
								201436	0.12	201436	0	201436	58.98	201436	27.84	201436	8.72	201436	23.01	201436	0	201436	0	201436	13.51	201436	3.24	201436	1.26	201436	10	201436	27.12	201436	10.47	201436	26.99	201436	0.12	201436	0	201436	16.6	201436	1.2	201436	0.28	201436	17.94
								203706	0.12	203706	0	203706	57.11	203706	26.8	203706	8.46	203706	22.68	203706	0	203706	0	203706	13.24	203706	3.24	203706	1.06	203706	9.48	203706	26.92	203706	10.39	203706	26.62	203706	0.12	203706	0	203706	16.22	203706	1.12	203706	0.24	203706	17.52
								206001	0.12	206001	0	206001	56.06	206001	26	206001	7.82	206001	22.5	206001	0	206001	0	206001	12.84	206001	3.24	206001	1.06	206001	9.34	206001	26.88	206001	10.1	206001	26.19	206001	0.12	206001	0	206001	15.38	206001	1.16	206001	0.24	206001	17.24
								208322	0.12	208322	0	208322	54.68	208322	25.8	208322	7.78	208322	21.87	208322	0	208322	0	208322	12.31	208322	3.12	208322	0.89	208322	9.25	208322	26	208322	9.68	208322	25.9	208322	0.12	208322	0	208322	14.82	208322	1.12	208322	0.24	208322	16.62
								210670	0.12	210670	0	210670	53.22	210670	25.28	210670	7.55	210670	21.24	210670	0	210670	0	210670	12.38	210670	3	210670	0.89	210670	9.05	210670	25.44	210670	9.47	210670	25.6	210670	0.12	210670	0	210670	14.54	210670	1.08	210670	0.2	210670	16.27
								213043	0.16	213043	0	213043	51.4	213043	24.64	213043	7.21	213043	20.37	213043	0	213043	0	213043	12.24	213043	3	213043	0.77	213043	9.09	213043	25.08	213043	8.43	213043	24.79	213043	0.12	213043	0	213043	14.05	213043	1.16	213043	0.08	213043	15.84
								215444	0.16	215444	0	215444	49.98	215444	24	215444	6.98	215444	19.92	215444	0	215444	0	215444	11.87	215444	2.92	215444	0.73	215444	8.75	215444	24.76	215444	8.19	215444	24.36	215444	0.12	215444	0	215444	13.28	215444	1.16	215444	0.08	215444	15.34
								217872	0.12	217872	0	217872	48.44	217872	23.28	217872	6.65	217872	19.65	217872	0	217872	0	217872	11.71	217872	2.92	217872	0.69	217872	8.61	217872	24.68	217872	8.02	217872	24.1	217872	0.08	217872	0	217872	12.34	217872	1.16	217872	0.08	217872	14.99
								220327	0.12	220327	0	220327	46.17	220327	23.2	220327	6.08	220327	18.78	220327	0	220327	0	220327	11.49	220327	2.72	220327	0.65	220327	8.21	220327	24.64	220327	7.56	220327	23.53	220327	0.08	220327	0	220327	11.64	220327	1.12	220327	0.12	220327	14.75
								222809	0.12	222809	0	222809	44.47	222809	22.68	222809	5.85	222809	18.21	222809	0	222809	0	222809	11.11	222809	2.48	222809	0.61	222809	7.95	222809	24.76	222809	7.06	222809	23.18	222809	0.08	222809	0	222809	11.19	222809	1.08	222809	0.12	222809	14.01
								225320	0.16	225320	0	225320	42.64	225320	22.08	225320	5.59	225320	17.79	225320	0	225320	0	225320	10.74	225320	2.44	225320	0.57	225320	7.6	225320	24.24	225320	6.86	225320	22.92	225320	0.08	225320	0	225320	10.66	225320	1.08	225320	0.12	225320	13.62
								227859	0.16	227859	0	227859	41.51	227859	21.64	227859	5.29	227859	16.85	227859	0	227859	0	227859	10.4	227859	2.32	227859	0.49	227859	7.3	227859	24.08	227859	6.48	227859	22.59	227859	0.08	227859	0	227859	10.38	227859	1.12	227859	0.08	227859	13.16
								230426	0.16	230426	0	230426	40.05	230426	21.12	230426	4.98	230426	16.46	230426	0	230426	0	230426	9.8	230426	2.24	230426	0.45	230426	6.97	230426	23.4	230426	6.32	230426	22.17	230426	0.08	230426	0	230426	10.28	230426	1.04	230426	0.08	230426	12.5
								233023	0.16	233023	0	233023	38.63	233023	20.68	233023	4.91	233023	16.04	233023	0	233023	0	233023	9.67	233023	2	233023	0.41	233023	6.86	233023	22.76	233023	5.86	233023	21.48	233023	0.08	233023	0	233023	9.86	233023	0.92	233023	0.08	233023	11.87
								235648	0.16	235648	0	235648	37.01	235648	19.88	235648	4.42	235648	15.47	235648	0	235648	0	235648	9.6	235648	1.88	235648	0.41	235648	6.69	235648	22.28	235648	5.32	235648	20.99	235648	0.08	235648	0	235648	9.19	235648	0.92	235648	0.08	235648	11.44
								238303	0.16	238303	0	238303	35.22	238303	19.6	238303	3.85	238303	14.99	238303	0	238303	0	238303	9.21	238303	1.8	238303	0.45	238303	6.47	238303	21	238303	5.07	238303	20.37	238303	0.08	238303	0	238303	8.77	238303	0.88	238303	0.08	238303	11.13
								240989	0.16	240989	0	240989	33.68	240989	18.96	240989	3.47	240989	14.54	240989	0	240989	0	240989	8.94	240989	1.84	240989	0.41	240989	6.17	240989	20.16	240989	4.7	240989	19.83	240989	0.08	240989	0	240989	8.42	240989	0.84	240989	0.04	240989	10.78
								243704	0.12	243704	0	243704	31.94	243704	18.24	243704	3.17	243704	13.85	243704	0	243704	0	243704	8.52	243704	1.76	243704	0.41	243704	5.9	243704	20.2	243704	4.61	243704	19.27	243704	0.04	243704	0	243704	8.08	243704	0.84	243704	0.04	243704	10.16
								246450	0.12	246450	0	246450	31.01	246450	17.96	246450	3.02	246450	13.34	246450	0	246450	0	246450	8.3	246450	1.72	246450	0.41	246450	5.6	246450	19.52	246450	4.36	246450	18.83	246450	0.08	246450	0	246450	7.55	246450	0.84	246450	0.04	246450	9.77
								249227	0.08	249227	0	249227	29.83	249227	17.64	249227	2.91	249227	12.92	249227	0	249227	0	249227	8.23	249227	1.6	249227	0.28	249227	5.26	249227	19.48	249227	3.99	249227	18.42	249227	0.08	249227	0	249227	7.13	249227	0.72	249227	0.04	249227	9.58
								252035	0.08	252035	0	252035	28.46	252035	16.84	252035	2.76	252035	12.29	252035	0	252035	0	252035	8.03	252035	1.52	252035	0.28	252035	5.01	252035	18.6	252035	3.95	252035	17.84	252035	0.08	252035	0	252035	6.89	252035	0.68	252035	0.04	252035	9.03
								254875	0.08	254875	0	254875	26.83	254875	16.44	254875	2.45	254875	11.69	254875	0	254875	0	254875	7.76	254875	1.48	254875	0.28	254875	4.81	254875	18.16	254875	3.53	254875	17.29	254875	0.08	254875	0	254875	6.68	254875	0.68	254875	0.04	254875	8.52
								257747	0.08	257747	0	257747	25.74	257747	15.8	257747	2.23	257747	11.42	257747	0	257747	0	257747	7.56	257747	1.28	257747	0.2	257747	4.7	257747	17.84	257747	3.37	257747	17.08	257747	0.08	257747	0	257747	6.68	257747	0.64	257747	0.04	257747	8.14
								260652	0.08	260652	0	260652	24.73	260652	15.2	260652	2.15	260652	11.03	260652	0	260652	0	260652	7.19	260652	1.16	260652	0.12	260652	4.54	260652	17.76	260652	3.16	260652	16.52	260652	0.08	260652	0	260652	6.4	260652	0.52	260652	0.04	260652	7.79
								263589	0.12	263589	0	263589	23.63	263589	14.96	263589	2.08	263589	10.61	263589	0.04	263589	0	263589	6.85	263589	1.2	263589	0.12	263589	4.4	263589	17.76	263589	2.91	263589	15.86	263589	0.04	263589	0	263589	6.01	263589	0.56	263589	0.04	263589	7.28
								266558	0.12	266558	0	266558	21.93	266558	14.48	266558	2	266558	9.91	266558	0.04	266558	0	266558	6.57	266558	1.2	266558	0.12	266558	4.31	266558	17.32	266558	2.7	266558	15.45	266558	0.04	266558	0	266558	5.94	266558	0.52	266558	0.04	266558	6.77
								269562	0.12	269562	0	269562	20.88	269562	14.4	269562	1.89	269562	9.28	269562	0.04	269562	0	269562	6.19	269562	1.12	269562	0.12	269562	4.12	269562	16.6	269562	2.37	269562	15.02	269562	0.04	269562	0	269562	5.56	269562	0.52	269562	0.04	269562	6.62
								272599	0.12	272599	0	272599	19.38	272599	14.44	272599	1.77	272599	8.89	272599	0.04	272599	0	272599	5.81	272599	1	272599	0.12	272599	3.87	272599	16	272599	2.08	272599	14.42	272599	0.04	272599	0	272599	5.38	272599	0.48	272599	0.04	272599	6.34
								275671	0.12	275671	0	275671	18.32	275671	13.6	275671	1.51	275671	8.44	275671	0.04	275671	0	275671	5.72	275671	0.84	275671	0.12	275671	3.45	275671	15.68	275671	2.04	275671	13.83	275671	0.04	275671	0	275671	5.21	275671	0.44	275671	0.04	275671	5.96
								278777	0.12	278777	0	278777	17.07	278777	13.24	278777	1.36	278777	8.17	278777	0.04	278777	0	278777	5.3	278777	0.8	278777	0.12	278777	3.29	278777	15.04	278777	1.79	278777	13.44	278777	0.04	278777	0	278777	4.89	278777	0.44	278777	0.04	278777	5.49
								281919	0.08	281919	0	281919	17.02	281919	12.72	281919	1.28	281919	7.96	281919	0.04	281919	0	281919	5.04	281919	0.8	281919	0.12	281919	2.92	281919	14.68	281919	1.87	281919	12.89	281919	0.04	281919	0	281919	4.72	281919	0.32	281919	0.04	281919	5.26
								285095	0.08	285095	0	285095	15.81	285095	12.16	285095	1.13	285095	7.51	285095	0.04	285095	0	285095	4.75	285095	0.76	285095	0.12	285095	2.71	285095	14.08	285095	1.58	285095	12.33	285095	0.04	285095	0	285095	4.44	285095	0.28	285095	0.04	285095	4.87
								288308	0.08	288308	0	288308	14.96	288308	12	288308	0.98	288308	7	288308	0.04	288308	0	288308	4.46	288308	0.72	288308	0.08	288308	2.53	288308	13.44	288308	1.45	288308	11.84	288308	0.04	288308	0	288308	4.3	288308	0.24	288308	0.04	288308	4.63
								291556	0.08	291556	0	291556	14.43	291556	11.16	291556	0.87	291556	6.73	291556	0.04	291556	0	291556	4.28	291556	0.68	291556	0.08	291556	2.42	291556	12.52	291556	1.29	291556	11.5	291556	0.04	291556	0	291556	4.33	291556	0.28	291556	0	291556	4.24
								294842	0.08	294842	0	294842	13.74	294842	10.68	294842	0.72	294842	6.52	294842	0.04	294842	0	294842	4.08	294842	0.72	294842	0.08	294842	2.28	294842	11.8	294842	1.25	294842	11.06	294842	0.04	294842	0	294842	4.09	294842	0.28	294842	0	294842	3.89
								298163	0.08	298163	0	298163	12.81	298163	10.24	298163	0.57	298163	6.22	298163	0.04	298163	0	298163	3.95	298163	0.76	298163	0.08	298163	2.16	298163	11.16	298163	1	298163	10.46	298163	0.04	298163	0	298163	3.81	298163	0.28	298163	0	298163	3.62
								301523	0.08	301523	0	301523	11.96	301523	9.88	301523	0.53	301523	5.68	301523	0.04	301523	0	301523	3.86	301523	0.8	301523	0.08	301523	2.03	301523	10.4	301523	0.91	301523	9.81	301523	0.04	301523	0	301523	3.6	301523	0.24	301523	0	301523	3.31
								304921	0.08	304921	0	304921	11.39	304921	9.24	304921	0.49	304921	5.35	304921	0.04	304921	0	304921	3.75	304921	0.84	304921	0.08	304921	1.93	304921	9.96	304921	0.87	304921	9.12	304921	0.04	304921	0	304921	3.32	304921	0.2	304921	0	304921	3.15
								308357	0.08	308357	0	308357	10.94	308357	8.56	308357	0.45	308357	4.96	308357	0.04	308357	0	308357	3.48	308357	0.8	308357	0.08	308357	1.78	308357	9.6	308357	0.87	308357	8.75	308357	0.04	308357	0	308357	3.11	308357	0.2	308357	0	308357	2.92
								311831	0.08	311831	0	311831	10.3	311831	8.32	311831	0.45	311831	4.6	311831	0.04	311831	0	311831	3.37	311831	0.72	311831	0.04	311831	1.65	311831	9.32	311831	0.87	311831	8.26	311831	0.04	311831	0	311831	3.04	311831	0.2	311831	0	311831	2.69
								315345	0.08	315345	0	315345	9.73	315345	7.72	315345	0.45	315345	4.45	315345	0.04	315345	0	315345	3.17	315345	0.64	315345	0	315345	1.53	315345	9.08	315345	0.79	315345	7.96	315345	0.04	315345	0	315345	2.94	315345	0.2	315345	0	315345	2.61
								318898	0.08	318898	0	318898	9.16	318898	7.36	318898	0.42	318898	4.12	318898	0.04	318898	0	318898	3.11	318898	0.6	318898	0	318898	1.43	318898	8.84	318898	0.79	318898	7.51	318898	0.04	318898	0	318898	2.9	318898	0.2	318898	0	318898	2.37
								322491	0.08	322491	0	322491	8.84	322491	6.84	322491	0.42	322491	3.79	322491	0.04	322491	0	322491	3.15	322491	0.64	322491	0	322491	1.33	322491	8.24	322491	0.66	322491	7.14	322491	0.04	322491	0	322491	2.69	322491	0.16	322491	0	322491	2.26
								326125	0.08	326125	0	326125	8.11	326125	6.6	326125	0.38	326125	3.64	326125	0.08	326125	0	326125	2.95	326125	0.56	326125	0	326125	1.2	326125	7.92	326125	0.66	326125	6.68	326125	0	326125	0	326125	2.66	326125	0.16	326125	0	326125	2.18
								329800	0.12	329800	0	329800	7.74	329800	6.04	329800	0.3	329800	3.33	329800	0.08	329800	0	329800	2.79	329800	0.6	329800	0	329800	1.2	329800	7.16	329800	0.58	329800	6.27	329800	0	329800	0	329800	2.59	329800	0.12	329800	0	329800	2.02
								333516	0.12	333516	0	333516	7.5	333516	5.52	333516	0.26	333516	3.06	333516	0.08	333516	0	333516	2.73	333516	0.6	333516	0	333516	1.09	333516	7	333516	0.54	333516	6.09	333516	0	333516	0	333516	2.48	333516	0.12	333516	0	333516	1.91
								337274	0.12	337274	0	337274	7.13	337274	5.2	337274	0.26	337274	2.76	337274	0.08	337274	0	337274	2.48	337274	0.56	337274	0	337274	0.97	337274	6.68	337274	0.5	337274	5.73	337274	0	337274	0	337274	2.41	337274	0.12	337274	0	337274	1.83
								341074	0.12	341074	0	341074	6.77	341074	4.92	341074	0.26	341074	2.49	341074	0.08	341074	0	341074	2.48	341074	0.56	341074	0	341074	0.87	341074	6.2	341074	0.46	341074	5.31	341074	0	341074	0	341074	2.13	341074	0.12	341074	0	341074	1.71
								344917	0.12	344917	0	344917	6.57	344917	4.52	344917	0.26	344917	2.4	344917	0.08	344917	0	344917	2.4	344917	0.56	344917	0	344917	0.82	344917	5.72	344917	0.46	344917	5.04	344917	0	344917	0	344917	1.99	344917	0.12	344917	0	344917	1.6
								348804	0.08	348804	0	348804	6.4	348804	4.08	348804	0.19	348804	2.4	348804	0.04	348804	0	348804	2.28	348804	0.52	348804	0	348804	0.77	348804	5.16	348804	0.33	348804	4.75	348804	0	348804	0	348804	1.92	348804	0.08	348804	0	348804	1.4
								352734	0.08	352734	0	352734	6.12	352734	3.72	352734	0.15	352734	2.16	352734	0.04	352734	0	352734	2.28	352734	0.48	352734	0	352734	0.69	352734	4.92	352734	0.29	352734	4.45	352734	0	352734	0	352734	1.82	352734	0.08	352734	0	352734	1.32
								356709	0.08	356709	0	356709	5.76	356709	3.44	356709	0.15	356709	2.13	356709	0.04	356709	0	356709	2.26	356709	0.44	356709	0	356709	0.66	356709	4.72	356709	0.29	356709	4.14	356709	0	356709	0	356709	1.78	356709	0.08	356709	0	356709	1.25
								360728	0.08	360728	0	360728	5.35	360728	2.96	360728	0.11	360728	1.95	360728	0.04	360728	0	360728	2.24	360728	0.44	360728	0	360728	0.54	360728	4.36	360728	0.29	360728	3.86	360728	0	360728	0	360728	1.61	360728	0.08	360728	0	360728	1.17
								364793	0.08	364793	0	364793	5.07	364793	2.96	364793	0.11	364793	1.86	364793	0.04	364793	0	364793	2.11	364793	0.44	364793	0	364793	0.5	364793	3.92	364793	0.29	364793	3.63	364793	0	364793	0	364793	1.5	364793	0.08	364793	0	364793	1.13
								368903	0.08	368903	0	368903	5.07	368903	2.64	368903	0.11	368903	1.56	368903	0.04	368903	0	368903	2.13	368903	0.48	368903	0	368903	0.49	368903	3.6	368903	0.29	368903	3.27	368903	0	368903	0	368903	1.47	368903	0.08	368903	0	368903	1.09
								373060	0.08	373060	0	373060	4.42	373060	2.48	373060	0.11	373060	1.47	373060	0.04	373060	0	373060	1.97	373060	0.44	373060	0	373060	0.46	373060	3.36	373060	0.21	373060	3.17	373060	0	373060	0	373060	1.33	373060	0.08	373060	0	373060	1.01
								377263	0.08	377263	0	377263	4.18	377263	2.28	377263	0.08	377263	1.35	377263	0.04	377263	0	377263	1.91	377263	0.44	377263	0	377263	0.47	377263	3.16	377263	0.21	377263	2.86	377263	0	377263	0	377263	1.22	377263	0.08	377263	0	377263	0.93
								381514	0.08	381514	0	381514	4.05	381514	1.96	381514	0.08	381514	1.2	381514	0.04	381514	0	381514	1.91	381514	0.36	381514	0	381514	0.43	381514	2.8	381514	0.17	381514	2.66	381514	0	381514	0	381514	1.22	381514	0.08	381514	0	381514	0.82
								385813	0.08	385813	0	385813	3.97	385813	1.88	385813	0.08	385813	1.11	385813	0.04	385813	0	385813	1.82	385813	0.36	385813	0	385813	0.4	385813	2.76	385813	0.21	385813	2.4	385813	0	385813	0	385813	0.98	385813	0.04	385813	0	385813	0.74
								390160	0.08	390160	0	390160	3.85	390160	1.68	390160	0.08	390160	0.93	390160	0.04	390160	0	390160	1.75	390160	0.32	390160	0	390160	0.39	390160	2.6	390160	0.17	390160	2.26	390160	0	390160	0	390160	1.01	390160	0.04	390160	0	390160	0.74
								394557	0.04	394557	0	394557	3.77	394557	1.48	394557	0.08	394557	0.93	394557	0.04	394557	0	394557	1.64	394557	0.28	394557	0	394557	0.4	394557	2.56	394557	0.21	394557	2.12	394557	0	394557	0	394557	0.98	394557	0.04	394557	0	394557	0.66
								399002	0.04	399002	0	399002	3.61	399002	1.28	399002	0.08	399002	0.87	399002	0.04	399002	0	399002	1.57	399002	0.24	399002	0.04	399002	0.39	399002	2.36	399002	0.21	399002	1.96	399002	0	399002	0	399002	0.94	399002	0.04	399002	0	399002	0.58
								403498	0.04	403498	0	403498	3.4	403498	1.24	403498	0.04	403498	0.81	403498	0.04	403498	0	403498	1.46	403498	0.2	403498	0.04	403498	0.36	403498	2.16	403498	0.21	403498	1.84	403498	0	403498	0	403498	0.87	403498	0.04	403498	0	403498	0.54
								408045	0.04	408045	0	408045	3.2	408045	1.2	408045	0	408045	0.69	408045	0.04	408045	0	408045	1.42	408045	0.2	408045	0.04	408045	0.33	408045	1.92	408045	0.21	408045	1.71	408045	0	408045	0	408045	0.8	408045	0.04	408045	0	408045	0.54
								412643	0.04	412643	0	412643	3.12	412643	1.04	412643	0	412643	0.66	412643	0.04	412643	0	412643	1.31	412643	0.2	412643	0.04	412643	0.29	412643	1.56	412643	0.17	412643	1.64	412643	0	412643	0	412643	0.7	412643	0.04	412643	0	412643	0.51
								417292	0.04	417292	0	417292	3.08	417292	0.92	417292	0	417292	0.6	417292	0.04	417292	0	417292	1.26	417292	0.2	417292	0.04	417292	0.29	417292	1.36	417292	0.17	417292	1.45	417292	0	417292	0	417292	0.66	417292	0.04	417292	0	417292	0.47
								421994	0.04	421994	0	421994	2.92	421994	0.8	421994	0	421994	0.54	421994	0.04	421994	0	421994	1.18	421994	0.16	421994	0.04	421994	0.29	421994	1.32	421994	0.17	421994	1.42	421994	0	421994	0	421994	0.56	421994	0.04	421994	0	421994	0.39
								426749	0.04	426749	0	426749	2.76	426749	0.8	426749	0	426749	0.51	426749	0.04	426749	0	426749	1.04	426749	0.12	426749	0.04	426749	0.27	426749	1.28	426749	0.17	426749	1.31	426749	0	426749	0	426749	0.52	426749	0.04	426749	0	426749	0.35
								431557	0.04	431557	0	431557	2.59	431557	0.64	431557	0	431557	0.48	431557	0	431557	0	431557	1	431557	0.12	431557	0.04	431557	0.29	431557	1.2	431557	0.12	431557	1.25	431557	0	431557	0	431557	0.45	431557	0	431557	0	431557	0.31
								436420	0	436420	0	436420	2.43	436420	0.56	436420	0	436420	0.45	436420	0	436420	0	436420	0.93	436420	0.08	436420	0.04	436420	0.17	436420	1.16	436420	0.12	436420	1.15	436420	0	436420	0	436420	0.42	436420	0	436420	0	436420	0.23
								441338	0	441338	0	441338	2.23	441338	0.56	441338	0	441338	0.42	441338	0	441338	0	441338	0.84	441338	0.08	441338	0.04	441338	0.16	441338	1.08	441338	0.12	441338	1.02	441338	0	441338	0	441338	0.42	441338	0	441338	0	441338	0.23
								446311	0	446311	0	446311	1.99	446311	0.56	446311	0	446311	0.42	446311	0	446311	0	446311	0.84	446311	0.08	446311	0.04	446311	0.14	446311	1.04	446311	0.12	446311	0.89	446311	0	446311	0	446311	0.35	446311	0	446311	0	446311	0.23
								451340	0	451340	0	451340	1.86	451340	0.52	451340	0	451340	0.42	451340	0	451340	0	451340	0.75	451340	0.08	451340	0.04	451340	0.14	451340	0.88	451340	0.08	451340	0.79	451340	0	451340	0	451340	0.35	451340	0	451340	0	451340	0.16
								456425	0	456425	0	456425	1.62	456425	0.56	456425	0	456425	0.33	456425	0	456425	0	456425	0.71	456425	0.08	456425	0.04	456425	0.11	456425	0.84	456425	0.08	456425	0.73	456425	0	456425	0	456425	0.28	456425	0	456425	0	456425	0.16
								461568	0	461568	0	461568	1.5	461568	0.48	461568	0	461568	0.24	461568	0	461568	0	461568	0.6	461568	0.08	461568	0.04	461568	0.1	461568	0.76	461568	0.08	461568	0.68	461568	0	461568	0	461568	0.24	461568	0	461568	0	461568	0.16
								466769	0	466769	0	466769	1.34	466769	0.44	466769	0	466769	0.21	466769	0	466769	0	466769	0.55	466769	0.08	466769	0.04	466769	0.1	466769	0.68	466769	0.08	466769	0.6	466769	0	466769	0	466769	0.21	466769	0	466769	0	466769	0.12
								472028	0	472028	0	472028	1.22	472028	0.44	472028	0	472028	0.15	472028	0	472028	0	472028	0.47	472028	0.08	472028	0.04	472028	0.09	472028	0.56	472028	0.08	472028	0.52	472028	0	472028	0	472028	0.21	472028	0	472028	0	472028	0.12
								477347	0	477347	0	477347	1.3	477347	0.4	477347	0	477347	0.12	477347	0	477347	0	477347	0.42	477347	0.08	477347	0.04	477347	0.09	477347	0.48	477347	0.08	477347	0.52	477347	0	477347	0	477347	0.21	477347	0	477347	0	477347	0.12
								482725	0	482725	0	482725	1.26	482725	0.24	482725	0	482725	0.12	482725	0	482725	0	482725	0.4	482725	0.08	482725	0.04	482725	0.1	482725	0.44	482725	0.08	482725	0.49	482725	0	482725	0	482725	0.21	482725	0	482725	0	482725	0.08
								488165	0	488165	0	488165	1.13	488165	0.24	488165	0	488165	0.12	488165	0	488165	0	488165	0.29	488165	0.04	488165	0.04	488165	0.11	488165	0.44	488165	0.08	488165	0.47	488165	0	488165	0	488165	0.21	488165	0	488165	0	488165	0.08
								493665	0	493665	0	493665	1.13	493665	0.16	493665	0	493665	0.09	493665	0	493665	0	493665	0.29	493665	0.04	493665	0.04	493665	0.11	493665	0.44	493665	0.08	493665	0.39	493665	0	493665	0	493665	0.17	493665	0	493665	0	493665	0.08
								499228	0	499228	0	499228	1.13	499228	0.12	499228	0	499228	0.09	499228	0	499228	0	499228	0.29	499228	0.04	499228	0.04	499228	0.09	499228	0.44	499228	0.08	499228	0.35	499228	0	499228	0	499228	0.17	499228	0	499228	0	499228	0.08
								504853	0	504853	0	504853	1.09	504853	0.08	504853	0	504853	0.09	504853	0	504853	0	504853	0.24	504853	0.04	504853	0.04	504853	0.09	504853	0.44	504853	0.08	504853	0.32	504853	0	504853	0	504853	0.14	504853	0	504853	0	504853	0.08
								510542	0	510542	0	510542	0.97	510542	0.08	510542	0	510542	0.09	510542	0	510542	0	510542	0.2	510542	0.04	510542	0.04	510542	0.09	510542	0.44	510542	0.04	510542	0.32	510542	0	510542	0	510542	0.1	510542	0	510542	0	510542	0.08
								516294	0	516294	0	516294	0.85	516294	0.08	516294	0	516294	0.06	516294	0	516294	0	516294	0.18	516294	0.04	516294	0.04	516294	0.07	516294	0.36	516294	0.04	516294	0.26	516294	0	516294	0	516294	0.03	516294	0	516294	0	516294	0.08
								522112	0	522112	0	522112	0.81	522112	0.08	522112	0	522112	0.03	522112	0	522112	0	522112	0.18	522112	0.04	522112	0.04	522112	0.06	522112	0.32	522112	0	522112	0.26	522112	0	522112	0	522112	0.03	522112	0	522112	0	522112	0.08
								527995	0	527995	0	527995	0.73	527995	0.08	527995	0	527995	0.03	527995	0	527995	0	527995	0.13	527995	0	527995	0	527995	0.06	527995	0.32	527995	0	527995	0.23	527995	0	527995	0	527995	0.03	527995	0	527995	0	527995	0.08
								533944	0	533944	0	533944	0.61	533944	0.08	533944	0	533944	0.03	533944	0	533944	0	533944	0.11	533944	0	533944	0	533944	0.06	533944	0.32	533944	0	533944	0.22	533944	0	533944	0	533944	0.03	533944	0	533944	0	533944	0.08
								539960	0	539960	0	539960	0.53	539960	0.08	539960	0	539960	0.03	539960	0	539960	0	539960	0.11	539960	0	539960	0	539960	0.06	539960	0.32	539960	0	539960	0.22	539960	0	539960	0	539960	0.03	539960	0	539960	0	539960	0.04
								546044	0	546044	0	546044	0.49	546044	0.08	546044	0	546044	0.03	546044	0	546044	0	546044	0.11	546044	0	546044	0	546044	0.06	546044	0.32	546044	0	546044	0.2	546044	0	546044	0	546044	0.03	546044	0	546044	0	546044	0.04
								552197	0	552197	0	552197	0.41	552197	0.08	552197	0	552197	0.03	552197	0	552197	0	552197	0.13	552197	0	552197	0	552197	0.06	552197	0.28	552197	0	552197	0.19	552197	0	552197	0	552197	0.07	552197	0	552197	0	552197	0.04
								558419	0	558419	0	558419	0.41	558419	0.08	558419	0	558419	0.03	558419	0	558419	0	558419	0.13	558419	0	558419	0	558419	0.04	558419	0.24	558419	0	558419	0.14	558419	0	558419	0	558419	0.07	558419	0	558419	0	558419	0.04
								564711	0	564711	0	564711	0.41	564711	0.04	564711	0	564711	0	564711	0	564711	0	564711	0.13	564711	0	564711	0	564711	0.04	564711	0.2	564711	0	564711	0.14	564711	0	564711	0	564711	0.07	564711	0	564711	0	564711	0
								571074	0	571074	0	571074	0.41	571074	0.04	571074	0	571074	0	571074	0	571074	0	571074	0.11	571074	0	571074	0	571074	0.03	571074	0.12	571074	0	571074	0.12	571074	0	571074	0	571074	0.07	571074	0	571074	0	571074	0
								577509	0	577509	0	577509	0.41	577509	0.04	577509	0	577509	0.03	577509	0	577509	0	577509	0.09	577509	0	577509	0	577509	0.03	577509	0.08	577509	0	577509	0.12	577509	0	577509	0	577509	0.07	577509	0	577509	0	577509	0
								584017	0	584017	0	584017	0.41	584017	0.04	584017	0	584017	0.03	584017	0	584017	0	584017	0.11	584017	0	584017	0	584017	0.03	584017	0.04	584017	0	584017	0.12	584017	0	584017	0	584017	0.07	584017	0	584017	0	584017	0
								590597	0	590597	0	590597	0.41	590597	0.04	590597	0	590597	0.03	590597	0	590597	0	590597	0.09	590597	0	590597	0	590597	0.03	590597	0	590597	0	590597	0.1	590597	0	590597	0	590597	0.07	590597	0	590597	0	590597	0
								597251	0	597251	0	597251	0.41	597251	0.04	597251	0	597251	0.03	597251	0	597251	0	597251	0.07	597251	0	597251	0	597251	0.03	597251	0.04	597251	0	597251	0.12	597251	0	597251	0	597251	0.07	597251	0	597251	0	597251	0
								603981	0	603981	0	603981	0.41	603981	0	603981	0	603981	0.03	603981	0	603981	0	603981	0.07	603981	0	603981	0	603981	0.03	603981	0.04	603981	0	603981	0.1	603981	0	603981	0	603981	0.07	603981	0	603981	0	603981	0
								610787	0	610787	0	610787	0.41	610787	0	610787	0	610787	0.03	610787	0	610787	0	610787	0.07	610787	0	610787	0	610787	0.03	610787	0.04	610787	0	610787	0.1	610787	0	610787	0	610787	0.07	610787	0	610787	0	610787	0
								617669	0	617669	0	617669	0.41	617669	0	617669	0	617669	0.03	617669	0	617669	0	617669	0.07	617669	0	617669	0	617669	0.03	617669	0.04	617669	0	617669	0.1	617669	0	617669	0	617669	0.07	617669	0	617669	0	617669	0
								624629	0	624629	0	624629	0.41	624629	0	624629	0	624629	0.03	624629	0	624629	0	624629	0.07	624629	0	624629	0	624629	0.03	624629	0.04	624629	0	624629	0.1	624629	0	624629	0	624629	0.07	624629	0	624629	0	624629	0
								631667	0	631667	0	631667	0.32	631667	0	631667	0	631667	0.03	631667	0	631667	0	631667	0.07	631667	0	631667	0	631667	0.03	631667	0.04	631667	0	631667	0.09	631667	0	631667	0	631667	0.07	631667	0	631667	0	631667	0
								638784	0	638784	0	638784	0.32	638784	0	638784	0	638784	0.03	638784	0	638784	0	638784	0.07	638784	0	638784	0	638784	0.01	638784	0.04	638784	0	638784	0.09	638784	0	638784	0	638784	0.03	638784	0	638784	0	638784	0
								645982	0	645982	0	645982	0.28	645982	0	645982	0	645982	0.03	645982	0	645982	0	645982	0.07	645982	0	645982	0	645982	0	645982	0.04	645982	0	645982	0.07	645982	0	645982	0	645982	0.03	645982	0	645982	0	645982	0
								653261	0	653261	0	653261	0.2	653261	0	653261	0	653261	0.03	653261	0	653261	0	653261	0.07	653261	0	653261	0	653261	0	653261	0.04	653261	0	653261	0.06	653261	0	653261	0	653261	0.03	653261	0	653261	0	653261	0
								660622	0	660622	0	660622	0.16	660622	0	660622	0	660622	0.03	660622	0	660622	0	660622	0.07	660622	0	660622	0	660622	0	660622	0.04	660622	0	660622	0.06	660622	0	660622	0	660622	0.03	660622	0	660622	0	660622	0
								668065	0	668065	0	668065	0.12	668065	0	668065	0	668065	0.03	668065	0	668065	0	668065	0.07	668065	0	668065	0	668065	0	668065	0.04	668065	0	668065	0.06	668065	0	668065	0	668065	0.03	668065	0	668065	0	668065	0
								675592	0	675592	0	675592	0.08	675592	0.04	675592	0	675592	0.03	675592	0	675592	0	675592	0.07	675592	0	675592	0	675592	0	675592	0.04	675592	0	675592	0.04	675592	0	675592	0	675592	0.03	675592	0	675592	0	675592	0
								683205	0	683205	0	683205	0.08	683205	0.04	683205	0	683205	0.03	683205	0	683205	0	683205	0.07	683205	0	683205	0	683205	0	683205	0.04	683205	0	683205	0.04	683205	0	683205	0	683205	0.03	683205	0	683205	0	683205	0
								690903	0	690903	0	690903	0.08	690903	0.04	690903	0	690903	0.03	690903	0	690903	0	690903	0.07	690903	0	690903	0	690903	0	690903	0.04	690903	0	690903	0.04	690903	0	690903	0	690903	0.03	690903	0	690903	0	690903	0
								698688	0	698688	0	698688	0.08	698688	0.04	698688	0	698688	0.03	698688	0	698688	0	698688	0.04	698688	0	698688	0	698688	0	698688	0.04	698688	0	698688	0.04	698688	0	698688	0	698688	0.03	698688	0	698688	0	698688	0
								706561	0	706561	0	706561	0.08	706561	0.04	706561	0	706561	0.03	706561	0	706561	0	706561	0.04	706561	0	706561	0	706561	0	706561	0.04	706561	0	706561	0.04	706561	0	706561	0	706561	0.03	706561	0	706561	0	706561	0
								714522	0	714522	0	714522	0.08	714522	0.04	714522	0	714522	0.03	714522	0	714522	0	714522	0.04	714522	0	714522	0	714522	0	714522	0.04	714522	0	714522	0.04	714522	0	714522	0	714522	0.03	714522	0	714522	0	714522	0
								722573	0	722573	0	722573	0.08	722573	0.04	722573	0	722573	0.03	722573	0	722573	0	722573	0.04	722573	0	722573	0	722573	0	722573	0.04	722573	0	722573	0.03	722573	0	722573	0	722573	0.03	722573	0	722573	0	722573	0
								730715	0	730715	0	730715	0.08	730715	0.04	730715	0	730715	0.03	730715	0	730715	0	730715	0.02	730715	0	730715	0	730715	0	730715	0.04	730715	0	730715	0.01	730715	0	730715	0	730715	0	730715	0	730715	0	730715	0
								738949	0	738949	0	738949	0.04	738949	0.04	738949	0	738949	0.03	738949	0	738949	0	738949	0.02	738949	0	738949	0	738949	0	738949	0.04	738949	0	738949	0.01	738949	0	738949	0	738949	0	738949	0	738949	0	738949	0
								747275	0	747275	0	747275	0.04	747275	0.04	747275	0	747275	0.03	747275	0	747275	0	747275	0.02	747275	0	747275	0	747275	0	747275	0.04	747275	0	747275	0.01	747275	0	747275	0	747275	0	747275	0	747275	0	747275	0
								755694	0	755694	0	755694	0	755694	0.04	755694	0	755694	0.03	755694	0	755694	0	755694	0.02	755694	0	755694	0	755694	0.01	755694	0.04	755694	0	755694	0.01	755694	0	755694	0	755694	0	755694	0	755694	0	755694	0
								764210	0	764210	0	764210	0	764210	0.04	764210	0	764210	0	764210	0	764210	0	764210	0.02	764210	0	764210	0	764210	0.01	764210	0.04	764210	0	764210	0.01	764210	0	764210	0	764210	0	764210	0	764210	0	764210	0
								772820	0	772820	0	772820	0	772820	0.04	772820	0	772820	0	772820	0	772820	0	772820	0	772820	0	772820	0	772820	0.01	772820	0.04	772820	0	772820	0.01	772820	0	772820	0	772820	0	772820	0	772820	0	772820	0
								781528	0	781528	0	781528	0	781528	0.04	781528	0	781528	0	781528	0	781528	0	781528	0	781528	0	781528	0	781528	0.01	781528	0.04	781528	0	781528	0.01	781528	0	781528	0	781528	0	781528	0	781528	0	781528	0
								790335	0	790335	0	790335	0	790335	0.04	790335	0	790335	0	790335	0	790335	0	790335	0	790335	0	790335	0	790335	0.01	790335	0	790335	0	790335	0	790335	0	790335	0	790335	0	790335	0	790335	0	790335	0
								799240	0	799240	0	799240	0	799240	0.04	799240	0	799240	0	799240	0	799240	0	799240	0	799240	0	799240	0	799240	0.01	799240	0	799240	0	799240	0	799240	0	799240	0	799240	0	799240	0	799240	0	799240	0
								808246	0	808246	0	808246	0	808246	0.04	808246	0	808246	0	808246	0	808246	0	808246	0	808246	0	808246	0	808246	0.01	808246	0	808246	0	808246	0	808246	0	808246	0	808246	0	808246	0	808246	0	808246	0
								817353	0	817353	0	817353	0	817353	0.04	817353	0	817353	0	817353	0	817353	0	817353	0	817353	0	817353	0	817353	0.01	817353	0	817353	0	817353	0	817353	0	817353	0	817353	0	817353	0	817353	0	817353	0
								826562	0	826562	0	826562	0	826562	0.04	826562	0	826562	0	826562	0	826562	0	826562	0	826562	0	826562	0	826562	0.01	826562	0	826562	0	826562	0	826562	0	826562	0	826562	0	826562	0	826562	0	826562	0
								835876	0	835876	0	835876	0	835876	0.04	835876	0	835876	0	835876	0	835876	0	835876	0	835876	0	835876	0	835876	0.01	835876	0	835876	0	835876	0	835876	0	835876	0	835876	0	835876	0	835876	0	835876	0
								845294	0	845294	0	845294	0	845294	0.04	845294	0	845294	0	845294	0	845294	0	845294	0	845294	0	845294	0	845294	0.01	845294	0	845294	0	845294	0	845294	0	845294	0	845294	0	845294	0	845294	0	845294	0
								854818	0	854818	0	854818	0	854818	0.04	854818	0	854818	0	854818	0	854818	0	854818	0	854818	0	854818	0	854818	0.01	854818	0	854818	0	854818	0	854818	0	854818	0	854818	0	854818	0	854818	0	854818	0
								864450	0	864450	0	864450	0	864450	0.04	864450	0	864450	0	864450	0	864450	0	864450	0	864450	0	864450	0	864450	0.01	864450	0	864450	0	864450	0	864450	0	864450	0	864450	0	864450	0	864450	0	864450	0
								874191	0	874191	0	874191	0	874191	0.04	874191	0	874191	0	874191	0	874191	0	874191	0	874191	0	874191	0	874191	0.01	874191	0	874191	0	874191	0	874191	0	874191	0	874191	0	874191	0	874191	0	874191	0
								884041	0	884041	0	884041	0	884041	0.04	884041	0	884041	0	884041	0	884041	0	884041	0	884041	0	884041	0	884041	0.01	884041	0	884041	0	884041	0	884041	0	884041	0	884041	0	884041	0	884041	0	884041	0
								894002	0	894002	0	894002	0	894002	0	894002	0	894002	0	894002	0	894002	0	894002	0	894002	0	894002	0	894002	0.01	894002	0	894002	0	894002	0	894002	0	894002	0	894002	0	894002	0	894002	0	894002	0
								904076	0	904076	0	904076	0	904076	0	904076	0	904076	0	904076	0	904076	0	904076	0	904076	0	904076	0	904076	0.01	904076	0	904076	0	904076	0	904076	0	904076	0	904076	0	904076	0	904076	0	904076	0
								914262	0	914262	0	914262	0	914262	0	914262	0	914262	0	914262	0	914262	0	914262	0	914262	0	914262	0	914262	0.01	914262	0	914262	0	914262	0	914262	0	914262	0	914262	0	914262	0	914262	0	914262	0
								924564	0	924564	0	924564	0	924564	0	924564	0	924564	0	924564	0	924564	0	924564	0	924564	0	924564	0	924564	0.01	924564	0	924564	0	924564	0	924564	0	924564	0	924564	0	924564	0	924564	0	924564	0
								934982	0	934982	0	934982	0	934982	0	934982	0	934982	0	934982	0	934982	0	934982	0	934982	0	934982	0	934982	0.01	934982	0	934982	0	934982	0	934982	0	934982	0	934982	0	934982	0	934982	0	934982	0
								945516	0	945516	0	945516	0	945516	0	945516	0	945516	0	945516	0	945516	0	945516	0	945516	0	945516	0	945516	0.01	945516	0	945516	0	945516	0	945516	0	945516	0	945516	0	945516	0	945516	0	945516	0
								956170	0	956170	0	956170	0	956170	0	956170	0	956170	0	956170	0	956170	0	956170	0	956170	0	956170	0	956170	0.01	956170	0	956170	0	956170	0	956170	0	956170	0	956170	0	956170	0	956170	0	956170	0
								966944	0	966944	0	966944	0	966944	0	966944	0	966944	0	966944	0	966944	0	966944	0	966944	0	966944	0	966944	0.01	966944	0	966944	0	966944	0	966944	0	966944	0	966944	0	966944	0	966944	0	966944	0
								977839	0	977839	0	977839	0	977839	0	977839	0	977839	0	977839	0	977839	0	977839	0	977839	0	977839	0	977839	0.01	977839	0	977839	0	977839	0	977839	0	977839	0	977839	0	977839	0	977839	0	977839	0
								988858	0	988858	0	988858	0	988858	0	988858	0	988858	0	988858	0	988858	0	988858	0	988858	0	988858	0	988858	0.01	988858	0	988858	0	988858	0	988858	0	988858	0	988858	0	988858	0	988858	0	988858	0
[truncated: 120 more columns]

## Sheet: Fig. 2f
FJComp-FL4-A	FJComp-FL2-A	cond	plasmid
55.3933	64501.3	DARK	CAS13-LOV
476.865	117596	DARK	CAS13-LOV
339.424	170152	DARK	CAS13-LOV
40587.4	4909.34	DARK	CAS13-LOV
1534.98	37952.5	DARK	CAS13-LOV
113.777	150215	DARK	CAS13-LOV
1812.59	12617.2	DARK	CAS13-LOV
3.50983	855.731	DARK	CAS13-LOV
-278.327	75304.4	DARK	CAS13-LOV
2588.78	3794.8	DARK	CAS13-LOV
284.652	115364	DARK	CAS13-LOV
461.578	144334	DARK	CAS13-LOV
269.853	127486	DARK	CAS13-LOV
1760.56	51295.6	DARK	CAS13-LOV
3554.12	41266.2	DARK	CAS13-LOV
251.236	48934	DARK	CAS13-LOV
1193.08	14669.1	DARK	CAS13-LOV
244.728	100503	DARK	CAS13-LOV
1873.38	208122	DARK	CAS13-LOV
470.177	165872	DARK	CAS13-LOV
220.958	151718	DARK	CAS13-LOV
605.059	36435.5	DARK	CAS13-LOV
577.284	75183.7	DARK	CAS13-LOV
124.131	126375	DARK	CAS13-LOV
60.3828	129325	DARK	CAS13-LOV
113.045	71704.4	DARK	CAS13-LOV
-126.445	53862.3	DARK	CAS13-LOV
-11.874	564391	DARK	CAS13-LOV
867.798	83654.8	DARK	CAS13-LOV
-6.44794	52431.2	DARK	CAS13-LOV
1246.61	173437	DARK	CAS13-LOV
-134.93	143166	DARK	CAS13-LOV
-107.127	152243	DARK	CAS13-LOV
344.759	153310	DARK	CAS13-LOV
694.316	43665.9	DARK	CAS13-LOV
448.297	219615	DARK	CAS13-LOV
36.5957	92297.5	DARK	CAS13-LOV
85.6438	194235	DARK	CAS13-LOV
131.206	61991.9	DARK	CAS13-LOV
415.663	151519	DARK	CAS13-LOV
10.2456	68131.9	DARK	CAS13-LOV
903.223	10109.2	DARK	CAS13-LOV
1238.67	71587.7	DARK	CAS13-LOV
338.747	195615	DARK	CAS13-LOV
145.737	152703	DARK	CAS13-LOV
289.751	133547	DARK	CAS13-LOV
54.7217	143022	DARK	CAS13-LOV
317.417	119932	DARK	CAS13-LOV
693.971	158067	DARK	CAS13-LOV
513.771	59231.4	DARK	CAS13-LOV
-145.348	135474	DARK	CAS13-LOV
145.936	167381	DARK	CAS13-LOV
548.634	120017	DARK	CAS13-LOV
218.028	26759.1	DARK	CAS13-LOV
817.439	50781.3	DARK	CAS13-LOV
1350.82	3769.69	DARK	CAS13-LOV
475.117	264787	DARK	CAS13-LOV
191.177	63515.2	DARK	CAS13-LOV
887.302	35905.2	DARK	CAS13-LOV
175.576	26351.1	DARK	CAS13-LOV
208.888	57819.1	DARK	CAS13-LOV
800.457	310899	DARK	CAS13-LOV
98.9119	111944	DARK	CAS13-LOV
345.647	239255	DARK	CAS13-LOV
234.092	6133.87	DARK	CAS13-LOV
126.186	564165	DARK	CAS13-LOV
5237.5	6677.34	DARK	CAS13-LOV
3882.86	9374.28	DARK	CAS13-LOV
655.347	188518	DARK	CAS13-LOV
-1142.55	366100	DARK	CAS13-LOV
222.504	139976	DARK	CAS13-LOV
284.777	117256	DARK	CAS13-LOV
37.5872	35799.3	DARK	CAS13-LOV
6348.54	352455	DARK	CAS13-LOV
412.89	83724.2	DARK	CAS13-LOV
177.849	167748	DARK	CAS13-LOV
402.487	107182	DARK	CAS13-LOV
170.044	158738	DARK	CAS13-LOV
1443.38	197398	DARK	CAS13-LOV
40.8934	83074.5	DARK	CAS13-LOV
566.794	277143	DARK	CAS13-LOV
76.4519	126931	DARK	CAS13-LOV
495.289	130706	DARK	CAS13-LOV
-53.5581	134738	DARK	CAS13-LOV
5918.78	1959.49	DARK	CAS13-LOV
108.844	36482.3	DARK	CAS13-LOV
1466.16	27081.3	DARK	CAS13-LOV
129.571	140650	DARK	CAS13-LOV
90.3198	100102	DARK	CAS13-LOV
294.658	140082	DARK	CAS13-LOV
614.811	30413	DARK	CAS13-LOV
222.276	114469	DARK	CAS13-LOV
-36.5332	85295.6	DARK	CAS13-LOV
29763	8027.01	DARK	CAS13-LOV
3582.4	15603.6	DARK	CAS13-LOV
287.747	199207	DARK	CAS13-LOV
1318.07	26491.7	DARK	CAS13-LOV
2681.53	43155.8	DARK	CAS13-LOV
-20.9487	243808	DARK	CAS13-LOV
4.60144	61919.5	DARK	CAS13-LOV
129.205	12539.7	DARK	CAS13-LOV
86.481	230159	DARK	CAS13-LOV
-209.401	270362	DARK	CAS13-LOV
-170.179	165469	DARK	CAS13-LOV
78.9885	81498.4	DARK	CAS13-LOV
-11.585	173535	DARK	CAS13-LOV
60010.9	3405.08	DARK	CAS13-LOV
8860.43	14476	DARK	CAS13-LOV
90.163	72119.1	DARK	CAS13-LOV
37.7876	66427.6	DARK	CAS13-LOV
2221.87	11318.3	DARK	CAS13-LOV
75.8665	152333	DARK	CAS13-LOV
877.926	127089	DARK	CAS13-LOV
32550.4	9719.08	DARK	CAS13-LOV
262.643	80106.6	DARK	CAS13-LOV
2516.66	9287.69	DARK	CAS13-LOV
209.498	81003.9	DARK	CAS13-LOV
1263.54	33161.8	DARK	CAS13-LOV
39696.4	3118.65	DARK	CAS13-LOV
291.566	94836.7	DARK	CAS13-LOV
222.065	77622.4	DARK	CAS13-LOV
1170.88	13170.3	DARK	CAS13-LOV
191.298	137606	DARK	CAS13-LOV
1919.34	21745.4	DARK	CAS13-LOV
571.739	95292.6	DARK	CAS13-LOV
350.702	193320	DARK	CAS13-LOV
549.926	50333.7	DARK	CAS13-LOV
105.299	79241.6	DARK	CAS13-LOV
187.197	223248	DARK	CAS13-LOV
389.597	62636.1	DARK	CAS13-LOV
225.215	53114.3	DARK	CAS13-LOV
503.98	194683	DARK	CAS13-LOV
-541.467	90839.4	DARK	CAS13-LOV
158.877	169242	DARK	CAS13-LOV
5237.82	33677.3	DARK	CAS13-LOV
1015.54	43944.6	DARK	CAS13-LOV
477.036	160922	DARK	CAS13-LOV
14911.2	2989.82	DARK	CAS13-LOV
10070.2	31065	DARK	CAS13-LOV
1235.12	24008.7	DARK	CAS13-LOV
1309.32	15394.2	DARK	CAS13-LOV
483.958	189568	DARK	CAS13-LOV
48.6581	1231.67	DARK	CAS13-LOV
69.6714	123701	DARK	CAS13-LOV
1000.46	57566.4	DARK	CAS13-LOV
133.499	62054.3	DARK	CAS13-LOV
44998.9	11198	DARK	CAS13-LOV
184.014	280977	DARK	CAS13-LOV
2512.5	8475.79	DARK	CAS13-LOV
648.696	13149.1	DARK	CAS13-LOV
86.71	135502	DARK	CAS13-LOV
696.539	210921	DARK	CAS13-LOV
438.102	33725.7	DARK	CAS13-LOV
395.591	163576	DARK	CAS13-LOV
284.946	74058	DARK	CAS13-LOV
196.674	67965.1	DARK	CAS13-LOV
367.525	70070.2	DARK	CAS13-LOV
254.286	215212	DARK	CAS13-LOV
-12.4109	118673	DARK	CAS13-LOV
1253.18	14325.8	DARK	CAS13-LOV
1031.6	26111	DARK	CAS13-LOV
26862.2	21025.8	DARK	CAS13-LOV
2512.01	2504.4	DARK	CAS13-LOV
18.5035	73974.6	DARK	CAS13-LOV
30326.6	14532.2	DARK	CAS13-LOV
523.05	79400.4	DARK	CAS13-LOV
205.665	115415	DARK	CAS13-LOV
78.6912	44542.3	DARK	CAS13-LOV
242.487	161772	DARK	CAS13-LOV
318.791	89687.9	DARK	CAS13-LOV
600.878	6580.61	DARK	CAS13-LOV
11349.2	3643.36	DARK	CAS13-LOV
141.828	139707	DARK	CAS13-LOV
756.173	62032.8	DARK	CAS13-LOV
-488.325	119900	DARK	CAS13-LOV
766.489	194062	DARK	CAS13-LOV
156.509	123446	DARK	CAS13-LOV
1213.74	136733	DARK	CAS13-LOV
-25.3218	146479	DARK	CAS13-LOV
106.742	267674	DARK	CAS13-LOV
79.6626	59865.8	DARK	CAS13-LOV
683.481	118729	DARK	CAS13-LOV
1850.95	7293.73	DARK	CAS13-LOV
-169.01	123639	DARK	CAS13-LOV
-14.5282	83143.9	DARK	CAS13-LOV
1569.56	34298.2	DARK	CAS13-LOV
382.049	225637	DARK	CAS13-LOV
378.404	206379	DARK	CAS13-LOV
-14.7461	174747	DARK	CAS13-LOV
496.526	170629	DARK	CAS13-LOV
141.741	38043.3	DARK	CAS13-LOV
925.083	39430.1	DARK	CAS13-LOV
9.04395	184980	DARK	CAS13-LOV
432.88	125348	DARK	CAS13-LOV
993.413	130571	DARK	CAS13-LOV
104.326	215296	DARK	CAS13-LOV
-304.724	196937	DARK	CAS13-LOV
862.728	57260.7	DARK	CAS13-LOV
293.495	120540	DARK	CAS13-LOV
1961.5	2400.5	DARK	CAS13-LOV
1469.49	158283	DARK	CAS13-LOV
142.813	56162.4	DARK	CAS13-LOV
829.527	227174	DARK	CAS13-LOV
23559.1	2969.26	DARK	CAS13-LOV
770.825	90620.1	DARK	CAS13-LOV
839.048	200990	DARK	CAS13-LOV
238.793	160570	DARK	CAS13-LOV
193.291	104551	DARK	CAS13-LOV
3342.38	3591.72	DARK	CAS13-LOV
416.347	118237	DARK	CAS13-LOV
7.31104	104696	DARK	CAS13-LOV
-354.507	130064	DARK	CAS13-LOV
-340.058	271710	DARK	CAS13-LOV
-272.32	115978	DARK	CAS13-LOV
2240.93	3891.66	DARK	CAS13-LOV
4311.97	230736	DARK	CAS13-LOV
841.41	89403.9	DARK	CAS13-LOV
249.712	183371	DARK	CAS13-LOV
1145.69	88468.5	DARK	CAS13-LOV
695.056	232241	DARK	CAS13-LOV
450.513	179097	DARK	CAS13-LOV
251.499	121792	DARK	CAS13-LOV
32.4617	213961	DARK	CAS13-LOV
-168.662	45918.2	DARK	CAS13-LOV
412.838	87024.4	DARK	CAS13-LOV
345.905	219551	DARK	CAS13-LOV
521.366	225184	DARK	CAS13-LOV
418.916	190798	DARK	CAS13-LOV
4605.64	96220.4	DARK	CAS13-LOV
311.328	190813	DARK	CAS13-LOV
950.922	70849.2	DARK	CAS13-LOV
1822.97	7795.26	DARK	CAS13-LOV
266.899	113448	DARK	CAS13-LOV
14.4751	58110.9	DARK	CAS13-LOV
15896.3	17839.2	DARK	CAS13-LOV
506.783	117267	DARK	CAS13-LOV
323.733	212764	DARK	CAS13-LOV
268.521	169370	DARK	CAS13-LOV
17.6799	94177.4	DARK	CAS13-LOV
395.113	115955	DARK	CAS13-LOV
508.143	149389	DARK	CAS13-LOV
232.704	100230	DARK	CAS13-LOV
1180.3	52784.3	DARK	CAS13-LOV
86.0037	15621.2	DARK	CAS13-LOV
817.18	20833	DARK	CAS13-LOV
421.019	77763.5	DARK	CAS13-LOV
101.971	200955	DARK	CAS13-LOV
4.67578	285540	DARK	CAS13-LOV
434.343	228198	DARK	CAS13-LOV
2275.41	47317.2	DARK	CAS13-LOV
0.179199	70079.9	DARK	CAS13-LOV
1206.52	54811.9	DARK	CAS13-LOV
318.376	155362	DARK	CAS13-LOV
49999.8	3572.9	DARK	CAS13-LOV
875.846	104638	DARK	CAS13-LOV
269.622	157828	DARK	CAS13-LOV
188.593	195174	DARK	CAS13-LOV
7857.39	10636.5	DARK	CAS13-LOV
7.90076	36719.5	DARK	CAS13-LOV
1518.65	8918.33	DARK	CAS13-LOV
113.982	158544	DARK	CAS13-LOV
1044.6	223001	DARK	CAS13-LOV
340.464	164170	DARK	CAS13-LOV
500.825	248515	DARK	CAS13-LOV
612.13	207080	DARK	CAS13-LOV
704.873	9811.12	DARK	CAS13-LOV
263.648	36310.5	DARK	CAS13-LOV
513.306	142830	DARK	CAS13-LOV
-224.046	173894	DARK	CAS13-LOV
3100.8	16488.1	DARK	CAS13-LOV
877.76	33923.9	DARK	CAS13-LOV
737.879	42323.7	DARK	CAS13-LOV
412.969	332095	DARK	CAS13-LOV
-10.8313	124295	DARK	CAS13-LOV
183.752	245428	DARK	CAS13-LOV
-95.6519	165883	DARK	CAS13-LOV
225.763	297474	DARK	CAS13-LOV
-109.683	138131	DARK	CAS13-LOV
404.03	329366	DARK	CAS13-LOV
147.831	50256.7	DARK	CAS13-LOV
11663	12129.6	DARK	CAS13-LOV
2062.77	22985.9	DARK	CAS13-LOV
1197.42	9966.35	DARK	CAS13-LOV
2.88721	234853	DARK	CAS13-LOV
74.9856	137397	DARK	CAS13-LOV
284.725	132813	DARK	CAS13-LOV
1189.24	167957	DARK	CAS13-LOV
638.608	130330	DARK	CAS13-LOV
643.775	23004.4	DARK	CAS13-LOV
114.274	143983	DARK	CAS13-LOV
558.853	198828	DARK	CAS13-LOV
280.54	230244	DARK	CAS13-LOV
542.245	84314.7	DARK	CAS13-LOV
1182.93	104327	DARK	CAS13-LOV
2.41333	209447	DARK	CAS13-LOV
54.7351	123194	DARK	CAS13-LOV
618.168	131022	DARK	CAS13-LOV
1073.19	29964.4	DARK	CAS13-LOV
1616.31	34306.1	DARK	CAS13-LOV
259.203	174368	DARK	CAS13-LOV
60.9327	46375.6	DARK	CAS13-LOV
68.7632	147372	DARK	CAS13-LOV
113.692	132837	DARK	CAS13-LOV
199.364	212286	DARK	CAS13-LOV
198.112	152499	DARK	CAS13-LOV
279.933	259125	DARK	CAS13-LOV
47976.3	11501.2	DARK	CAS13-LOV
4498.03	45422.8	DARK	CAS13-LOV
-20.1567	53779.3	DARK	CAS13-LOV
53879.5	3087.54	DARK	CAS13-LOV
15.9924	189676	DARK	CAS13-LOV
600.688	256653	DARK	CAS13-LOV
38958.3	15692	DARK	CAS13-LOV
10274.7	10427.4	DARK	CAS13-LOV
82.4067	184505	DARK	CAS13-LOV
736.888	34299.8	DARK	CAS13-LOV
48741	9223.27	DARK	CAS13-LOV
6312.87	3243.05	DARK	CAS13-LOV
19114.2	3964.55	DARK	CAS13-LOV
420.597	131879	DARK	CAS13-LOV
435.376	124395	DARK	CAS13-LOV
330.947	130906	DARK	CAS13-LOV
303.737	101271	DARK	CAS13-LOV
-52.3299	40761	DARK	CAS13-LOV
138.984	233809	DARK	CAS13-LOV
41213.5	28290.2	DARK	CAS13-LOV
7105.09	21778.3	DARK	CAS13-LOV
987.642	79915.6	DARK	CAS13-LOV
1362.02	30205.1	DARK	CAS13-LOV
-60.9605	224884	DARK	CAS13-LOV
462.836	97630.2	DARK	CAS13-LOV
62478.1	14936.1	DARK	CAS13-LOV
5291.3	3041.38	DARK	CAS13-LOV
-67.7754	249417	DARK	CAS13-LOV
880.389	10002.1	DARK	CAS13-LOV
572.278	97420.9	DARK	CAS13-LOV
509.147	288113	DARK	CAS13-LOV
367.46	106855	DARK	CAS13-LOV
960.786	86812.7	DARK	CAS13-LOV
6954.55	9373.6	DARK	CAS13-LOV
184.212	215178	DARK	CAS13-LOV
3489.91	13876.6	DARK	CAS13-LOV
118.743	189423	DARK	CAS13-LOV
290.516	377959	DARK	CAS13-LOV
500.118	194398	DARK	CAS13-LOV
470.748	107928	DARK	CAS13-LOV
169.659	173037	DARK	CAS13-LOV
168.26	156554	DARK	CAS13-LOV
809.736	136122	DARK	CAS13-LOV
298.155	116704	DARK	CAS13-LOV
-242.781	91058.8	DARK	CAS13-LOV
134.853	30220.1	DARK	CAS13-LOV
610.029	185885	DARK	CAS13-LOV
73.3127	43050.2	DARK	CAS13-LOV
527.485	75710.9	DARK	CAS13-LOV
792.126	107978	DARK	CAS13-LOV
59551.1	33049.2	DARK	CAS13-LOV
485.266	157781	DARK	CAS13-LOV
-138.319	118865	DARK	CAS13-LOV
859.072	136586	DARK	CAS13-LOV
181.269	188654	DARK	CAS13-LOV
8594.42	6048.46	DARK	CAS13-LOV
228.727	177667	DARK	CAS13-LOV
82.7311	59627.3	DARK	CAS13-LOV
493.115	210004	DARK	CAS13-LOV
67.1057	99316	DARK	CAS13-LOV
211.781	209912	DARK	CAS13-LOV
196.261	100152	DARK	CAS13-LOV
416.074	493.478	DARK	CAS13-LOV
1123.46	37142.4	DARK	CAS13-LOV
214.072	102759	DARK	CAS13-LOV
1668.07	10138.4	DARK	CAS13-LOV
3438.45	52610.4	DARK	CAS13-LOV
126.824	187045	DARK	CAS13-LOV
-22.998	300146	DARK	CAS13-LOV
302.22	124600	DARK	CAS13-LOV
2623.64	2897.25	DARK	CAS13-LOV
417.701	90355	DARK	CAS13-LOV
173.872	134093	DARK	CAS13-LOV
5035.12	6181.02	DARK	CAS13-LOV
408.783	116917	DARK	CAS13-LOV
614.678	213104	DARK	CAS13-LOV
363.974	117134	DARK	CAS13-LOV
1066.87	172547	DARK	CAS13-LOV
226.232	207859	DARK	CAS13-LOV
150.093	262140	DARK	CAS13-LOV
167.639	290854	DARK	CAS13-LOV
-467.289	643146	DARK	CAS13-LOV
161.567	88429.1	DARK	CAS13-LOV
-30.8223	173473	DARK	CAS13-LOV
215.719	255119	DARK	CAS13-LOV
386.034	128256	DARK	CAS13-LOV
197.869	122267	DARK	CAS13-LOV
1796.98	5479.16	DARK	CAS13-LOV
1219.47	188163	DARK	CAS13-LOV
3166.67	18956.3	DARK	CAS13-LOV
7602.87	7310.64	DARK	CAS13-LOV
302.125	93748	DARK	CAS13-LOV
1219.41	58758.5	DARK	CAS13-LOV
427.283	29849.9	DARK	CAS13-LOV
-33.5349	75860.2	DARK	CAS13-LOV
617.202	68769.2	DARK	CAS13-LOV
147.552	92719.1	DARK	CAS13-LOV
-22.0764	155263	DARK	CAS13-LOV
370.445	234087	DARK	CAS13-LOV
652.658	48274.1	DARK	CAS13-LOV
141.567	165919	DARK	CAS13-LOV
252.242	157860	DARK	CAS13-LOV
27.5239	169513	DARK	CAS13-LOV
6820.18	4774.17	DARK	CAS13-LOV
1802.64	90638.2	DARK	CAS13-LOV
823.462	149403	DARK	CAS13-LOV
226.33	200293	DARK	CAS13-LOV
343.536	164018	DARK	CAS13-LOV
41091.3	8014.87	DARK	CAS13-LOV
3961.87	80400.4	DARK	CAS13-LOV
2286.75	14759.7	DARK	CAS13-LOV
153.844	129112	DARK	CAS13-LOV
195.63	128386	DARK	CAS13-LOV
92.1027	36552.4	DARK	CAS13-LOV
2436.85	79796.8	DARK	CAS13-LOV
401.583	210354	DARK	CAS13-LOV
86.0967	280799	DARK	CAS13-LOV
132.764	135523	DARK	CAS13-LOV
81.7244	204232	DARK	CAS13-LOV
335.962	961.549	DARK	CAS13-LOV
175.681	212482	DARK	CAS13-LOV
847.601	56012.7	DARK	CAS13-LOV
170.139	129084	DARK	CAS13-LOV
-1.4231	66150	DARK	CAS13-LOV
917.077	20237.3	DARK	CAS13-LOV
-233.893	262056	DARK	CAS13-LOV
120.667	1131.05	DARK	CAS13-LOV
-81.116	172349	DARK	CAS13-LOV
188.149	66483.6	DARK	CAS13-LOV
-151.984	58759.9	DARK	CAS13-LOV
7511.58	23434.9	DARK	CAS13-LOV
44.1731	192388	DARK	CAS13-LOV
98.3898	29021.4	DARK	CAS13-LOV
11416.5	202688	DARK	CAS13-LOV
872.678	51858.2	DARK	CAS13-LOV
32188.2	8856.74	DARK	CAS13-LOV
326.293	180404	DARK	CAS13-LOV
1103.8	193348	DARK	CAS13-LOV
166.843	160618	DARK	CAS13-LOV
524.5	5405.28	DARK	CAS13-LOV
71.8628	180485	DARK	CAS13-LOV
2665.68	24284.1	DARK	CAS13-LOV
6042.54	1981.02	DARK	CAS13-LOV
426.096	161780	DARK	CAS13-LOV
77581.1	1676.91	DARK	CAS13-LOV
234.33	44407	DARK	CAS13-LOV
-23.1165	119218	DARK	CAS13-LOV
471.541	126334	DARK	CAS13-LOV
574.787	172154	DARK	CAS13-LOV
72.875	245985	DARK	CAS13-LOV
65.0342	163134	DARK	CAS13-LOV
1424.22	154518	DARK	CAS13-LOV
404.458	5084.14	DARK	CAS13-LOV
-494.667	210045	DARK	CAS13-LOV
1238.73	113985	DARK	CAS13-LOV
137.455	78139.9	DARK	CAS13-LOV
-37.8999	163092	DARK	CAS13-LOV
174.632	153056	DARK	CAS13-LOV
2907.09	200648	DARK	CAS13-LOV
80.125	149970	DARK	CAS13-LOV
305.866	168298	DARK	CAS13-LOV
-39.9927	164282	DARK	CAS13-LOV
15908.9	9258.36	DARK	CAS13-LOV
1008.38	119164	DARK	CAS13-LOV
5642.26	6530.94	DARK	CAS13-LOV
-104.667	206307	DARK	CAS13-LOV
321.78	24657.1	DARK	CAS13-LOV
77.6306	186290	DARK	CAS13-LOV
7116.76	16988	DARK	CAS13-LOV
39271.6	6777.97	DARK	CAS13-LOV
-97.1995	217827	DARK	CAS13-LOV
3325.52	7771.97	DARK	CAS13-LOV
1503.82	4479.08	DARK	CAS13-LOV
-473.588	278654	DARK	CAS13-LOV
2335.48	37345.7	DARK	CAS13-LOV
6012.28	85779	DARK	CAS13-LOV
43344.9	10868.7	DARK	CAS13-LOV
20.042	154523	DARK	CAS13-LOV
567.195	36775	DARK	CAS13-LOV
1422.09	10334.4	DARK	CAS13-LOV
481.392	70930	DARK	CAS13-LOV
1240.31	77786.9	DARK	CAS13-LOV
3219.15	13624.9	DARK	CAS13-LOV
933.892	445453	DARK	CAS13-LOV
-862.71	157132	DARK	CAS13-LOV
42338.3	7233.36	DARK	CAS13-LOV
875.057	35649.8	DARK	CAS13-LOV
105.322	200073	DARK	CAS13-LOV
503	53978.8	DARK	CAS13-LOV
433.646	165143	DARK	CAS13-LOV
1386.41	65255.3	DARK	CAS13-LOV
538.725	302777	DARK	CAS13-LOV
54685.5	6232.14	DARK	CAS13-LOV
61.719	114840	DARK	CAS13-LOV
-3.90259	213421	DARK	CAS13-LOV
4622.11	9975.76	DARK	CAS13-LOV
597.423	81658.9	DARK	CAS13-LOV
1110.73	25193.1	DARK	CAS13-LOV
-111.799	115847	DARK	CAS13-LOV
883.172	19602.2	DARK	CAS13-LOV
417.311	70710.1	DARK	CAS13-LOV
107.733	135115	DARK	CAS13-LOV
309.194	136732	DARK	CAS13-LOV
271.312	118406	DARK	CAS13-LOV
1378.53	90219.1	DARK	CAS13-LOV
1094.91	111429	DARK	CAS13-LOV
5337.08	3089.17	DARK	CAS13-LOV
282.14	199505	DARK	CAS13-LOV
272.635	81230.1	DARK	CAS13-LOV
82.3428	54188.8	DARK	CAS13-LOV
162.883	93557.1	DARK	CAS13-LOV
11629.9	7502.74	DARK	CAS13-LOV
3268.42	11252.7	DARK	CAS13-LOV
581.637	229038	DARK	CAS13-LOV
1726.25	22179.4	DARK	CAS13-LOV
829.826	141817	DARK	CAS13-LOV
2013.83	8685.08	DARK	CAS13-LOV
28.5906	134350	DARK	CAS13-LOV
1732.08	2396.64	DARK	CAS13-LOV
360.199	106099	DARK	CAS13-LOV
1198.91	15400.5	DARK	CAS13-LOV
2295.65	5302.89	DARK	CAS13-LOV
775.133	140176	DARK	CAS13-LOV
331.349	139577	DARK	CAS13-LOV
846.503	36305	DARK	CAS13-LOV
487.365	158935	DARK	CAS13-LOV
518.389	65304.6	DARK	CAS13-LOV
259.677	95539.9	DARK	CAS13-LOV
13190.1	6284.55	DARK	CAS13-LOV
63.7512	124845	DARK	CAS13-LOV
219.365	103480	DARK	CAS13-LOV
354.353	119837	DARK	CAS13-LOV
274.789	74788.8	DARK	CAS13-LOV
294.577	211807	DARK	CAS13-LOV
641.967	22396.3	DARK	CAS13-LOV
-8.80475	51752.6	DARK	CAS13-LOV
622.081	88469.4	DARK	CAS13-LOV
3604.59	40868.3	DARK	CAS13-LOV
732.631	167138	DARK	CAS13-LOV
-754.355	234503	DARK	CAS13-LOV
520.152	83670.9	DARK	CAS13-LOV
4800.11	3457	DARK	CAS13-LOV
226.205	138912	DARK	CAS13-LOV
296.956	143676	DARK	CAS13-LOV
11966.9	10213.5	DARK	CAS13-LOV
7067.33	1825.92	DARK	CAS13-LOV
21524.4	35288.3	DARK	CAS13-LOV
40050	8413.02	DARK	CAS13-LOV
188.144	325228	DARK	CAS13-LOV
4291.21	56848	DARK	CAS13-LOV
4428.39	80015.5	DARK	CAS13-LOV
-321.261	184463	DARK	CAS13-LOV
174.516	70627	DARK	CAS13-LOV
1382.54	47311	DARK	CAS13-LOV
631.292	136696	DARK	CAS13-LOV
5777.68	3127.66	DARK	CAS13-LOV
270.722	191876	DARK	CAS13-LOV
2.58789	314852	DARK	CAS13-LOV
39.6976	84201	DARK	CAS13-LOV
702.948	168314	DARK	CAS13-LOV
224.846	89257.2	DARK	CAS13-LOV
120.664	132046	DARK	CAS13-LOV
1820.29	136530	DARK	CAS13-LOV
-136.669	203213	DARK	CAS13-LOV
-14.3149	106937	DARK	CAS13-LOV
1353.59	15530.2	DARK	CAS13-LOV
331.41	203671	DARK	CAS13-LOV
6762.86	22933.5	DARK	CAS13-LOV
-67.356	217208	DARK	CAS13-LOV
2283.14	44114	DARK	CAS13-LOV
293.858	131838	DARK	CAS13-LOV
5160.07	5192.32	DARK	CAS13-LOV
1892.84	32179.2	DARK	CAS13-LOV
126.982	125917	DARK	CAS13-LOV
-182.946	180310	DARK	CAS13-LOV
285.011	49073.2	DARK	CAS13-LOV
-138.489	219862	DARK	CAS13-LOV
123.548	94264.2	DARK	CAS13-LOV
4819.32	3578.36	DARK	CAS13-LOV
-49.894	91220	DARK	CAS13-LOV
788.255	90094.6	DARK	CAS13-LOV
15305.6	8894.89	DARK	CAS13-LOV
101.42	127964	DARK	CAS13-LOV
31726.2	7669.02	DARK	CAS13-LOV
-95.5828	202011	DARK	CAS13-LOV
193.104	159341	DARK	CAS13-LOV
614.71	208467	DARK	CAS13-LOV
1068.58	42188	DARK	CAS13-LOV
3754.74	16591.5	DARK	CAS13-LOV
261.307	216571	DARK	CAS13-LOV
91.5266	210256	DARK	CAS13-LOV
69.6433	128928	DARK	CAS13-LOV
105.683	126621	DARK	CAS13-LOV
254.72	116593	DARK	CAS13-LOV
408.218	26384.4	DARK	CAS13-LOV
1891.5	8680.29	DARK	CAS13-LOV
118.843	120468	DARK	CAS13-LOV
2878.49	15189.8	DARK	CAS13-LOV
1329.42	68659.3	DARK	CAS13-LOV
520.418	201313	DARK	CAS13-LOV
569.036	141135	DARK	CAS13-LOV
19.5905	104659	DARK	CAS13-LOV
360.274	174120	DARK	CAS13-LOV
163.541	86843.2	DARK	CAS13-LOV
19293.4	3998.08	DARK	CAS13-LOV
111.659	111174	DARK	CAS13-LOV
2481.2	28145.9	DARK	CAS13-LOV
121.045	116493	DARK	CAS13-LOV
-26.4297	62880.6	DARK	CAS13-LOV
-71.5054	36213.5	DARK	CAS13-LOV
302.167	158323	DARK	CAS13-LOV
3.7262	87004.6	DARK	CAS13-LOV
110.554	164813	DARK	CAS13-LOV
1839.5	103130	DARK	CAS13-LOV
822.784	149271	DARK	CAS13-LOV
7.74658	87123.3	DARK	CAS13-LOV
201.463	152213	DARK	CAS13-LOV
1224.82	76703.8	DARK	CAS13-LOV
392.953	159009	DARK	CAS13-LOV
1151.69	9916.35	DARK	CAS13-LOV
56.0211	71408.7	DARK	CAS13-LOV
228.712	15859.1	DARK	CAS13-LOV
214.714	260623	DARK	CAS13-LOV
46.4456	121780	DARK	CAS13-LOV
47.9197	90842.5	DARK	CAS13-LOV
20271.5	18828.8	DARK	CAS13-LOV
807.384	3744.27	DARK	CAS13-LOV
25621.6	15994	DARK	CAS13-LOV
499.781	155641	DARK	CAS13-LOV
63.8093	185074	DARK	CAS13-LOV
2487.25	63431.1	DARK	CAS13-LOV
[truncated: 45,119 more rows]

## Sheet: Fig. 2g
Cas13-LOV						Cas13-WT
[truncated: 1,026 more rows]

[truncated: 41 more sheets: Fig. 3b, Fig. 3c, Fig. 3e, Fig. 3g, Fig. 3i, Fig. 4b., Fig. 4c, Fig. 5b, Fig. 5c, Fig. 5d, Fig. 5e, Fig. 5f, Fig. 5g, Fig. 5i, Fig. 6a, Fig. 6b, Fig. 6c, Fig. 6d, Fig. 6e, Fig. 6f …]
